# Supplementary material for: Highlighting Astyanax Species Diversity through DNA Barcoding
Source: PLoS One. 2016 Dec 19;11(12):e0167203. doi: 10.1371/journal.pone.0167203 (PMC5167228; doi:10.1371/journal.pone.0167203)
Supplement: S1 Table — This list indicates the species, sampling details, vouchers numbers, clusters defined using the different approaches (NJ, GMYC, BIN and ABGD) and Genbank acession numbers. (XLSX) [file pone.0167203.s001.xlsx]

## Sheet: Supplemental T1
Species	Voucher	Country	State/Province	Region	Sector	Exact Site	Latitude	Longitude	Observations	Species/Group Cut off 2% (Neighbor-joining analysis)	GMYC cluster	BIN cluster	ABGD cluster	BOLD project	BOLD Process-ID	GenBank acession/version number
Astyanax abramis	LBPV-40232	Brazil	-	Tangara da SerraMT	Rio Paraguai/La Plata Basin	Corrego Aguas Claras	-14.351	-57.552	-	A.abramis	A.abramis GMYC	BOLD:ABU8228	A.abramis ABGD subgroup 01	BAST	BAST341-12	-
Astyanax abramis	LBPV-40234	Brazil	-	Tangara da SerraMT	Rio Paraguai/La Plata Basin	Corrego Aguas Claras	-14.351	-57.552	-	A.abramis	A.abramis GMYC	BOLD:ABU8228	A.abramis ABGD subgroup 01	BAST	BAST342-12	-
Astyanax abramis	LBPV-41612	Brazil	-	Tangara da SerraMT	Rio Paraguai/La Plata Basin	Rio Sepotuba	-14.501	-57.577	-	A.abramis	A.abramis GMYC	BOLD:ABU8228	A.abramis ABGD subgroup 02	BAST	BAST352-12	-
Astyanax abramis	LBPV-41614	Brazil	-	Tangara da SerraMT	Rio Paraguai/La Plata Basin	Rio Sepotuba	-14.501	-57.577	-	A.abramis	A.abramis GMYC	BOLD:ABU8228	A.abramis ABGD subgroup 02	BAST	BAST353-12	-
Astyanax abramis	UNMDP T 608	Argentina	Misiones	-	-	Ramos Stream	-27.444	-54.937	-	A.sp/A.abramis/A.altiparanae/A.asuncionensis/A.lacustris	A.sp/A.abramis/A.altiparanae/A.asuncionensis/A.lacustris GMYC subgroup 01	BOLD:ACK7589	A.sp/A.abramis/A.altiparanae/A.asuncionensis/A.lacustris ABGD	AST	FARGB559-12	-
Astyanax abramis	UNMDP-T 0672	Argentina	Misiones	-	-	Ramos Stream	-27.444	-54.94	-	A.sp/A.abramis/A.altiparanae/A.asuncionensis/A.lacustris	A.sp/A.abramis/A.altiparanae/A.asuncionensis/A.lacustris GMYC subgroup 01	BOLD:ACK7589	A.sp/A.abramis/A.altiparanae/A.asuncionensis/A.lacustris ABGD	AST	FARGB789-12	-
Astyanax abramis voucher HRCB-26166	-	-	-	-	-	-	-	-	-	A.sp/A.abramis/A.bimaculatus/A.asuncionensis	A.sp/A.abramis/A.bimaculatus/A.asuncionensis GMYC subgroup 01	-	A.sp/A.abramis/A.bimaculatus/A.asuncionensis ABGD subgroup 01	-	-	JQ3535251/gi-372467319
Astyanax abramis voucher HRCB-26167	-	-	-	-	-	-	-	-	-	A.sp/A.abramis/A.bimaculatus/A.asuncionensis	A.sp/A.abramis/A.bimaculatus/A.asuncionensis GMYC subgroup 01	-	A.sp/A.abramis/A.bimaculatus/A.asuncionensis ABGD subgroup 01	-	-	JQ3535241/gi-372467317
Astyanax abramis voucher HRCB-26168	-	-	-	-	-	-	-	-	-	A.sp/A.abramis/A.bimaculatus/A.asuncionensis	A.sp/A.abramis/A.bimaculatus/A.asuncionensis GMYC subgroup 01	-	A.sp/A.abramis/A.bimaculatus/A.asuncionensis ABGD subgroup 01	-	-	JQ3535231/gi-372467315
Astyanax abramis voucher HRCB-26169	-	-	-	-	-	-	-	-	-	A.sp/A.abramis/A.bimaculatus/A.asuncionensis	A.sp/A.abramis/A.bimaculatus/A.asuncionensis GMYC subgroup 01	-	A.sp/A.abramis/A.bimaculatus/A.asuncionensis ABGD subgroup 01	-	-	JQ3535211/gi-372467311
Astyanax abramis voucher HRCB-26170	-	-	-	-	-	-	-	-	-	A.sp/A.abramis/A.bimaculatus/A.asuncionensis	A.sp/A.abramis/A.bimaculatus/A.asuncionensis GMYC subgroup 01	-	A.sp/A.abramis/A.bimaculatus/A.asuncionensis ABGD subgroup 01	-	-	JQ3535191/gi-372467307
Astyanax abramis voucher HRCB-28298	-	-	-	-	-	-	-	-	-	A.sp/A.abramis/A.bimaculatus/A.asuncionensis	A.sp/A.abramis/A.bimaculatus/A.asuncionensis GMYC subgroup 01	-	A.sp/A.abramis/A.bimaculatus/A.asuncionensis ABGD subgroup 02	-	-	JQ3535221/gi-372467313
Astyanax abramis voucher HRCB-28315	-	-	-	-	-	-	-	-	-	A.sp/A.abramis/A.bimaculatus/A.asuncionensis	A.sp/A.abramis/A.bimaculatus/A.asuncionensis GMYC subgroup 01	-	A.sp/A.abramis/A.bimaculatus/A.asuncionensis ABGD subgroup 01	-	-	JQ3535201/gi-372467309
Astyanax aeneus voucher 251GU	-	-	-	-	-	-	-	-	-	A.aeneusA	A.aeneusA GMYC	-	A.aeneusA ABGD	-	-	FJ4393961/gi-229609254
Astyanax aeneus voucher 374GU	-	-	-	-	-	-	-	-	-	A.aeneusA	A.aeneusA GMYC	-	A.aeneusA ABGD	-	-	FJ4393931/gi-229609248
Astyanax aeneus voucher A460CU	-	-	-	-	-	-	-	-	-	A.aeneusA	A.aeneusA GMYC	-	A.aeneusA ABGD	-	-	FJ4393661/gi-229609194
Astyanax aeneus voucher A461CU	-	-	-	-	-	-	-	-	-	A.aeneusA	A.aeneusA GMYC	-	A.aeneusA ABGD	-	-	FJ4393671/gi-229609196
Astyanax aeneus voucher B3587	-	-	-	-	-	-	-	-	-	A.aeneusB	A.aeneusB GMYC	-	A.aeneusB ABGD subgroup 2	-	-	FJ4393651/gi-229609192
Astyanax aeneus voucher B3606	-	-	-	-	-	-	-	-	-	A.aeneusB	A.aeneusB GMYC	-	A.aeneusB ABGD subgroup 1	-	-	FJ4393631/gi-229609188
Astyanax aeneus voucher ECO-CH-P5526A	-	-	-	-	-	-	-	-	-	A.aeneusA	A.aeneusA GMYC	-	A.aeneusA ABGD	-	-	EU7516281/gi-189164578
Astyanax aeneus voucher ECO-CH-P5526B	-	-	-	-	-	-	-	-	-	A.aeneusA	A.aeneusA GMYC	-	A.aeneusA ABGD	-	-	EU7516251/gi-189164572
Astyanax aeneus voucher ECO-CH-P5526C	-	-	-	-	-	-	-	-	-	A.aeneusA	A.aeneusA GMYC	-	A.aeneusA ABGD	-	-	EU7516261/gi-189164574
Astyanax aeneus voucher ECO-CH-P5526D	-	-	-	-	-	-	-	-	-	A.aeneusA	A.aeneusA GMYC	-	A.aeneusA ABGD	-	-	EU7516271/gi-189164576
Astyanax aeneus voucher OM330	-	-	-	-	-	-	-	-	-	A.aeneus/A.hubbsi	A.aeneus/A.hubbsi GMYC	-	A.aeneus/A.hubbsi ABGD subgroup 02	-	-	FJ4393641/gi-229609190
Astyanax aff. bimaculatus	LBPV-15775	Venezuela	Bolivar	Caicara del Orinoco /Bolivar	Rio Orinoco	Rio Cano (Pelo Ojo)	7.54	-66.141	-	A.bimaculatusJ	A.bimaculatusJ GMYC	BOLD:ABU7547	A.bimaculatusJ ABGD	BAST	BAST1467-14	-
Astyanax aff. bimaculatus	LBPV-4011	Brazil	Mato Grosso	Barra do Garca/MT	Rio Araguaia/Rio das Mortes	Corrego Tamburil	-15.546	-52.436	-	A.sp/A.bimaculatus/A.goyacensis/A.varzeae	A.sp/A.bimaculatus/A.goyacensis/A.varzeae GMYC	BOLD:ABU7516	A.sp/A.bimaculatus/A.goyacensis/A.varzeae ABGD subgroup 1	BAST	BAST1227-13	-
Astyanax aff. bimaculatus	LBPV-4015	Brazil	Mato Grosso	Barra do Garca/MT	Rio Araguaia/Rio das Mortes	Corrego Tamburil	-15.546	-52.436	-	A.sp/A.bimaculatus/A.goyacensis/A.varzeae	A.sp/A.bimaculatus/A.goyacensis/A.varzeae GMYC	BOLD:ABU7516	A.sp/A.bimaculatus/A.goyacensis/A.varzeae ABGD subgroup 1	BAST	BAST1228-13	-
Astyanax aff. bimaculatus	LBPV-4016	Brazil	Mato Grosso	Barra do Garca/MT	Rio Araguaia/Rio das Mortes	Corrego Tamburil	-15.546	-52.436	-	A.sp/A.bimaculatus/A.goyacensis/A.varzeae	A.sp/A.bimaculatus/A.goyacensis/A.varzeae GMYC	BOLD:ABU7516	A.sp/A.bimaculatus/A.goyacensis/A.varzeae ABGD subgroup 1	BAST	BAST1229-13	-
Astyanax aff. bimaculatus	LBPV-4098	Brazil	Mato Grosso	Barra do Garca/MT	Rio Araguaia/Rio das Mortes	Corrego Tamburil	-15.546	-52.436	-	A.sp/A.bimaculatus/A.goyacensis/A.varzeae	A.sp/A.bimaculatus/A.goyacensis/A.varzeae GMYC	BOLD:ABU7516	A.sp/A.bimaculatus/A.goyacensis/A.varzeae ABGD subgroup 1	BAST	BAST1230-13	-
Astyanax aff. bimaculatus	LBPV-66425	Brazil	Mato Grosso	Pontal do Araguia/MT	Rio Araguaia/Rio das Mortes	Corrego Pontal	-15.911	-52.261	-	A.sp/A.bimaculatus/A.goyacensis/A.varzeae	A.sp/A.bimaculatus/A.goyacensis/A.varzeae GMYC	BOLD:ABU7516	A.sp/A.bimaculatus/A.goyacensis/A.varzeae ABGD subgroup 1	BAST	BAST1248-13	-
Astyanax aff. bimaculatus	LBPV-66442	Brazil	Mato Grosso	Pontal do Araguia/MT	Rio Araguaia/Rio das Mortes	Corrego Pontal	-15.911	-52.261	-	A.sp/A.bimaculatus/A.goyacensis/A.varzeae	A.sp/A.bimaculatus/A.goyacensis/A.varzeae GMYC	BOLD:ABU7516	A.sp/A.bimaculatus/A.goyacensis/A.varzeae ABGD subgroup 1	BAST	BAST1249-13	-
Astyanax aff. bimaculatus	LBPV-66433	Brazil	Mato Grosso	Pontal do Araguia/MT	Rio Araguaia/Rio das Mortes	Corrego Pontal	-15.911	-52.261	-	A.sp/A.bimaculatus/A.goyacensis/A.varzeae	A.sp/A.bimaculatus/A.goyacensis/A.varzeae GMYC	BOLD:ABU7516	A.sp/A.bimaculatus/A.goyacensis/A.varzeae ABGD subgroup 1	BAST	BAST1250-13	-
Astyanax aff. bimaculatus	LBPV-66418	Brazil	Mato Grosso	Pontal do Araguia/MT	Rio Araguaia/Rio das Mortes	Corrego Pontal	-15.911	-52.261	-	A.sp/A.bimaculatus/A.goyacensis/A.varzeae	A.sp/A.bimaculatus/A.goyacensis/A.varzeae GMYC	BOLD:ABU7516	A.sp/A.bimaculatus/A.goyacensis/A.varzeae ABGD subgroup 1	BAST	BAST1251-13	-
Astyanax aff. bimaculatus	LBPV-66452	Brazil	Mato Grosso	Pontal do Araguia/MT	Rio Araguaia/Rio das Mortes	Corrego Pontal	-15.911	-52.261	-	A.sp/A.bimaculatus/A.goyacensis/A.varzeae	A.sp/A.bimaculatus/A.goyacensis/A.varzeae GMYC	BOLD:ABU7516	A.sp/A.bimaculatus/A.goyacensis/A.varzeae ABGD subgroup 1	BAST	BAST1252-13	-
Astyanax aff. bimaculatus	LBPV-66439	Brazil	Mato Grosso	Araguaiana/MT	Rio Araguaia/Rio das Mortes	Corrego 2 de Agosto	-15.476	-51.879	-	A.sp/A.bimaculatus/A.goyacensis/A.varzeae	A.sp/A.bimaculatus/A.goyacensis/A.varzeae GMYC	BOLD:ABU7516	A.sp/A.bimaculatus/A.goyacensis/A.varzeae ABGD subgroup 1	BAST	BAST1255-13	-
Astyanax aff. bimaculatus	LBPV-66423	Brazil	Mato Grosso	Araguaiana/MT	Rio Araguaia/Rio das Mortes	Corrego 2 de Agosto	-15.476	-51.879	-	A.sp/A.bimaculatus/A.goyacensis/A.varzeae	A.sp/A.bimaculatus/A.goyacensis/A.varzeae GMYC	BOLD:ABU7516	A.sp/A.bimaculatus/A.goyacensis/A.varzeae ABGD subgroup 1	BAST	BAST1256-13	-
Astyanax aff. bimaculatus	LBPV-5574	Brazil	Mato Grosso	Araguaiana/MT	Rio Araguaia/Rio das Mortes	Corrego 2 de Agosto	-15.476	-51.879	-	A.sp/A.bimaculatus/A.goyacensis/A.varzeae	A.sp/A.bimaculatus/A.goyacensis/A.varzeae GMYC	BOLD:ABU7516	A.sp/A.bimaculatus/A.goyacensis/A.varzeae ABGD subgroup 1	BAST	BAST1257-13	-
Astyanax aff. bimaculatus	LBPV-66450	Brazil	Mato Grosso	Araguaiana/MT	Rio Araguaia/Rio das Mortes	Corrego 2 de Agosto	-15.476	-51.879	-	A.sp/A.bimaculatus/A.goyacensis/A.varzeae	A.sp/A.bimaculatus/A.goyacensis/A.varzeae GMYC	BOLD:ABU7516	A.sp/A.bimaculatus/A.goyacensis/A.varzeae ABGD subgroup 1	BAST	BAST1258-13	-
Astyanax aff. bimaculatus	LBPV-66431	Brazil	Mato Grosso	Araguaiana/MT	Rio Araguaia/Rio das Mortes	Corrego 2 de Agosto	-15.476	-51.879	-	A.sp/A.bimaculatus/A.goyacensis/A.varzeae	A.sp/A.bimaculatus/A.goyacensis/A.varzeae GMYC	BOLD:ABU7516	A.sp/A.bimaculatus/A.goyacensis/A.varzeae ABGD subgroup 1	BAST	BAST1259-13	-
Astyanax aff. bockmanni	LBPV-33018	Brazil	Sao Paulo	Tapirai/SP	Ribeira de Iguape/Atlantico	Rio Agua Doce	-22.451	-49.241	-	A.sp./A.bockmanni/A.aff.bockmanni/A.bifasciatus/A.dissimlis/A.cf.fasciatus/A.fasciatus/A.aff.intermedius/A.minor/A.paranae/A.rivularis/A.scabripinnis	A.sp./A.bockmanni/A.aff.bockmanni/A.bifasciatus/A. biotae/A.dissimlis/A.cf.fasciatus/A.fasciatus/A.aff.intermedius/A.minor/A.paranae/A.rivularis/A.scabripinnis GMYC subgroup 02	BOLD:AAC5910	A.sp./A.bockmanni/A.aff.bockmanni/A.bifasciatus/A.dissimlis/A.cf.fasciatus/A.fasciatus/A.aff.intermedius/A.minor/A.paranae/A.rivularis/A.scabripinnis-A.sp/A.laticeps/A.obscurus/A.rivularis/A.scabripinnis-A.fasciatus/A.rivularis/A.scabripinnis ABGD	BAST	BAST750-13	-
Astyanax aff. bockmanni	LBPV-33019	Brazil	Sao Paulo	Tapirai/SP	Ribeira de Iguape/Atlantico	Rio Agua Doce	-22.451	-49.241	-	A.sp./A.bockmanni/A.aff.bockmanni/A.bifasciatus/A.dissimlis/A.cf.fasciatus/A.fasciatus/A.aff.intermedius/A.minor/A.paranae/A.rivularis/A.scabripinnis	A.sp./A.bockmanni/A.aff.bockmanni/A.bifasciatus/A. biotae/A.dissimlis/A.cf.fasciatus/A.fasciatus/A.aff.intermedius/A.minor/A.paranae/A.rivularis/A.scabripinnis GMYC subgroup 02	BOLD:AAC5910	A.sp./A.bockmanni/A.aff.bockmanni/A.bifasciatus/A.dissimlis/A.cf.fasciatus/A.fasciatus/A.aff.intermedius/A.minor/A.paranae/A.rivularis/A.scabripinnis-A.sp/A.laticeps/A.obscurus/A.rivularis/A.scabripinnis-A.fasciatus/A.rivularis/A.scabripinnis ABGD	BAST	BAST751-13	-
Astyanax aff. bockmanni	LBPV-33020	Brazil	Sao Paulo	Tapirai/SP	Ribeira de Iguape/Atlantico	Rio Agua Doce	-22.451	-49.241	-	A.sp./A.bockmanni/A.aff.bockmanni/A.bifasciatus/A.dissimlis/A.cf.fasciatus/A.fasciatus/A.aff.intermedius/A.minor/A.paranae/A.rivularis/A.scabripinnis	A.sp./A.bockmanni/A.aff.bockmanni/A.bifasciatus/A. biotae/A.dissimlis/A.cf.fasciatus/A.fasciatus/A.aff.intermedius/A.minor/A.paranae/A.rivularis/A.scabripinnis GMYC subgroup 02	BOLD:AAC5910	A.sp./A.bockmanni/A.aff.bockmanni/A.bifasciatus/A.dissimlis/A.cf.fasciatus/A.fasciatus/A.aff.intermedius/A.minor/A.paranae/A.rivularis/A.scabripinnis-A.sp/A.laticeps/A.obscurus/A.rivularis/A.scabripinnis-A.fasciatus/A.rivularis/A.scabripinnis ABGD	BAST	BAST752-13	-
Astyanax aff. bockmanni	LBPV-33021	Brazil	Sao Paulo	Tapirai/SP	Ribeira de Iguape/Atlantico	Rio Agua Doce	-22.451	-49.241	-	A.sp./A.bockmanni/A.aff.bockmanni/A.bifasciatus/A.dissimlis/A.cf.fasciatus/A.fasciatus/A.aff.intermedius/A.minor/A.paranae/A.rivularis/A.scabripinnis	A.sp./A.bockmanni/A.aff.bockmanni/A.bifasciatus/A. biotae/A.dissimlis/A.cf.fasciatus/A.fasciatus/A.aff.intermedius/A.minor/A.paranae/A.rivularis/A.scabripinnis GMYC subgroup 02	BOLD:AAC5910	A.sp./A.bockmanni/A.aff.bockmanni/A.bifasciatus/A.dissimlis/A.cf.fasciatus/A.fasciatus/A.aff.intermedius/A.minor/A.paranae/A.rivularis/A.scabripinnis-A.sp/A.laticeps/A.obscurus/A.rivularis/A.scabripinnis-A.fasciatus/A.rivularis/A.scabripinnis ABGD	BAST	BAST753-13	-
Astyanax aff. intermedius	LBPV-20420	Brazil	-	Bairro dos MacacosSP	Rio Paraitinga/Paraiba do Sul	Rio Macaquinho	-22.831	-44.865	-	A.sp./A.bockmanni/A.aff.bockmanni/A.bifasciatus/A.dissimlis/A.cf.fasciatus/A.fasciatus/A.aff.intermedius/A.minor/A.paranae/A.rivularis/A.scabripinnis	A.sp./A.bockmanni/A.aff.bockmanni/A.bifasciatus/A. biotae/A.dissimlis/A.cf.fasciatus/A.fasciatus/A.aff.intermedius/A.minor/A.paranae/A.rivularis/A.scabripinnis GMYC subgroup 02	BOLD:AAC5910	A.sp./A.bockmanni/A.aff.bockmanni/A.bifasciatus/A.dissimlis/A.cf.fasciatus/A.fasciatus/A.aff.intermedius/A.minor/A.paranae/A.rivularis/A.scabripinnis-A.sp/A.laticeps/A.obscurus/A.rivularis/A.scabripinnis-A.fasciatus/A.rivularis/A.scabripinnis ABGD	BAST	BAST119-12	-
Astyanax aff. intermedius	LBPV-20421	Brazil	-	Bairro dos MacacosSP	Rio Paraitinga/Paraiba do Sul	Rio Macaquinho	-22.831	-44.865	-	A.sp./A.bockmanni/A.aff.bockmanni/A.bifasciatus/A.dissimlis/A.cf.fasciatus/A.fasciatus/A.aff.intermedius/A.minor/A.paranae/A.rivularis/A.scabripinnis	A.sp./A.bockmanni/A.aff.bockmanni/A.bifasciatus/A. biotae/A.dissimlis/A.cf.fasciatus/A.fasciatus/A.aff.intermedius/A.minor/A.paranae/A.rivularis/A.scabripinnis GMYC subgroup 02	BOLD:AAC5910	A.sp./A.bockmanni/A.aff.bockmanni/A.bifasciatus/A.dissimlis/A.cf.fasciatus/A.fasciatus/A.aff.intermedius/A.minor/A.paranae/A.rivularis/A.scabripinnis-A.sp/A.laticeps/A.obscurus/A.rivularis/A.scabripinnis-A.fasciatus/A.rivularis/A.scabripinnis ABGD	BAST	BAST120-12	-
Astyanax aff. intermedius	LBPV-20426	Brazil	-	Bairro dos MacacosSP	Rio Paraitinga/Paraiba do Sul	Rio Macaquinho	-22.831	-44.865	-	A.sp./A.bockmanni/A.aff.bockmanni/A.bifasciatus/A.dissimlis/A.cf.fasciatus/A.fasciatus/A.aff.intermedius/A.minor/A.paranae/A.rivularis/A.scabripinnis	A.sp./A.bockmanni/A.aff.bockmanni/A.bifasciatus/A. biotae/A.dissimlis/A.cf.fasciatus/A.fasciatus/A.aff.intermedius/A.minor/A.paranae/A.rivularis/A.scabripinnis GMYC subgroup 02	BOLD:AAC5910	A.sp./A.bockmanni/A.aff.bockmanni/A.bifasciatus/A.dissimlis/A.cf.fasciatus/A.fasciatus/A.aff.intermedius/A.minor/A.paranae/A.rivularis/A.scabripinnis-A.sp/A.laticeps/A.obscurus/A.rivularis/A.scabripinnis-A.fasciatus/A.rivularis/A.scabripinnis ABGD	BAST	BAST121-12	-
Astyanax aff. intermedius	LBPV-37761	Brazil	Sao Paulo	Piquete/SP	Paraiba do Sul	Afluente ribeirao Piquete	-22.584	-45.169	-	A.sp./A.bockmanni/A.aff.bockmanni/A.bifasciatus/A.dissimlis/A.cf.fasciatus/A.fasciatus/A.aff.intermedius/A.minor/A.paranae/A.rivularis/A.scabripinnis	A.sp./A.bockmanni/A.aff.bockmanni/A.bifasciatus/A. biotae/A.dissimlis/A.cf.fasciatus/A.fasciatus/A.aff.intermedius/A.minor/A.paranae/A.rivularis/A.scabripinnis GMYC subgroup 02	BOLD:AAC5910	A.sp./A.bockmanni/A.aff.bockmanni/A.bifasciatus/A.dissimlis/A.cf.fasciatus/A.fasciatus/A.aff.intermedius/A.minor/A.paranae/A.rivularis/A.scabripinnis-A.sp/A.laticeps/A.obscurus/A.rivularis/A.scabripinnis-A.fasciatus/A.rivularis/A.scabripinnis ABGD	BAST	BAST1325-13	-
Astyanax aff. intermedius	LBPV-49650	Brazil	Sao Paulo	Lavrinhas/SP	Rio Paraiba do Sul	Rio Jacu	-22.486	-44.924	-	A.sp./A.bockmanni/A.aff.bockmanni/A.bifasciatus/A.dissimlis/A.cf.fasciatus/A.fasciatus/A.aff.intermedius/A.minor/A.paranae/A.rivularis/A.scabripinnis	A.sp./A.bockmanni/A.aff.bockmanni/A.bifasciatus/A. biotae/A.dissimlis/A.cf.fasciatus/A.fasciatus/A.aff.intermedius/A.minor/A.paranae/A.rivularis/A.scabripinnis GMYC subgroup 02	BOLD:AAC5910	A.sp./A.bockmanni/A.aff.bockmanni/A.bifasciatus/A.dissimlis/A.cf.fasciatus/A.fasciatus/A.aff.intermedius/A.minor/A.paranae/A.rivularis/A.scabripinnis-A.sp/A.laticeps/A.obscurus/A.rivularis/A.scabripinnis-A.fasciatus/A.rivularis/A.scabripinnis ABGD	BAST	BAST1518-14	-
Astyanax aff. intermedius	LBPV-49651	Brazil	-	LavrinhasSP	Rio Paraiba do Sul	Rio Jacu	-22.486	-44.924	-	A.sp./A.bockmanni/A.aff.bockmanni/A.bifasciatus/A.dissimlis/A.cf.fasciatus/A.fasciatus/A.aff.intermedius/A.minor/A.paranae/A.rivularis/A.scabripinnis	A.sp./A.bockmanni/A.aff.bockmanni/A.bifasciatus/A. biotae/A.dissimlis/A.cf.fasciatus/A.fasciatus/A.aff.intermedius/A.minor/A.paranae/A.rivularis/A.scabripinnis GMYC subgroup 02	BOLD:AAC5910	A.sp./A.bockmanni/A.aff.bockmanni/A.bifasciatus/A.dissimlis/A.cf.fasciatus/A.fasciatus/A.aff.intermedius/A.minor/A.paranae/A.rivularis/A.scabripinnis-A.sp/A.laticeps/A.obscurus/A.rivularis/A.scabripinnis-A.fasciatus/A.rivularis/A.scabripinnis ABGD	BAST	BAST518-12	-
Astyanax aff. intermedius	LBPV-20422	Brazil	Sao Paulo	Bairro dos Macacos/SP	Rio Paraitinga/Paraiba do Sul	Rio Macaquinho	-22.831	-44.865	-	A.sp./A.bockmanni/A.aff.bockmanni/A.bifasciatus/A.dissimlis/A.cf.fasciatus/A.fasciatus/A.aff.intermedius/A.minor/A.paranae/A.rivularis/A.scabripinnis	A.sp./A.bockmanni/A.aff.bockmanni/A.bifasciatus/A. biotae/A.dissimlis/A.cf.fasciatus/A.fasciatus/A.aff.intermedius/A.minor/A.paranae/A.rivularis/A.scabripinnis GMYC subgroup 02	BOLD:AAC5910	A.sp./A.bockmanni/A.aff.bockmanni/A.bifasciatus/A.dissimlis/A.cf.fasciatus/A.fasciatus/A.aff.intermedius/A.minor/A.paranae/A.rivularis/A.scabripinnis-A.sp/A.laticeps/A.obscurus/A.rivularis/A.scabripinnis-A.fasciatus/A.rivularis/A.scabripinnis ABGD	BAST	BAST622-13	-
Astyanax aff. intermedius	LBPV-20425	Brazil	Sao Paulo	Bairro dos Macacos/SP	Rio Paraitinga/Paraiba do Sul	Rio Macaquinho	-22.831	-44.865	-	A.sp./A.bockmanni/A.aff.bockmanni/A.bifasciatus/A.dissimlis/A.cf.fasciatus/A.fasciatus/A.aff.intermedius/A.minor/A.paranae/A.rivularis/A.scabripinnis	A.sp./A.bockmanni/A.aff.bockmanni/A.bifasciatus/A. biotae/A.dissimlis/A.cf.fasciatus/A.fasciatus/A.aff.intermedius/A.minor/A.paranae/A.rivularis/A.scabripinnis GMYC subgroup 02	BOLD:AAC5910	A.sp./A.bockmanni/A.aff.bockmanni/A.bifasciatus/A.dissimlis/A.cf.fasciatus/A.fasciatus/A.aff.intermedius/A.minor/A.paranae/A.rivularis/A.scabripinnis-A.sp/A.laticeps/A.obscurus/A.rivularis/A.scabripinnis-A.fasciatus/A.rivularis/A.scabripinnis ABGD	BAST	BAST623-13	-
Astyanax aff. intermedius	LBPV-29446	Brazil	Parana	Guarapuava/PR	La Plata Basin/Rio Tibagi	Rio Jordao	-25.442	-51.455	-	A.sp./A.bockmanni/A.aff.bockmanni/A.bifasciatus/A.dissimlis/A.cf.fasciatus/A.fasciatus/A.aff.intermedius/A.minor/A.paranae/A.rivularis/A.scabripinnis	A.sp./A.bockmanni/A.aff.bockmanni/A.bifasciatus/A. biotae/A.dissimlis/A.cf.fasciatus/A.fasciatus/A.aff.intermedius/A.minor/A.paranae/A.rivularis/A.scabripinnis GMYC subgroup 01	BOLD:AAC5910	A.sp./A.bockmanni/A.aff.bockmanni/A.bifasciatus/A.dissimlis/A.cf.fasciatus/A.fasciatus/A.aff.intermedius/A.minor/A.paranae/A.rivularis/A.scabripinnis-A.sp/A.laticeps/A.obscurus/A.rivularis/A.scabripinnis-A.fasciatus/A.rivularis/A.scabripinnis ABGD	BAST	BAST725-13	-
Astyanax aff. intermedius	LBPV-29447	Brazil	Parana	Guarapuava/PR	La Plata Basin/Rio Tibagi	Rio Jordao	-25.442	-51.455	-	A.sp./A.bockmanni/A.aff.bockmanni/A.bifasciatus/A.dissimlis/A.cf.fasciatus/A.fasciatus/A.aff.intermedius/A.minor/A.paranae/A.rivularis/A.scabripinnis	A.sp./A.bockmanni/A.aff.bockmanni/A.bifasciatus/A. biotae/A.dissimlis/A.cf.fasciatus/A.fasciatus/A.aff.intermedius/A.minor/A.paranae/A.rivularis/A.scabripinnis GMYC subgroup 01	BOLD:AAC5910	A.sp./A.bockmanni/A.aff.bockmanni/A.bifasciatus/A.dissimlis/A.cf.fasciatus/A.fasciatus/A.aff.intermedius/A.minor/A.paranae/A.rivularis/A.scabripinnis-A.sp/A.laticeps/A.obscurus/A.rivularis/A.scabripinnis-A.fasciatus/A.rivularis/A.scabripinnis ABGD	BAST	BAST726-13	-
Astyanax aff. intermedius	LBPV-49649	Brazil	Sao Paulo	Lavrinhas/SP	Rio Paraiba do Sul	Rio Jacu	-22.486	-44.924	-	A.sp./A.bockmanni/A.aff.bockmanni/A.bifasciatus/A.dissimlis/A.cf.fasciatus/A.fasciatus/A.aff.intermedius/A.minor/A.paranae/A.rivularis/A.scabripinnis	A.sp./A.bockmanni/A.aff.bockmanni/A.bifasciatus/A. biotae/A.dissimlis/A.cf.fasciatus/A.fasciatus/A.aff.intermedius/A.minor/A.paranae/A.rivularis/A.scabripinnis GMYC subgroup 02	BOLD:AAC5910	A.sp./A.bockmanni/A.aff.bockmanni/A.bifasciatus/A.dissimlis/A.cf.fasciatus/A.fasciatus/A.aff.intermedius/A.minor/A.paranae/A.rivularis/A.scabripinnis-A.sp/A.laticeps/A.obscurus/A.rivularis/A.scabripinnis-A.fasciatus/A.rivularis/A.scabripinnis ABGD	BAST	BAST961-13	-
Astyanax altiparanae	LBPV-19387	Brazil	-	ConchasSP	Rio Tiete	rio Conchas	-23.013	-47.998	-	A.sp/A.abramis/A.altiparanae/A.asuncionensis/A.lacustris	A.sp/A.abramis/A.altiparanae/A.asuncionensis/A.lacustris GMYC subgroup 02	BOLD:ACK7589	A.sp/A.abramis/A.altiparanae/A.asuncionensis/A.lacustris ABGD	AUPRB	BAST086-12	-
Astyanax altiparanae	LBPV-19555	Brazil	-	ColombiaSP	Rio Grande/Rio Parana	Rio Velho	-20.403	-48.636	-	A.sp/A.abramis/A.altiparanae/A.asuncionensis/A.lacustris	A.sp/A.abramis/A.altiparanae/A.asuncionensis/A.lacustris GMYC subgroup 03	BOLD:ACK7589	A.sp/A.abramis/A.altiparanae/A.asuncionensis/A.lacustris ABGD	AUPRB	BAST089-12	-
Astyanax altiparanae	LBPV-52785	Brazil	Sao Paulo	Botucatu, SP	Rio Tiete	Rio Capivara	-22.898	-48.389	-	A.sp/A.abramis/A.altiparanae/A.asuncionensis/A.lacustris	A.sp/A.abramis/A.altiparanae/A.asuncionensis/A.lacustris GMYC subgroup 01	BOLD:ACK7589	A.sp/A.abramis/A.altiparanae/A.asuncionensis/A.lacustris ABGD	BAST	BAST1122-13	-
Astyanax altiparanae	LBPV-5973	Brazil	Sao Paulo	Ipeuna/SP	-	Corrego Canta Galo	-22.405	-47.812	-	A.sp/A.abramis/A.altiparanae/A.asuncionensis/A.lacustris	A.sp/A.abramis/A.altiparanae/A.asuncionensis/A.lacustris GMYC subgroup 01	BOLD:ACK7589	A.sp/A.abramis/A.altiparanae/A.asuncionensis/A.lacustris ABGD	BAST	BAST1530-14	-
Astyanax altiparanae	LBPV-24849	Brazil	-	MarapoamaSP	Rio Tiete	Ribeirao Cubatao	-	-	-	A.sp/A.abramis/A.altiparanae/A.asuncionensis/A.lacustris	A.sp/A.abramis/A.altiparanae/A.asuncionensis/A.lacustris GMYC subgroup 01	BOLD:ACK7589	A.sp/A.abramis/A.altiparanae/A.asuncionensis/A.lacustris ABGD	AUPRB	BAST165-12	-
Astyanax altiparanae	LBPV-24850	Brazil	-	MarapoamaSP	Rio Tiete	Ribeirao Cubatao	-	-	-	A.sp/A.abramis/A.altiparanae/A.asuncionensis/A.lacustris	A.sp/A.abramis/A.altiparanae/A.asuncionensis/A.lacustris GMYC subgroup 01	BOLD:ACK7589	A.sp/A.abramis/A.altiparanae/A.asuncionensis/A.lacustris ABGD	AUPRB	BAST166-12	-
Astyanax altiparanae	LBPV-25912	Brazil	-	ColombiaSP	Rio Grande/Rio Parana	Corrego do Batata	-20.236	-48.678	-	A.sp/A.abramis/A.altiparanae/A.asuncionensis/A.lacustris	A.sp/A.abramis/A.altiparanae/A.asuncionensis/A.lacustris GMYC subgroup 03	BOLD:ACK7589	A.sp/A.abramis/A.altiparanae/A.asuncionensis/A.lacustris ABGD	AUPRB	BAST179-12	-
Astyanax altiparanae	LBPV-25970	Brazil	-	Rio ClaroSP	Rio Tiete	Rio Passa-Cinco	-	-	-	A.sp/A.abramis/A.altiparanae/A.asuncionensis/A.lacustris	A.sp/A.abramis/A.altiparanae/A.asuncionensis/A.lacustris GMYC subgroup 01	BOLD:ACK7589	A.sp/A.abramis/A.altiparanae/A.asuncionensis/A.lacustris ABGD	BAST	BAST180-12	-
Astyanax altiparanae	LBPV-26315	Brazil	-	CravinhosSP	Rio Mogi-Guacu	Lagoa Margina rio Tamandua	-21.347	-47.633	-	A.sp/A.abramis/A.altiparanae/A.asuncionensis/A.lacustris	A.sp/A.abramis/A.altiparanae/A.asuncionensis/A.lacustris GMYC subgroup 03	BOLD:ACK7589	A.sp/A.abramis/A.altiparanae/A.asuncionensis/A.lacustris ABGD	AUPRB	BAST181-12	-
Astyanax altiparanae	LBPV-29314	Brazil	-	PontalSP	Bacia do Prata/Rio Grande	Corrego Barbacena	-20.947	-48.148	-	A.sp/A.abramis/A.altiparanae/A.asuncionensis/A.lacustris	A.sp/A.abramis/A.altiparanae/A.asuncionensis/A.lacustris GMYC subgroup 03	BOLD:ACK7589	A.sp/A.abramis/A.altiparanae/A.asuncionensis/A.lacustris ABGD	AUPRB	BAST220-12	-
Astyanax altiparanae	LBPV-3891	Brazil	-	Itatinga, SP	-	Reservatorio de Jurumirim	-23.033	-48.567	-	A.sp/A.abramis/A.altiparanae/A.asuncionensis/A.lacustris	A.sp/A.abramis/A.altiparanae/A.asuncionensis/A.lacustris GMYC subgroup 01	BOLD:ACK7589	A.sp/A.abramis/A.altiparanae/A.asuncionensis/A.lacustris ABGD	BAST	BAST300-12	-
Astyanax altiparanae	LBPV-40166	Brazil	-	ArarasSP	Rio Parana/La Plata Basin	Rio Araras	-22.378	-47.427	-	A.sp/A.abramis/A.altiparanae/A.asuncionensis/A.lacustris	A.sp/A.abramis/A.altiparanae/A.asuncionensis/A.lacustris GMYC subgroup 03	BOLD:ACK7589	A.sp/A.abramis/A.altiparanae/A.asuncionensis/A.lacustris ABGD	AUPRB	BAST332-12	-
Astyanax altiparanae	LBPV-40167	Brazil	-	ArarasSP	Rio Parana/La Plata Basin	Rio Araras	-22.378	-47.427	-	A.sp/A.abramis/A.altiparanae/A.asuncionensis/A.lacustris	A.sp/A.abramis/A.altiparanae/A.asuncionensis/A.lacustris GMYC subgroup 03	BOLD:ACK7589	A.sp/A.abramis/A.altiparanae/A.asuncionensis/A.lacustris ABGD	AUPRB	BAST333-12	-
Astyanax altiparanae	LBPV-40168	Brazil	-	ArarasSP	Rio Parana/La Plata Basin	Rio Araras	-22.378	-47.427	-	A.sp/A.abramis/A.altiparanae/A.asuncionensis/A.lacustris	A.sp/A.abramis/A.altiparanae/A.asuncionensis/A.lacustris GMYC subgroup 03	BOLD:ACK7589	A.sp/A.abramis/A.altiparanae/A.asuncionensis/A.lacustris ABGD	AUPRB	BAST334-12	-
Astyanax altiparanae	LBPV-40169	Brazil	-	ArarasSP	Rio Parana/La Plata Basin	Rio Araras	-22.378	-47.427	-	A.sp/A.abramis/A.altiparanae/A.asuncionensis/A.lacustris	A.sp/A.abramis/A.altiparanae/A.asuncionensis/A.lacustris GMYC subgroup 03	BOLD:ACK7589	A.sp/A.abramis/A.altiparanae/A.asuncionensis/A.lacustris ABGD	AUPRB	BAST335-12	-
Astyanax altiparanae	LBPV-45700	Brazil	-	IvinhemaMS	Rio Parana	Rio sem nome	-22.233	-53.784	-	A.sp/A.abramis/A.altiparanae/A.asuncionensis/A.lacustris	A.sp/A.abramis/A.altiparanae/A.asuncionensis/A.lacustris GMYC subgroup 01	BOLD:ACK7589	A.sp/A.abramis/A.altiparanae/A.asuncionensis/A.lacustris ABGD	AUPRB	BAST441-12	-
Astyanax altiparanae	LBPV-5974	Brazil	-	IpeunaSP	-	Corrego Canta Galo	-22.405	-47.812	-	A.sp/A.abramis/A.altiparanae/A.asuncionensis/A.lacustris	A.sp/A.abramis/A.altiparanae/A.asuncionensis/A.lacustris GMYC subgroup 02	BOLD:ACK7589	A.sp/A.abramis/A.altiparanae/A.asuncionensis/A.lacustris ABGD	BAST	BAST522-12	-
Astyanax altiparanae	LBPV-5975	Brazil	-	IpeunaSP	-	Corrego Canta Galo	-22.405	-47.812	-	A.sp/A.abramis/A.altiparanae/A.asuncionensis/A.lacustris	A.sp/A.abramis/A.altiparanae/A.asuncionensis/A.lacustris GMYC subgroup 01	BOLD:ACK7589	A.sp/A.abramis/A.altiparanae/A.asuncionensis/A.lacustris ABGD	BAST	BAST523-12	-
Astyanax altiparanae	LBPV-17355	Brazil	-	Porto RicoPR	Rio Parana	Corrego Caracu	-22.766	-53.258	-	A.sp/A.altiparanae/A.asuncionensis/A.bimaculatus/A.jacuhiensis	A.sp/A.altiparanae/A.asuncionensis/A.bimaculatus/A.jacuhiensis GMYC	BOLD:AAA7659	A.sp/A.altiparanae/A.asuncionensis/A.bimaculatus/A.jacuhiensis ABGD	AUPRB	BAST072-12	-
Astyanax altiparanae	LBPV-17356	Brazil	-	Porto RicoPR	Rio Parana	Corrego Caracu	-22.766	-53.258	-	A.sp/A.altiparanae/A.asuncionensis/A.bimaculatus/A.jacuhiensis	A.sp/A.altiparanae/A.asuncionensis/A.bimaculatus/A.jacuhiensis GMYC	BOLD:AAA7659	A.sp/A.altiparanae/A.asuncionensis/A.bimaculatus/A.jacuhiensis ABGD	AUPRB	BAST073-12	-
Astyanax altiparanae	LBPV-17357	Brazil	-	Porto RicoPR	Rio Parana	Corrego Caracu	-22.766	-53.258	-	A.sp/A.altiparanae/A.asuncionensis/A.bimaculatus/A.jacuhiensis	A.sp/A.altiparanae/A.asuncionensis/A.bimaculatus/A.jacuhiensis GMYC	BOLD:AAA7659	A.sp/A.altiparanae/A.asuncionensis/A.bimaculatus/A.jacuhiensis ABGD	AUPRB	BAST074-12	-
Astyanax altiparanae	LBPV-17358	Brazil	-	Porto RicoPR	Rio Parana	Corrego Caracu	-22.766	-53.258	-	A.sp/A.altiparanae/A.asuncionensis/A.bimaculatus/A.jacuhiensis	A.sp/A.altiparanae/A.asuncionensis/A.bimaculatus/A.jacuhiensis GMYC	BOLD:AAA7659	A.sp/A.altiparanae/A.asuncionensis/A.bimaculatus/A.jacuhiensis ABGD	AUPRB	BAST075-12	-
Astyanax altiparanae	LBPV-18731	Brazil	-	SalesopolisSP	Rio Tiete	Varzea	-23.518	-45.894	-	A.sp/A.altiparanae/A.asuncionensis/A.bimaculatus/A.jacuhiensis	A.sp/A.altiparanae/A.asuncionensis/A.bimaculatus/A.jacuhiensis GMYC	BOLD:AAA7659	A.sp/A.altiparanae/A.asuncionensis/A.bimaculatus/A.jacuhiensis ABGD	AUPRB	BAST082-12	-
Astyanax altiparanae	LBPV-18733	Brazil	-	SalesopolisSP	Rio Tiete	Varzea	-23.518	-45.894	-	A.sp/A.altiparanae/A.asuncionensis/A.bimaculatus/A.jacuhiensis	A.sp/A.altiparanae/A.asuncionensis/A.bimaculatus/A.jacuhiensis GMYC	BOLD:AAA7659	A.sp/A.altiparanae/A.asuncionensis/A.bimaculatus/A.jacuhiensis ABGD	AUPRB	BAST083-12	-
Astyanax altiparanae	LBPV-18734	Brazil	-	SalesopolisSP	Rio Tiete	Varzea	-23.518	-45.894	-	A.sp/A.altiparanae/A.asuncionensis/A.bimaculatus/A.jacuhiensis	A.sp/A.altiparanae/A.asuncionensis/A.bimaculatus/A.jacuhiensis GMYC	BOLD:AAA7659	A.sp/A.altiparanae/A.asuncionensis/A.bimaculatus/A.jacuhiensis ABGD	AUPRB	BAST084-12	-
Astyanax altiparanae	LBPV-18735	Brazil	-	SalesopolisSP	Rio Tiete	Varzea	-23.518	-45.894	-	A.sp/A.altiparanae/A.asuncionensis/A.bimaculatus/A.jacuhiensis	A.sp/A.altiparanae/A.asuncionensis/A.bimaculatus/A.jacuhiensis GMYC	BOLD:AAA7659	A.sp/A.altiparanae/A.asuncionensis/A.bimaculatus/A.jacuhiensis ABGD	AUPRB	BAST085-12	-
Astyanax altiparanae	LBPV-19670	Brazil	-	BotucatuSP	Rio Tiete/Rio Parana	Rio Alambari	-22.763	-48.262	-	A.sp/A.altiparanae/A.asuncionensis/A.bimaculatus/A.jacuhiensis	A.sp/A.altiparanae/A.asuncionensis/A.bimaculatus/A.jacuhiensis GMYC	BOLD:AAA7659	A.sp/A.altiparanae/A.asuncionensis/A.bimaculatus/A.jacuhiensis ABGD	AUPRB	BAST090-12	-
Astyanax altiparanae	LBPV-19671	Brazil	-	BotucatuSP	Rio Tiete/Rio Parana	Rio Alambari	-22.763	-48.262	-	A.sp/A.altiparanae/A.asuncionensis/A.bimaculatus/A.jacuhiensis	A.sp/A.altiparanae/A.asuncionensis/A.bimaculatus/A.jacuhiensis GMYC	BOLD:AAA7659	A.sp/A.altiparanae/A.asuncionensis/A.bimaculatus/A.jacuhiensis ABGD	AUPRB	BAST091-12	-
Astyanax altiparanae	LBPV-19672	Brazil	-	BotucatuSP	Rio Tiete/Rio Parana	Rio Alambari	-22.763	-48.262	-	A.sp/A.altiparanae/A.asuncionensis/A.bimaculatus/A.jacuhiensis	A.sp/A.altiparanae/A.asuncionensis/A.bimaculatus/A.jacuhiensis GMYC	BOLD:AAA7659	A.sp/A.altiparanae/A.asuncionensis/A.bimaculatus/A.jacuhiensis ABGD	AUPRB	BAST092-12	-
Astyanax altiparanae	LBPV-20380	Brazil	-	PiraubaMG	Rio Paraiba do Sul	Rio Pombas	-21.322	-42.96	-	A.sp/A.altiparanae/A.asuncionensis/A.bimaculatus/A.jacuhiensis	A.sp/A.altiparanae/A.asuncionensis/A.bimaculatus/A.jacuhiensis GMYC	BOLD:AAA7659	A.sp/A.altiparanae/A.asuncionensis/A.bimaculatus/A.jacuhiensis ABGD	BAST	BAST115-12	-
Astyanax altiparanae	LBPV-22541	Brazil	-	AvareSP	Rio Paranapanema/Rio Parana	Rio Novo	-23.024	-48.828	-	A.sp/A.altiparanae/A.asuncionensis/A.bimaculatus/A.jacuhiensis	A.sp/A.altiparanae/A.asuncionensis/A.bimaculatus/A.jacuhiensis GMYC	BOLD:AAA7659	A.sp/A.altiparanae/A.asuncionensis/A.bimaculatus/A.jacuhiensis ABGD	AUPRB	BAST152-12	-
Astyanax altiparanae	LBPV-22542	Brazil	-	AvareSP	Rio Paranapanema/Rio Parana	Rio Novo	-23.024	-48.828	-	A.sp/A.altiparanae/A.asuncionensis/A.bimaculatus/A.jacuhiensis	A.sp/A.altiparanae/A.asuncionensis/A.bimaculatus/A.jacuhiensis GMYC	BOLD:AAA7659	A.sp/A.altiparanae/A.asuncionensis/A.bimaculatus/A.jacuhiensis ABGD	AUPRB	BAST153-12	-
Astyanax altiparanae	LBPV-66424	Brazil	Mato Grosso	-	-	-	-	-	-	A.sp/A.altiparanae/A.asuncionensis/A.bimaculatus/A.jacuhiensis	A.sp/A.altiparanae/A.asuncionensis/A.bimaculatus/A.jacuhiensis GMYC	BOLD:AAA7659	A.sp/A.altiparanae/A.asuncionensis/A.bimaculatus/A.jacuhiensis ABGD	BAST	BAST1533-14	-
Astyanax altiparanae	LBPV-66432	Brazil	Mato Grosso	-	-	-	-	-	-	A.sp/A.altiparanae/A.asuncionensis/A.bimaculatus/A.jacuhiensis	A.sp/A.altiparanae/A.asuncionensis/A.bimaculatus/A.jacuhiensis GMYC	BOLD:AAA7659	A.sp/A.altiparanae/A.asuncionensis/A.bimaculatus/A.jacuhiensis ABGD	BAST	BAST1534-14	-
Astyanax altiparanae	LBPV-66440	Brazil	Mato Grosso	-	-	-	-	-	-	A.sp/A.altiparanae/A.asuncionensis/A.bimaculatus/A.jacuhiensis	A.sp/A.altiparanae/A.asuncionensis/A.bimaculatus/A.jacuhiensis GMYC	BOLD:AAA7659	A.sp/A.altiparanae/A.asuncionensis/A.bimaculatus/A.jacuhiensis ABGD	BAST	BAST1535-14	-
Astyanax altiparanae	LBPV-66451	Brazil	Mato Grosso	-	-	-	-	-	-	A.sp/A.altiparanae/A.asuncionensis/A.bimaculatus/A.jacuhiensis	A.sp/A.altiparanae/A.asuncionensis/A.bimaculatus/A.jacuhiensis GMYC	BOLD:AAA7659	A.sp/A.altiparanae/A.asuncionensis/A.bimaculatus/A.jacuhiensis ABGD	BAST	BAST1536-14	-
Astyanax altiparanae	LBPV-66453	Brazil	Mato Grosso	-	-	-	-	-	-	A.sp/A.altiparanae/A.asuncionensis/A.bimaculatus/A.jacuhiensis	A.sp/A.altiparanae/A.asuncionensis/A.bimaculatus/A.jacuhiensis GMYC	BOLD:AAA7659	A.sp/A.altiparanae/A.asuncionensis/A.bimaculatus/A.jacuhiensis ABGD	BAST	BAST1537-14	-
Astyanax altiparanae	LBPV-22543	Brazil	-	AvareSP	Rio Paranapanema/Rio Parana	Rio Novo	-23.024	-48.828	-	A.sp/A.altiparanae/A.asuncionensis/A.bimaculatus/A.jacuhiensis	A.sp/A.altiparanae/A.asuncionensis/A.bimaculatus/A.jacuhiensis GMYC	BOLD:AAA7659	A.sp/A.altiparanae/A.asuncionensis/A.bimaculatus/A.jacuhiensis ABGD	BAST	BAST154-12	-
Astyanax altiparanae	LBPV-31803	Brazil	-	MarilenaPR	Rio Parana/Bacia do Prata	Lagoa marginal Rio Parana	-22.647	-53.077	-	A.sp/A.altiparanae/A.asuncionensis/A.bimaculatus/A.jacuhiensis	A.sp/A.altiparanae/A.asuncionensis/A.bimaculatus/A.jacuhiensis GMYC	BOLD:AAA7659	A.sp/A.altiparanae/A.asuncionensis/A.bimaculatus/A.jacuhiensis ABGD	AUPRB	BAST234-12	-
Astyanax altiparanae	LBPV-31804	Brazil	-	MarilenaPR	Rio Parana/Bacia do Prata	Lagoa marginal Rio Parana	-22.647	-53.077	-	A.sp/A.altiparanae/A.asuncionensis/A.bimaculatus/A.jacuhiensis	A.sp/A.altiparanae/A.asuncionensis/A.bimaculatus/A.jacuhiensis GMYC	BOLD:AAA7659	A.sp/A.altiparanae/A.asuncionensis/A.bimaculatus/A.jacuhiensis ABGD	AUPRB	BAST235-12	-
Astyanax altiparanae	LBPV-31805	Brazil	-	MarilenaPR	Rio Parana/Bacia do Prata	Lagoa marginal Rio Parana	-22.647	-53.077	-	A.sp/A.altiparanae/A.asuncionensis/A.bimaculatus/A.jacuhiensis	A.sp/A.altiparanae/A.asuncionensis/A.bimaculatus/A.jacuhiensis GMYC	BOLD:AAA7659	A.sp/A.altiparanae/A.asuncionensis/A.bimaculatus/A.jacuhiensis ABGD	AUPRB	BAST236-12	-
Astyanax altiparanae	LBPV-31806	Brazil	-	MarilenaPR	Rio Parana/Bacia do Prata	Lagoa marginal Rio Parana	-22.647	-53.077	-	A.sp/A.altiparanae/A.asuncionensis/A.bimaculatus/A.jacuhiensis	A.sp/A.altiparanae/A.asuncionensis/A.bimaculatus/A.jacuhiensis GMYC	BOLD:AAA7659	A.sp/A.altiparanae/A.asuncionensis/A.bimaculatus/A.jacuhiensis ABGD	AUPRB	BAST237-12	-
Astyanax altiparanae	LBPV-32227	Brazil	-	MarapoamaSP	Rio Tiete	Ribeirao Cubatao	-21.184	-49.123	-	A.sp/A.altiparanae/A.asuncionensis/A.bimaculatus/A.jacuhiensis	A.sp/A.altiparanae/A.asuncionensis/A.bimaculatus/A.jacuhiensis GMYC	BOLD:AAA7659	A.sp/A.altiparanae/A.asuncionensis/A.bimaculatus/A.jacuhiensis ABGD	AUPRB	BAST239-12	-
Astyanax altiparanae	LBPV-32228	Brazil	-	MarapoamaSP	Rio Tiete	Ribeirao Cubatao	-21.184	-49.123	-	A.sp/A.altiparanae/A.asuncionensis/A.bimaculatus/A.jacuhiensis	A.sp/A.altiparanae/A.asuncionensis/A.bimaculatus/A.jacuhiensis GMYC	BOLD:AAA7659	A.sp/A.altiparanae/A.asuncionensis/A.bimaculatus/A.jacuhiensis ABGD	AUPRB	BAST240-12	-
Astyanax altiparanae	LBPV-32229	Brazil	-	MarapoamaSP	Rio Tiete	Ribeirao Cubatao	-21.184	-49.123	-	A.sp/A.altiparanae/A.asuncionensis/A.bimaculatus/A.jacuhiensis	A.sp/A.altiparanae/A.asuncionensis/A.bimaculatus/A.jacuhiensis GMYC	BOLD:AAA7659	A.sp/A.altiparanae/A.asuncionensis/A.bimaculatus/A.jacuhiensis ABGD	AUPRB	BAST241-12	-
Astyanax altiparanae	LBPV-37238	Brazil	-	Campo MouraoPR	La Plata Basin	Rio Ivai	-23.675	-52.119	-	A.sp/A.altiparanae/A.asuncionensis/A.bimaculatus/A.jacuhiensis	A.sp/A.altiparanae/A.asuncionensis/A.bimaculatus/A.jacuhiensis GMYC	BOLD:AAA7659	A.sp/A.altiparanae/A.asuncionensis/A.bimaculatus/A.jacuhiensis ABGD	AUPRB	BAST266-12	-
Astyanax altiparanae	LBPV-37240	Brazil	-	Campo MouraoPR	La Plata Basin	Rio Ivai	-23.675	-52.119	-	A.sp/A.altiparanae/A.asuncionensis/A.bimaculatus/A.jacuhiensis	A.sp/A.altiparanae/A.asuncionensis/A.bimaculatus/A.jacuhiensis GMYC	BOLD:AAA7659	A.sp/A.altiparanae/A.asuncionensis/A.bimaculatus/A.jacuhiensis ABGD	AUPRB	BAST267-12	-
Astyanax altiparanae	LBPV-43503	Brazil	-	Biritiba MirimSP	Rio Parana	Rio Tiete	-23.555	-46.041	-	A.sp/A.altiparanae/A.asuncionensis/A.bimaculatus/A.jacuhiensis	A.sp/A.altiparanae/A.asuncionensis/A.bimaculatus/A.jacuhiensis GMYC	BOLD:AAA7659	A.sp/A.altiparanae/A.asuncionensis/A.bimaculatus/A.jacuhiensis ABGD	AUPRB	BAST384-12	-
Astyanax altiparanae	LBPV-43504	Brazil	-	Biritiba MirimSP	Rio Parana	Rio Tiete	-23.555	-46.041	-	A.sp/A.altiparanae/A.asuncionensis/A.bimaculatus/A.jacuhiensis	A.sp/A.altiparanae/A.asuncionensis/A.bimaculatus/A.jacuhiensis GMYC	BOLD:AAA7659	A.sp/A.altiparanae/A.asuncionensis/A.bimaculatus/A.jacuhiensis ABGD	AUPRB	BAST385-12	-
Astyanax altiparanae	LBPV-43505	Brazil	-	Biritiba MirimSP	Rio Parana	Rio Tiete	-23.555	-46.041	-	A.sp/A.altiparanae/A.asuncionensis/A.bimaculatus/A.jacuhiensis	A.sp/A.altiparanae/A.asuncionensis/A.bimaculatus/A.jacuhiensis GMYC	BOLD:AAA7659	A.sp/A.altiparanae/A.asuncionensis/A.bimaculatus/A.jacuhiensis ABGD	AUPRB	BAST386-12	-
Astyanax altiparanae	LBPV-43506	Brazil	-	Biritiba MirimSP	Rio Parana	Rio Tiete	-23.555	-46.041	-	A.sp/A.altiparanae/A.asuncionensis/A.bimaculatus/A.jacuhiensis	A.sp/A.altiparanae/A.asuncionensis/A.bimaculatus/A.jacuhiensis GMYC	BOLD:AAA7659	A.sp/A.altiparanae/A.asuncionensis/A.bimaculatus/A.jacuhiensis ABGD	AUPRB	BAST387-12	-
Astyanax altiparanae	LBPV-44415	Brazil	-	Diamante do NortePR	Rio Paranapanema	Corrego Fazenda Agua Mole	-22.635	-52.822	-	A.sp/A.altiparanae/A.asuncionensis/A.bimaculatus/A.jacuhiensis	A.sp/A.altiparanae/A.asuncionensis/A.bimaculatus/A.jacuhiensis GMYC	BOLD:AAA7659	A.sp/A.altiparanae/A.asuncionensis/A.bimaculatus/A.jacuhiensis ABGD	AUPRB	BAST408-12	-
Astyanax altiparanae	LBPV-44416	Brazil	-	Diamante do NortePR	Rio Paranapanema	Corrego Fazenda Agua Mole	-22.635	-52.822	-	A.sp/A.altiparanae/A.asuncionensis/A.bimaculatus/A.jacuhiensis	A.sp/A.altiparanae/A.asuncionensis/A.bimaculatus/A.jacuhiensis GMYC	BOLD:AAA7659	A.sp/A.altiparanae/A.asuncionensis/A.bimaculatus/A.jacuhiensis ABGD	AUPRB	BAST409-12	-
Astyanax altiparanae	LBPV-44417	Brazil	-	Diamante do NortePR	Rio Paranapanema	Corrego Fazenda Agua Mole	-22.635	-52.822	-	A.sp/A.altiparanae/A.asuncionensis/A.bimaculatus/A.jacuhiensis	A.sp/A.altiparanae/A.asuncionensis/A.bimaculatus/A.jacuhiensis GMYC	BOLD:AAA7659	A.sp/A.altiparanae/A.asuncionensis/A.bimaculatus/A.jacuhiensis ABGD	AUPRB	BAST410-12	-
Astyanax altiparanae	LBPV-44418	Brazil	-	Diamante do NortePR	Rio Paranapanema	Corrego Fazenda Agua Mole	-22.635	-52.822	-	A.sp/A.altiparanae/A.asuncionensis/A.bimaculatus/A.jacuhiensis	A.sp/A.altiparanae/A.asuncionensis/A.bimaculatus/A.jacuhiensis GMYC	BOLD:AAA7659	A.sp/A.altiparanae/A.asuncionensis/A.bimaculatus/A.jacuhiensis ABGD	AUPRB	BAST411-12	-
Astyanax altiparanae	LBPV-44959	Brazil	-	AngelicaMS	Rio Parana	Riacho de Engano	-22.044	-53.727	-	A.sp/A.altiparanae/A.asuncionensis/A.bimaculatus/A.jacuhiensis	A.sp/A.altiparanae/A.asuncionensis/A.bimaculatus/A.jacuhiensis GMYC	BOLD:AAA7659	A.sp/A.altiparanae/A.asuncionensis/A.bimaculatus/A.jacuhiensis ABGD	AUPRB	BAST414-12	-
Astyanax altiparanae	LBPV-44960	Brazil	-	AngelicaMS	Rio Parana	Riacho de Engano	-22.044	-53.727	-	A.sp/A.altiparanae/A.asuncionensis/A.bimaculatus/A.jacuhiensis	A.sp/A.altiparanae/A.asuncionensis/A.bimaculatus/A.jacuhiensis GMYC	BOLD:AAA7659	A.sp/A.altiparanae/A.asuncionensis/A.bimaculatus/A.jacuhiensis ABGD	AUPRB	BAST415-12	-
Astyanax altiparanae	LBPV-44961	Brazil	-	AngelicaMS	Rio Parana	Riacho de Engano	-22.044	-53.727	-	A.sp/A.altiparanae/A.asuncionensis/A.bimaculatus/A.jacuhiensis	A.sp/A.altiparanae/A.asuncionensis/A.bimaculatus/A.jacuhiensis GMYC	BOLD:AAA7659	A.sp/A.altiparanae/A.asuncionensis/A.bimaculatus/A.jacuhiensis ABGD	AUPRB	BAST416-12	-
Astyanax altiparanae	LBPV-45701	Brazil	-	IvinhemaMS	Rio Parana	Rio sem nome	-22.233	-53.784	-	A.sp/A.altiparanae/A.asuncionensis/A.bimaculatus/A.jacuhiensis	A.sp/A.altiparanae/A.asuncionensis/A.bimaculatus/A.jacuhiensis GMYC	BOLD:AAA7659	A.sp/A.altiparanae/A.asuncionensis/A.bimaculatus/A.jacuhiensis ABGD	AUPRB	BAST442-12	-
Astyanax altiparanae	LBPV-45743	Brazil	-	IvinhemaMS	Rio Parana	Rio Ivinhema	-22.372	-53.523	-	A.sp/A.altiparanae/A.asuncionensis/A.bimaculatus/A.jacuhiensis	A.sp/A.altiparanae/A.asuncionensis/A.bimaculatus/A.jacuhiensis GMYC	BOLD:AAA7659	A.sp/A.altiparanae/A.asuncionensis/A.bimaculatus/A.jacuhiensis ABGD	AUPRB	BAST443-12	-
Astyanax altiparanae	LBPV-45964	Brazil	-	Nova AndradinaMS	Rio Parana	Rio Papagaio	-21.897	-53.79	-	A.sp/A.altiparanae/A.asuncionensis/A.bimaculatus/A.jacuhiensis	A.sp/A.altiparanae/A.asuncionensis/A.bimaculatus/A.jacuhiensis GMYC	BOLD:AAA7659	A.sp/A.altiparanae/A.asuncionensis/A.bimaculatus/A.jacuhiensis ABGD	AUPRB	BAST454-12	-
Astyanax altiparanae	LBPV-45965	Brazil	-	Nova AndradinaMS	Rio Parana	Rio Papagaio	-21.897	-53.79	-	A.sp/A.altiparanae/A.asuncionensis/A.bimaculatus/A.jacuhiensis	A.sp/A.altiparanae/A.asuncionensis/A.bimaculatus/A.jacuhiensis GMYC	BOLD:AAA7659	A.sp/A.altiparanae/A.asuncionensis/A.bimaculatus/A.jacuhiensis ABGD	AUPRB	BAST455-12	-
Astyanax altiparanae	LBPV-45966	Brazil	-	Nova AndradinaMS	Rio Parana	Rio Papagaio	-21.897	-53.79	-	A.sp/A.altiparanae/A.asuncionensis/A.bimaculatus/A.jacuhiensis	A.sp/A.altiparanae/A.asuncionensis/A.bimaculatus/A.jacuhiensis GMYC	BOLD:AAA7659	A.sp/A.altiparanae/A.asuncionensis/A.bimaculatus/A.jacuhiensis ABGD	AUPRB	BAST456-12	-
Astyanax altiparanae	LBPV-45967	Brazil	-	Nova AndradinaMS	Rio Parana	Rio Papagaio	-21.897	-53.79	-	A.sp/A.altiparanae/A.asuncionensis/A.bimaculatus/A.jacuhiensis	A.sp/A.altiparanae/A.asuncionensis/A.bimaculatus/A.jacuhiensis GMYC	BOLD:AAA7659	A.sp/A.altiparanae/A.asuncionensis/A.bimaculatus/A.jacuhiensis ABGD	AUPRB	BAST457-12	-
Astyanax altiparanae	LBPV-45968	Brazil	-	Nova AndradinaMS	Rio Parana	Rio Papagaio	-21.897	-53.79	-	A.sp/A.altiparanae/A.asuncionensis/A.bimaculatus/A.jacuhiensis	A.sp/A.altiparanae/A.asuncionensis/A.bimaculatus/A.jacuhiensis GMYC	BOLD:AAA7659	A.sp/A.altiparanae/A.asuncionensis/A.bimaculatus/A.jacuhiensis ABGD	AUPRB	BAST458-12	-
Astyanax altiparanae	LBPV-22545	Brazil	Sao Paulo	Avare/SP	Rio Paranapanema/Rio Parana	Rio Novo	-23.024	-48.828	-	A.sp/A.altiparanae/A.asuncionensis/A.bimaculatus/A.jacuhiensis	A.sp/A.altiparanae/A.asuncionensis/A.bimaculatus/A.jacuhiensis GMYC	BOLD:AAA7659	A.sp/A.altiparanae/A.asuncionensis/A.bimaculatus/A.jacuhiensis ABGD	BAST	BAST652-13	-
Astyanax altiparanae	LBPV-44821	Brazil	Goias	Pires Belo/GO	Rio Parana	Rio Sao Marcos	-17.887	-47.669	-	A.sp/A.altiparanae/A.asuncionensis/A.bimaculatus/A.jacuhiensis	A.sp/A.altiparanae/A.asuncionensis/A.bimaculatus/A.jacuhiensis GMYC	BOLD:AAA7659	A.sp/A.altiparanae/A.asuncionensis/A.bimaculatus/A.jacuhiensis ABGD	BAST	BAST895-13	-
Astyanax altiparanae voucher LBP13346 52790	-	-	-	-	-	-	-	-	-	A.sp/A.abramis/A.altiparanae/A.asuncionensis/A.lacustris	A.sp/A.abramis/A.altiparanae/A.asuncionensis/A.lacustris GMYC subgroup 01	-	A.sp/A.abramis/A.altiparanae/A.asuncionensis/A.lacustris ABGD	-	-	KJ1296431/gi-607235864
Astyanax altiparanae voucher LBPV-17317	-	-	-	-	-	-	-	-	-	A.sp/A.altiparanae/A.asuncionensis/A.bimaculatus/A.jacuhiensis	A.sp/A.altiparanae/A.asuncionensis/A.bimaculatus/A.jacuhiensis GMYC	-	A.sp/A.altiparanae/A.asuncionensis/A.bimaculatus/A.jacuhiensis ABGD	-	-	JN9886961/gi-359741994
Astyanax altiparanae voucher LBPV-17318	-	-	-	-	-	-	-	-	-	A.sp/A.altiparanae/A.asuncionensis/A.bimaculatus/A.jacuhiensis	A.sp/A.altiparanae/A.asuncionensis/A.bimaculatus/A.jacuhiensis GMYC	-	A.sp/A.altiparanae/A.asuncionensis/A.bimaculatus/A.jacuhiensis ABGD	-	-	JN9886951/gi-359741992
Astyanax altiparanae voucher LBPV-19523	-	-	-	-	-	-	-	-	-	A.sp/A.abramis/A.altiparanae/A.asuncionensis/A.lacustris	A.sp/A.abramis/A.altiparanae/A.asuncionensis/A.lacustris GMYC subgroup 01	-	A.sp/A.abramis/A.altiparanae/A.asuncionensis/A.lacustris ABGD	-	-	JN9886941/gi-359741990
Astyanax altiparanae voucher LBPV-19524	-	-	-	-	-	-	-	-	-	A.sp/A.abramis/A.altiparanae/A.asuncionensis/A.lacustris	A.sp/A.abramis/A.altiparanae/A.asuncionensis/A.lacustris GMYC subgroup 01	-	A.sp/A.abramis/A.altiparanae/A.asuncionensis/A.lacustris ABGD	-	-	JN9886931/gi-359741988
Astyanax altiparanae voucher LBPV-19553	-	-	-	-	-	-	-	-	-	A.sp/A.abramis/A.altiparanae/A.asuncionensis/A.lacustris	A.sp/A.abramis/A.altiparanae/A.asuncionensis/A.lacustris GMYC subgroup 03	-	A.sp/A.abramis/A.altiparanae/A.asuncionensis/A.lacustris ABGD	-	-	JN9887151/gi-359742032
Astyanax altiparanae voucher LBPV-19554	-	-	-	-	-	-	-	-	-	A.sp/A.altiparanae/A.asuncionensis/A.bimaculatus/A.jacuhiensis	A.sp/A.altiparanae/A.asuncionensis/A.bimaculatus/A.jacuhiensis GMYC	-	A.sp/A.altiparanae/A.asuncionensis/A.bimaculatus/A.jacuhiensis ABGD	-	-	JN9887141/gi-359742030
Astyanax altiparanae voucher LBPV-20174	-	-	-	-	-	-	-	-	-	A.sp/A.abramis/A.altiparanae/A.asuncionensis/A.lacustris	A.sp/A.abramis/A.altiparanae/A.asuncionensis/A.lacustris GMYC subgroup 02	-	A.sp/A.abramis/A.altiparanae/A.asuncionensis/A.lacustris ABGD	-	-	JN9887041/gi-359742010
Astyanax altiparanae voucher LBPV-20175	-	-	-	-	-	-	-	-	-	A.sp/A.altiparanae/A.asuncionensis/A.bimaculatus/A.jacuhiensis	A.sp/A.altiparanae/A.asuncionensis/A.bimaculatus/A.jacuhiensis GMYC	-	A.sp/A.altiparanae/A.asuncionensis/A.bimaculatus/A.jacuhiensis ABGD	-	-	JN9887031/gi-359742008
Astyanax altiparanae voucher LBPV-21444	-	-	-	-	-	-	-	-	-	A.sp/A.altiparanae/A.asuncionensis/A.bimaculatus/A.jacuhiensis	A.sp/A.altiparanae/A.asuncionensis/A.bimaculatus/A.jacuhiensis GMYC	-	A.sp/A.altiparanae/A.asuncionensis/A.bimaculatus/A.jacuhiensis ABGD	-	-	JN9887121/gi-359742026
Astyanax altiparanae voucher LBPV-21445	-	-	-	-	-	-	-	-	-	A.sp/A.altiparanae/A.asuncionensis/A.bimaculatus/A.jacuhiensis	A.sp/A.altiparanae/A.asuncionensis/A.bimaculatus/A.jacuhiensis GMYC	-	A.sp/A.altiparanae/A.asuncionensis/A.bimaculatus/A.jacuhiensis ABGD	-	-	JN9887111/gi-359742024
Astyanax altiparanae voucher LBPV-21446	-	-	-	-	-	-	-	-	-	A.sp/A.altiparanae/A.asuncionensis/A.bimaculatus/A.jacuhiensis	A.sp/A.altiparanae/A.asuncionensis/A.bimaculatus/A.jacuhiensis GMYC	-	A.sp/A.altiparanae/A.asuncionensis/A.bimaculatus/A.jacuhiensis ABGD	-	-	JN9887101/gi-359742022
Astyanax altiparanae voucher LBPV-24768	-	-	-	-	-	-	-	-	-	A.sp/A.altiparanae/A.asuncionensis/A.bimaculatus/A.jacuhiensis	A.sp/A.altiparanae/A.asuncionensis/A.bimaculatus/A.jacuhiensis GMYC	-	A.sp/A.altiparanae/A.asuncionensis/A.bimaculatus/A.jacuhiensis ABGD	-	-	JN9887021/gi-359742006
Astyanax altiparanae voucher LBPV-24769	-	-	-	-	-	-	-	-	-	A.sp/A.altiparanae/A.asuncionensis/A.bimaculatus/A.jacuhiensis	A.sp/A.altiparanae/A.asuncionensis/A.bimaculatus/A.jacuhiensis GMYC	-	A.sp/A.altiparanae/A.asuncionensis/A.bimaculatus/A.jacuhiensis ABGD	-	-	JN9887011/gi-359742004
Astyanax altiparanae voucher LBPV-26384	-	-	-	-	-	-	-	-	-	A.sp/A.altiparanae/A.asuncionensis/A.bimaculatus/A.jacuhiensis	A.sp/A.altiparanae/A.asuncionensis/A.bimaculatus/A.jacuhiensis GMYC	-	A.sp/A.altiparanae/A.asuncionensis/A.bimaculatus/A.jacuhiensis ABGD	-	-	JN9887131/gi-359742028
Astyanax altiparanae voucher LBPV-29960	-	-	-	-	-	-	-	-	-	A.sp/A.altiparanae/A.asuncionensis/A.bimaculatus/A.jacuhiensis	A.sp/A.altiparanae/A.asuncionensis/A.bimaculatus/A.jacuhiensis GMYC	-	A.sp/A.altiparanae/A.asuncionensis/A.bimaculatus/A.jacuhiensis ABGD	-	-	JN9887001/gi-359742002
Astyanax altiparanae voucher LBPV-29961	-	-	-	-	-	-	-	-	-	A.sp/A.altiparanae/A.asuncionensis/A.bimaculatus/A.jacuhiensis	A.sp/A.altiparanae/A.asuncionensis/A.bimaculatus/A.jacuhiensis GMYC	-	A.sp/A.altiparanae/A.asuncionensis/A.bimaculatus/A.jacuhiensis ABGD	-	-	JN9886991/gi-359742000
Astyanax altiparanae voucher LBPV-34717	-	-	-	-	-	-	-	-	-	A.sp/A.altiparanae/A.asuncionensis/A.bimaculatus/A.jacuhiensis	A.sp/A.altiparanae/A.asuncionensis/A.bimaculatus/A.jacuhiensis GMYC	-	A.sp/A.altiparanae/A.asuncionensis/A.bimaculatus/A.jacuhiensis ABGD	-	-	JN9886981/gi-359741998
Astyanax altiparanae voucher LBPV-35319	-	-	-	-	-	-	-	-	-	A.sp/A.altiparanae/A.asuncionensis/A.bimaculatus/A.jacuhiensis	A.sp/A.altiparanae/A.asuncionensis/A.bimaculatus/A.jacuhiensis GMYC	-	A.sp/A.altiparanae/A.asuncionensis/A.bimaculatus/A.jacuhiensis ABGD	-	-	JN9887091/gi-359742020
Astyanax altiparanae voucher LBPV-35320	-	-	-	-	-	-	-	-	-	A.sp/A.altiparanae/A.asuncionensis/A.bimaculatus/A.jacuhiensis	A.sp/A.altiparanae/A.asuncionensis/A.bimaculatus/A.jacuhiensis GMYC	-	A.sp/A.altiparanae/A.asuncionensis/A.bimaculatus/A.jacuhiensis ABGD	-	-	JN9887081/gi-359742018
Astyanax altiparanae voucher LBPV-35321	-	-	-	-	-	-	-	-	-	A.sp/A.altiparanae/A.asuncionensis/A.bimaculatus/A.jacuhiensis	A.sp/A.altiparanae/A.asuncionensis/A.bimaculatus/A.jacuhiensis GMYC	-	A.sp/A.altiparanae/A.asuncionensis/A.bimaculatus/A.jacuhiensis ABGD	-	-	JN9887071/gi-359742016
Astyanax altiparanae voucher LBPV-35322	-	-	-	-	-	-	-	-	-	A.sp/A.altiparanae/A.asuncionensis/A.bimaculatus/A.jacuhiensis	A.sp/A.altiparanae/A.asuncionensis/A.bimaculatus/A.jacuhiensis GMYC	-	A.sp/A.altiparanae/A.asuncionensis/A.bimaculatus/A.jacuhiensis ABGD	-	-	JN9887061/gi-359742014
Astyanax altiparanae voucher LBPV-35323	-	-	-	-	-	-	-	-	-	A.sp/A.altiparanae/A.asuncionensis/A.bimaculatus/A.jacuhiensis	A.sp/A.altiparanae/A.asuncionensis/A.bimaculatus/A.jacuhiensis GMYC	-	A.sp/A.altiparanae/A.asuncionensis/A.bimaculatus/A.jacuhiensis ABGD	-	-	JN9887051/gi-359742012
Astyanax altiparanae voucher LBPV-36236	-	-	-	-	-	-	-	-	-	A.sp/A.abramis/A.altiparanae/A.asuncionensis/A.lacustris	A.sp/A.abramis/A.altiparanae/A.asuncionensis/A.lacustris GMYC subgroup 01	-	A.sp/A.abramis/A.altiparanae/A.asuncionensis/A.lacustris ABGD	-	-	JN9886971/gi-359741996
Astyanax anterior	LBPV-59255	Brazil	Para	Itaituba/PA	Rio Amazonas/Rio Tapajos	Igarape sem nome	-4.526	-56.243	-	A.anterior	A.anterior-A.cf.anterior/A. anterior-A.sp. 41 GMYC	BOLD:ACJ1619	A.anterior ABGD	BAST	BAST1043-13	-
Astyanax anterior	LBPV-66205	Brazil	Mato Grosso	Gaucha do Norte/MT	Rio Xingu	Tributario Rio Coluene	-13.516	-53.111	-	A.cf.anterior/A. anterior	A.anterior-A.cf.anterior/A. anterior-A.sp. 41 GMYC	BOLD:ACJ1304	A.cf.anterior/A. anterior ABGD	BAST	BAST1197-13	-
Astyanax anterior	LBPV-57143	Brazil	Para	Itaituba/PA	Rio Amazonas/Rio Tapajos	Igarape na BR 230	-4.506	-56.283	-	A.sp25/A.anterior	A.sp.25-A.anterior GMYC	BOLD:ACJ1341	A.sp25/A.anterior ABGD	BAST	BAST1040-13	-
Astyanax argyrimarginatus	LBPV-11884	Brazil	-	AragarcasGO	Corrego das Mulas	Rio Araguaia	-15.906	-52.094	-	A.argyrimarginatus	A.argyrimarginatus GMYC	BOLD:ABU7550	A.argyrimarginatus ABGD	BAST	BAST011-12	-
Astyanax argyrimarginatus	LBPV-64602	Brazil	Mato Grosso	Ribeirao Cascalheira/MT	Rio Xingu	Tributario rio Suia-Missu	-12.952	-51.874	-	A.argyrimarginatus	A.argyrimarginatus GMYC	BOLD:ABU7550	A.argyrimarginatus ABGD	BAST	BAST1195-13	-
Astyanax argyrimarginatus	LBPV-66123	Brazil	Mato Grosso	Canarana/MT	Rio Xingu	Rio Coluene	-13.495	-53.083	-	A.argyrimarginatus	A.argyrimarginatus GMYC	BOLD:ABU7550	A.argyrimarginatus ABGD	BAST	BAST1196-13	-
Astyanax argyrimarginatus	LBPV-13106	Brazil	Mato Grosso	Barra do Garcas/MT	Rio Araguaia	Corrego Agua Funda	-15.878	-52.304	-	A.argyrimarginatus	A.argyrimarginatus GMYC	BOLD:ABU7550	A.argyrimarginatus ABGD	BAST	BAST1214-13	-
Astyanax argyrimarginatus	LBPV-66449	Brazil	Mato Grosso	Araguaiana/MT	Rio Araguaia/Rio das Mortes	Corrego 2 de Agosto	-15.476	-51.879	-	A.argyrimarginatus	A.argyrimarginatus GMYC	BOLD:ABU7550	A.argyrimarginatus ABGD	BAST	BAST1260-13	-
Astyanax argyrimarginatus	LBPV-66429	Brazil	Mato Grosso	Barra do Garca/MT	Rio Araguaia/Rio das Mortes	Corrego Jaragua	-15.917	-52.25	-	A.argyrimarginatus	A.argyrimarginatus GMYC	BOLD:ABU7550	A.argyrimarginatus ABGD	BAST	BAST1261-13	-
Astyanax argyrimarginatus	LBPV-66446	Brazil	Mato Grosso	Barra do Garca/MT	Rio Araguaia/Rio das Mortes	Corrego Jaragua	-15.917	-52.25	-	A.argyrimarginatus	A.argyrimarginatus GMYC	BOLD:ABU7550	A.argyrimarginatus ABGD	BAST	BAST1262-13	-
Astyanax argyrimarginatus	LBPV-66421	Brazil	Mato Grosso	Barra do Garca/MT	Rio Araguaia/Rio das Mortes	Corrego Jaragua	-15.917	-52.25	-	A.argyrimarginatus	A.argyrimarginatus GMYC	BOLD:ABU7550	A.argyrimarginatus ABGD	BAST	BAST1263-13	-
Astyanax argyrimarginatus	LBPV-66445	Brazil	Mato Grosso	Barra do Garca/MT	Rio Araguaia/Rio das Mortes	Corrego Jaragua	-15.917	-52.25	-	A.argyrimarginatus	A.argyrimarginatus GMYC	BOLD:ABU7550	A.argyrimarginatus ABGD	BAST	BAST1264-13	-
Astyanax argyrimarginatus	LBPV-66416	Brazil	Mato Grosso	Barra do Garca/MT	Rio Araguaia/Rio das Mortes	Corrego Jaragua	-15.917	-52.25	-	A.argyrimarginatus	A.argyrimarginatus GMYC	BOLD:ABU7550	A.argyrimarginatus ABGD	BAST	BAST1265-13	-
Astyanax argyrimarginatus	LBPV-11885	Brazil	Goias	Aragarcas/GO	Rio Araguaia	Corrego das Mulas	-15.906	-52.094	-	A.argyrimarginatus	A.argyrimarginatus GMYC	BOLD:ABU7550	A.argyrimarginatus ABGD	BAST	BAST581-13	-
Astyanax assuncionensis	LBPV-14057	Brazil	-	CoximMS	Rio Taquari/Rio Paraguai	Corrego Sao Francisco	-18.511	-54.768	-	A.sp/A.abramis/A.bimaculatus/A.asuncionensis	A.sp/A.abramis/A.bimaculatus/A.asuncionensis GMYC subgroup 04	BOLD:AAA7656	A.sp/A.abramis/A.bimaculatus/A.asuncionensis ABGD subgroup 02	BAST	BAST044-12	-
Astyanax assuncionensis	LBPV-41558	Brazil	-	Tangara da SerraMT	Rio Paraguai/La Plata Basin	Rio sem nome	-14.457	-57.576	-	A.sp/A.abramis/A.bimaculatus/A.asuncionensis	A.sp/A.abramis/A.bimaculatus/A.asuncionensis GMYC subgroup 01	BOLD:ACE3205	A.sp/A.abramis/A.bimaculatus/A.asuncionensis ABGD subgroup 01	BAST	BAST349-12	-
Astyanax assuncionensis	LBPV-43262	Brazil	-	Nova FernandopolisMT	Rio Paraguai/La Plata Basin	Rio Sepotuba	-14.948	-57.736	-	A.sp/A.abramis/A.bimaculatus/A.asuncionensis	A.sp/A.abramis/A.bimaculatus/A.asuncionensis GMYC subgroup 01	BOLD:ACE3205	A.sp/A.abramis/A.bimaculatus/A.asuncionensis ABGD subgroup 01	BAST	BAST379-12	-
Astyanax assuncionensis	LBPV-43263	Brazil	-	Nova FernandopolisMT	Rio Paraguai/La Plata Basin	Rio Sepotuba	-14.948	-57.736	-	A.sp/A.abramis/A.bimaculatus/A.asuncionensis	A.sp/A.abramis/A.bimaculatus/A.asuncionensis GMYC subgroup 01	BOLD:ACE3205	A.sp/A.abramis/A.bimaculatus/A.asuncionensis ABGD subgroup 01	BAST	BAST380-12	-
Astyanax assuncionensis	LBPV-45181	Brazil	-	MirandaMS	Rio Paraguai	Rio Miranda	-19.583	-57.022	-	A.sp/A.abramis/A.bimaculatus/A.asuncionensis	A.sp/A.abramis/A.bimaculatus/A.asuncionensis GMYC subgroup 01	BOLD:ACE3205	A.sp/A.abramis/A.bimaculatus/A.asuncionensis ABGD subgroup 01	BAST	BAST417-12	-
Astyanax assuncionensis	LBPV-45182	Brazil	-	MirandaMS	Rio Paraguai	Rio Miranda	-19.583	-57.022	-	A.sp/A.abramis/A.bimaculatus/A.asuncionensis	A.sp/A.abramis/A.bimaculatus/A.asuncionensis GMYC subgroup 01	BOLD:ACE3205	A.sp/A.abramis/A.bimaculatus/A.asuncionensis ABGD subgroup 01	BAST	BAST418-12	-
Astyanax assuncionensis	LBPV-45183	Brazil	-	MirandaMS	Rio Paraguai	Rio Miranda	-19.583	-57.022	-	A.sp/A.abramis/A.bimaculatus/A.asuncionensis	A.sp/A.abramis/A.bimaculatus/A.asuncionensis GMYC subgroup 01	BOLD:ACE3205	A.sp/A.abramis/A.bimaculatus/A.asuncionensis ABGD subgroup 01	BAST	BAST419-12	-
Astyanax assuncionensis	LBPV-45185	Brazil	-	MirandaMS	Rio Paraguai	Rio Miranda	-19.583	-57.022	-	A.sp/A.abramis/A.bimaculatus/A.asuncionensis	A.sp/A.abramis/A.bimaculatus/A.asuncionensis GMYC subgroup 04	BOLD:AAA7656	A.sp/A.abramis/A.bimaculatus/A.asuncionensis ABGD subgroup 02	BAST	BAST421-12	-
Astyanax assuncionensis	LBPV-45377	Brazil	-	MirandaMS	Rio Miranda/ rio Paraguai	Rio Vermelho	-19.784	-56.822	-	A.sp/A.abramis/A.bimaculatus/A.asuncionensis	A.sp/A.abramis/A.bimaculatus/A.asuncionensis GMYC subgroup 04	BOLD:AAA7656	A.sp/A.abramis/A.bimaculatus/A.asuncionensis ABGD subgroup 02	BAST	BAST427-12	-
Astyanax assuncionensis	LBPV-45378	Brazil	-	MirandaMS	Rio Miranda/ rio Paraguai	Rio Vermelho	-19.784	-56.822	-	A.sp/A.abramis/A.bimaculatus/A.asuncionensis	A.sp/A.abramis/A.bimaculatus/A.asuncionensis GMYC subgroup 03	BOLD:AAA7656	A.sp/A.abramis/A.bimaculatus/A.asuncionensis ABGD subgroup 02	BAST	BAST428-12	-
Astyanax assuncionensis	LBPV-45379	Brazil	-	MirandaMS	Rio Miranda/ rio Paraguai	Rio Vermelho	-19.784	-56.822	-	A.sp/A.abramis/A.bimaculatus/A.asuncionensis	A.sp/A.abramis/A.bimaculatus/A.asuncionensis GMYC subgroup 04	BOLD:AAA7656	A.sp/A.abramis/A.bimaculatus/A.asuncionensis ABGD subgroup 02	BAST	BAST429-12	-
Astyanax assuncionensis	LBPV-45380	Brazil	-	MirandaMS	Rio Miranda/ rio Paraguai	Rio Vermelho	-19.784	-56.822	-	A.sp/A.abramis/A.bimaculatus/A.asuncionensis	A.sp/A.abramis/A.bimaculatus/A.asuncionensis GMYC subgroup 04	BOLD:AAA7656	A.sp/A.abramis/A.bimaculatus/A.asuncionensis ABGD subgroup 02	BAST	BAST430-12	-
Astyanax assuncionensis	LBPV-45381	Brazil	-	MirandaMS	Rio Miranda/ rio Paraguai	Rio Vermelho	-19.784	-56.822	-	A.sp/A.abramis/A.bimaculatus/A.asuncionensis	A.sp/A.abramis/A.bimaculatus/A.asuncionensis GMYC subgroup 04	BOLD:AAA7656	A.sp/A.abramis/A.bimaculatus/A.asuncionensis ABGD subgroup 02	BAST	BAST431-12	-
Astyanax assuncionensis	LBPV-45392	Brazil	-	MirandaMS	Rio Miranda/ rio Paraguai	Rio Vermelho	-19.784	-56.822	-	A.sp/A.abramis/A.bimaculatus/A.asuncionensis	A.sp/A.abramis/A.bimaculatus/A.asuncionensis GMYC subgroup 02	BOLD:AAA7656	A.sp/A.abramis/A.bimaculatus/A.asuncionensis ABGD subgroup 02	BAST	BAST432-12	-
Astyanax assuncionensis	LBPV-45393	Brazil	-	MirandaMS	Rio Miranda/ rio Paraguai	Rio Vermelho	-19.784	-56.822	-	A.sp/A.abramis/A.bimaculatus/A.asuncionensis	A.sp/A.abramis/A.bimaculatus/A.asuncionensis GMYC subgroup 04	BOLD:AAA7656	A.sp/A.abramis/A.bimaculatus/A.asuncionensis ABGD subgroup 02	BAST	BAST433-12	-
Astyanax assuncionensis	LBPV-45394	Brazil	-	MirandaMS	Rio Miranda/ rio Paraguai	Rio Vermelho	-19.784	-56.822	-	A.sp/A.abramis/A.bimaculatus/A.asuncionensis	A.sp/A.abramis/A.bimaculatus/A.asuncionensis GMYC subgroup 04	BOLD:AAA7656	A.sp/A.abramis/A.bimaculatus/A.asuncionensis ABGD subgroup 02	BAST	BAST434-12	-
Astyanax assuncionensis	LBPV-45395	Brazil	-	MirandaMS	Rio Miranda/ rio Paraguai	Rio Vermelho	-19.784	-56.822	-	A.sp/A.abramis/A.bimaculatus/A.asuncionensis	A.sp/A.abramis/A.bimaculatus/A.asuncionensis GMYC subgroup 04	BOLD:AAA7656	A.sp/A.abramis/A.bimaculatus/A.asuncionensis ABGD subgroup 02	BAST	BAST435-12	-
Astyanax assuncionensis	LBPV-45477	Brazil	-	MirandaMS	Rio Paraguai	Rio Abobral	-19.434	-57.052	-	A.sp/A.abramis/A.bimaculatus/A.asuncionensis	A.sp/A.abramis/A.bimaculatus/A.asuncionensis GMYC subgroup 04	BOLD:AAA7656	A.sp/A.abramis/A.bimaculatus/A.asuncionensis ABGD subgroup 02	BAST	BAST437-12	-
Astyanax assuncionensis	LBPV-45478	Brazil	-	MirandaMS	Rio Paraguai	Rio Abobral	-19.434	-57.052	-	A.sp/A.abramis/A.bimaculatus/A.asuncionensis	A.sp/A.abramis/A.bimaculatus/A.asuncionensis GMYC subgroup 05	BOLD:AAA7656	A.sp/A.abramis/A.bimaculatus/A.asuncionensis ABGD subgroup 02	BAST	BAST438-12	-
Astyanax assuncionensis	LBPV-45480	Brazil	-	MirandaMS	Rio Paraguai	Rio Abobral	-19.434	-57.052	-	A.sp/A.abramis/A.bimaculatus/A.asuncionensis	A.sp/A.abramis/A.bimaculatus/A.asuncionensis GMYC subgroup 04	BOLD:AAA7656	A.sp/A.abramis/A.bimaculatus/A.asuncionensis ABGD subgroup 02	BAST	BAST439-12	-
Astyanax assuncionensis	LBPV-45481	Brazil	-	MirandaMS	Rio Paraguai	Rio Abobral	-19.434	-57.052	-	A.sp/A.abramis/A.bimaculatus/A.asuncionensis	A.sp/A.abramis/A.bimaculatus/A.asuncionensis GMYC subgroup 04	BOLD:AAA7656	A.sp/A.abramis/A.bimaculatus/A.asuncionensis ABGD subgroup 02	BAST	BAST440-12	-
Astyanax asuncionensis	UNMDP-T 1367	Argentina	Buenos Aires	Parana River Delta	-	Parana Guazu River	-34.026	-58.491	-	A.sp/A.abramis/A.altiparanae/A.asuncionensis/A.lacustris	A.sp/A.abramis/A.altiparanae/A.asuncionensis/A.lacustris GMYC subgroup 01	BOLD:ACK7589	A.sp/A.abramis/A.altiparanae/A.asuncionensis/A.lacustris ABGD	AST	FARGB1300-12	-
Astyanax asuncionensis	UNMDP-T 1404	Argentina	Buenos Aires	Parana River Delta	-	Parana Guazu River	-34.026	-58.491	-	A.sp/A.abramis/A.altiparanae/A.asuncionensis/A.lacustris	A.sp/A.abramis/A.altiparanae/A.asuncionensis/A.lacustris GMYC subgroup 02	BOLD:ACK7589	A.sp/A.abramis/A.altiparanae/A.asuncionensis/A.lacustris ABGD	AST	FARGB1337-12	-
Astyanax asuncionensis	UNMDP-T 1405	Argentina	Buenos Aires	Parana River Delta	-	Parana Guazu River	-34.026	-58.491	-	A.sp/A.abramis/A.altiparanae/A.asuncionensis/A.lacustris	A.sp/A.abramis/A.altiparanae/A.asuncionensis/A.lacustris GMYC subgroup 01	BOLD:ACK7589	A.sp/A.abramis/A.altiparanae/A.asuncionensis/A.lacustris ABGD	AST	FARGB1338-12	-
Astyanax asuncionensis	UNMDP-T 1406	Argentina	Buenos Aires	Parana River Delta	-	Parana Guazu River	-34.026	-58.491	-	A.sp/A.abramis/A.altiparanae/A.asuncionensis/A.lacustris	A.sp/A.abramis/A.altiparanae/A.asuncionensis/A.lacustris GMYC subgroup 01	BOLD:ACK7589	A.sp/A.abramis/A.altiparanae/A.asuncionensis/A.lacustris ABGD	AST	FARGB1339-12	-
Astyanax asuncionensis	UNMDP-T 1407	Argentina	Buenos Aires	Parana River Delta	-	Parana Guazu River	-34.026	-58.491	-	A.sp/A.abramis/A.altiparanae/A.asuncionensis/A.lacustris	A.sp/A.abramis/A.altiparanae/A.asuncionensis/A.lacustris GMYC subgroup 01	BOLD:ACK7589	A.sp/A.abramis/A.altiparanae/A.asuncionensis/A.lacustris ABGD	AST	FARGB1340-12	-
Astyanax asuncionensis	UNMDP-T 1408	Argentina	Buenos Aires	Parana River Delta	-	Parana Guazu River	-34.026	-58.491	-	A.sp/A.abramis/A.altiparanae/A.asuncionensis/A.lacustris	A.sp/A.abramis/A.altiparanae/A.asuncionensis/A.lacustris GMYC subgroup 01	BOLD:ACK7589	A.sp/A.abramis/A.altiparanae/A.asuncionensis/A.lacustris ABGD	AST	FARGB1341-12	-
Astyanax asuncionensis	UNMDP T 579	Argentina	Misiones	-	-	Ramos Stream	-27.444	-54.94	-	A.sp/A.abramis/A.altiparanae/A.asuncionensis/A.lacustris	A.sp/A.abramis/A.altiparanae/A.asuncionensis/A.lacustris GMYC subgroup 01	BOLD:ACK7589	A.sp/A.abramis/A.altiparanae/A.asuncionensis/A.lacustris ABGD	AST	FARGB530-12	-
Astyanax asuncionensis	UNMDP T 580	Argentina	Misiones	-	-	Ramos Stream	-27.444	-54.94	-	A.sp/A.abramis/A.altiparanae/A.asuncionensis/A.lacustris	A.sp/A.abramis/A.altiparanae/A.asuncionensis/A.lacustris GMYC subgroup 01	BOLD:ACK7589	A.sp/A.abramis/A.altiparanae/A.asuncionensis/A.lacustris ABGD	AST	FARGB531-12	-
Astyanax asuncionensis	UNMDP T 584	Argentina	Misiones	-	-	Ramos Stream	-27.444	-54.937	-	A.sp/A.abramis/A.altiparanae/A.asuncionensis/A.lacustris	A.sp/A.abramis/A.altiparanae/A.asuncionensis/A.lacustris GMYC subgroup 01	BOLD:ACK7589	A.sp/A.abramis/A.altiparanae/A.asuncionensis/A.lacustris ABGD	AST	FARGB535-12	-
Astyanax asuncionensis	UNMDP T 585	Argentina	Misiones	-	-	Ramos Stream	-27.444	-54.937	-	A.sp/A.abramis/A.altiparanae/A.asuncionensis/A.lacustris	A.sp/A.abramis/A.altiparanae/A.asuncionensis/A.lacustris GMYC subgroup 01	BOLD:ACK7589	A.sp/A.abramis/A.altiparanae/A.asuncionensis/A.lacustris ABGD	AST	FARGB536-12	-
Astyanax asuncionensis	UNMDP T 586	Argentina	Misiones	-	-	Ramos Stream	-27.444	-54.937	-	A.sp/A.abramis/A.altiparanae/A.asuncionensis/A.lacustris	A.sp/A.abramis/A.altiparanae/A.asuncionensis/A.lacustris GMYC subgroup 01	BOLD:ACK7589	A.sp/A.abramis/A.altiparanae/A.asuncionensis/A.lacustris ABGD	AST	FARGB537-12	-
Astyanax asuncionensis	UNMDP T 587	Argentina	Misiones	-	-	Ramos Stream	-27.444	-54.937	-	A.sp/A.abramis/A.altiparanae/A.asuncionensis/A.lacustris	A.sp/A.abramis/A.altiparanae/A.asuncionensis/A.lacustris GMYC subgroup 01	BOLD:ACK7589	A.sp/A.abramis/A.altiparanae/A.asuncionensis/A.lacustris ABGD	AST	FARGB538-12	-
Astyanax asuncionensis	UNMDP T 598	Argentina	Misiones	-	-	Ramos Stream	-27.444	-54.937	-	A.sp/A.abramis/A.altiparanae/A.asuncionensis/A.lacustris	A.sp/A.abramis/A.altiparanae/A.asuncionensis/A.lacustris GMYC subgroup 01	BOLD:ACK7589	A.sp/A.abramis/A.altiparanae/A.asuncionensis/A.lacustris ABGD	AST	FARGB549-12	-
Astyanax asuncionensis	UNMDP T 599	Argentina	Misiones	-	-	Ramos Stream	-27.444	-54.937	-	A.sp/A.abramis/A.altiparanae/A.asuncionensis/A.lacustris	A.sp/A.abramis/A.altiparanae/A.asuncionensis/A.lacustris GMYC subgroup 01	BOLD:ACK7589	A.sp/A.abramis/A.altiparanae/A.asuncionensis/A.lacustris ABGD	AST	FARGB550-12	-
Astyanax asuncionensis	UNMDP T 600	Argentina	Misiones	-	-	Ramos Stream	-27.444	-54.937	-	A.sp/A.abramis/A.altiparanae/A.asuncionensis/A.lacustris	A.sp/A.abramis/A.altiparanae/A.asuncionensis/A.lacustris GMYC subgroup 01	BOLD:ACK7589	A.sp/A.abramis/A.altiparanae/A.asuncionensis/A.lacustris ABGD	AST	FARGB551-12	-
Astyanax asuncionensis	UNMDP T 601	Argentina	Misiones	-	-	Ramos Stream	-27.444	-54.937	-	A.sp/A.abramis/A.altiparanae/A.asuncionensis/A.lacustris	A.sp/A.abramis/A.altiparanae/A.asuncionensis/A.lacustris GMYC subgroup 01	BOLD:ACK7589	A.sp/A.abramis/A.altiparanae/A.asuncionensis/A.lacustris ABGD	AST	FARGB552-12	-
Astyanax asuncionensis	UNMDP T 606	Argentina	Misiones	-	-	Ramos Stream	-27.444	-54.937	-	A.sp/A.abramis/A.altiparanae/A.asuncionensis/A.lacustris	A.sp/A.abramis/A.altiparanae/A.asuncionensis/A.lacustris GMYC subgroup 01	BOLD:ACK7589	A.sp/A.abramis/A.altiparanae/A.asuncionensis/A.lacustris ABGD	AST	FARGB557-12	-
Astyanax asuncionensis	UNMDP T 607	Argentina	Misiones	-	-	Ramos Stream	-27.444	-54.937	-	A.sp/A.abramis/A.altiparanae/A.asuncionensis/A.lacustris	A.sp/A.abramis/A.altiparanae/A.asuncionensis/A.lacustris GMYC subgroup 01	BOLD:ACK7589	A.sp/A.abramis/A.altiparanae/A.asuncionensis/A.lacustris ABGD	AST	FARGB558-12	-
Astyanax asuncionensis	UNMDP T 630	Argentina	Misiones	-	-	Ramos Stream	-27.444	-54.937	-	A.sp/A.abramis/A.altiparanae/A.asuncionensis/A.lacustris	A.sp/A.abramis/A.altiparanae/A.asuncionensis/A.lacustris GMYC subgroup 01	BOLD:ACK7589	A.sp/A.abramis/A.altiparanae/A.asuncionensis/A.lacustris ABGD	AST	FARGB581-12	-
Astyanax asuncionensis	UNMDP T 631	Argentina	Misiones	-	-	Ramos Stream	-27.444	-54.937	-	A.sp/A.abramis/A.altiparanae/A.asuncionensis/A.lacustris	A.sp/A.abramis/A.altiparanae/A.asuncionensis/A.lacustris GMYC subgroup 01	BOLD:ACK7589	A.sp/A.abramis/A.altiparanae/A.asuncionensis/A.lacustris ABGD	AST	FARGB582-12	-
Astyanax asuncionensis	UNMDP-T 0679	Argentina	Misiones	-	-	Bonito River	-27.454	-54.929	-	A.sp/A.abramis/A.altiparanae/A.asuncionensis/A.lacustris	A.sp/A.abramis/A.altiparanae/A.asuncionensis/A.lacustris GMYC subgroup 01	BOLD:ACK7589	A.sp/A.abramis/A.altiparanae/A.asuncionensis/A.lacustris ABGD	AST	FARGB796-12	-
Astyanax asuncionensis	UNMDP-T 2815	Argentina	Formosa	-	-	Laguna Herradura	-26.507	-58.285	-	A.sp/A.abramis/A.altiparanae/A.asuncionensis/A.lacustris	A.sp/A.abramis/A.altiparanae/A.asuncionensis/A.lacustris GMYC subgroup 01	-	A.sp/A.abramis/A.altiparanae/A.asuncionensis/A.lacustris ABGD	AST	FWFA292-15	-
Astyanax asuncionensis	LBPV-41564	Brazil	-	Tangara da SerraMT	Rio Paraguai/La Plata Basin	Rio sem nome	-14.457	-57.576	-	A.sp/A.abramis/A.bimaculatus/A.asuncionensis	A.sp/A.abramis/A.bimaculatus/A.asuncionensis GMYC subgroup 01	BOLD:ACE3205	A.sp/A.abramis/A.bimaculatus/A.asuncionensis ABGD subgroup 01	BAST	BAST351-12	-
Astyanax asuncionensis	LBPV-45307	Brazil	-	MirandaMS	Rio Paraguai	Rio Miranda	-19.583	-57.022	-	A.sp/A.abramis/A.bimaculatus/A.asuncionensis	A.sp/A.abramis/A.bimaculatus/A.asuncionensis GMYC subgroup 04	BOLD:AAA7656	A.sp/A.abramis/A.bimaculatus/A.asuncionensis ABGD subgroup 02	BAST	BAST422-12	-
Astyanax asuncionensis	LBPV-45308	Brazil	-	MirandaMS	Rio Paraguai	Rio Miranda	-19.583	-57.022	-	A.sp/A.abramis/A.bimaculatus/A.asuncionensis	A.sp/A.abramis/A.bimaculatus/A.asuncionensis GMYC subgroup 04	BOLD:AAA7656	A.sp/A.abramis/A.bimaculatus/A.asuncionensis ABGD subgroup 02	BAST	BAST423-12	-
Astyanax asuncionensis	LBPV-45309	Brazil	-	MirandaMS	Rio Paraguai	Rio Miranda	-19.583	-57.022	-	A.sp/A.abramis/A.bimaculatus/A.asuncionensis	A.sp/A.abramis/A.bimaculatus/A.asuncionensis GMYC subgroup 04	BOLD:AAA7656	A.sp/A.abramis/A.bimaculatus/A.asuncionensis ABGD subgroup 02	BAST	BAST424-12	-
Astyanax asuncionensis	LBPV-45310	Brazil	-	MirandaMS	Rio Paraguai	Rio Miranda	-19.583	-57.022	-	A.sp/A.abramis/A.bimaculatus/A.asuncionensis	A.sp/A.abramis/A.bimaculatus/A.asuncionensis GMYC subgroup 04	BOLD:AAA7656	A.sp/A.abramis/A.bimaculatus/A.asuncionensis ABGD subgroup 02	BAST	BAST425-12	-
Astyanax asuncionensis	LBPV-45311	Brazil	-	MirandaMS	Rio Paraguai	Rio Miranda	-19.583	-57.022	-	A.sp/A.abramis/A.bimaculatus/A.asuncionensis	A.sp/A.abramis/A.bimaculatus/A.asuncionensis GMYC subgroup 04	BOLD:AAA7656	A.sp/A.abramis/A.bimaculatus/A.asuncionensis ABGD subgroup 02	BAST	BAST426-12	-
Astyanax asuncionensis	LBPV-47782	Brazil	-	Chapada dos GuimaraesMT	Rio de La Plata Basin	Corrego sem nome	-15.777	-55.503	-	A.sp/A.abramis/A.bimaculatus/A.asuncionensis	A.sp/A.abramis/A.bimaculatus/A.asuncionensis GMYC subgroup 01	BOLD:ACE3205	A.sp/A.abramis/A.bimaculatus/A.asuncionensis ABGD subgroup 01	BAST	BAST478-12	-
Astyanax asuncionensis	LBPV-21993	Brazil	Mato Grosso do Sul	Aquidauana/MS	Rio Paraguai	Lagoa Marginal Rio Negro	-19.582	-56.255	-	A.sp/A.abramis/A.bimaculatus/A.asuncionensis	A.sp/A.abramis/A.bimaculatus/A.asuncionensis GMYC subgroup 04	BOLD:AAA7656	A.sp/A.abramis/A.bimaculatus/A.asuncionensis ABGD subgroup 02	BAST	BAST645-13	-
Astyanax asuncionensis	LBPV-21994	Brazil	Mato Grosso do Sul	Aquidauana/MS	Rio Paraguai	Lagoa Marginal Rio Negro	-19.582	-56.255	-	A.sp/A.abramis/A.bimaculatus/A.asuncionensis	A.sp/A.abramis/A.bimaculatus/A.asuncionensis GMYC subgroup 04	BOLD:AAA7656	A.sp/A.abramis/A.bimaculatus/A.asuncionensis ABGD subgroup 02	BAST	BAST646-13	-
Astyanax asuncionensis	LBPV-21995	Brazil	Mato Grosso do Sul	Aquidauana/MS	Rio Paraguai	Lagoa Marginal Rio Negro	-19.582	-56.255	-	A.sp/A.abramis/A.bimaculatus/A.asuncionensis	A.sp/A.abramis/A.bimaculatus/A.asuncionensis GMYC subgroup 04	BOLD:AAA7656	A.sp/A.abramis/A.bimaculatus/A.asuncionensis ABGD subgroup 02	BAST	BAST647-13	-
Astyanax asuncionensis	LBPV-28296-2	Brazil	Mato Grosso	Cuiaba/MT	Prata/Rio Paraguai	Rio Coxipo	-15.63	-56.063	-	A.sp/A.abramis/A.bimaculatus/A.asuncionensis	A.sp/A.abramis/A.bimaculatus/A.asuncionensis GMYC subgroup 01	BOLD:ACE3205	A.sp/A.abramis/A.bimaculatus/A.asuncionensis ABGD subgroup 01	BAST	BAST711-13	-
Astyanax asuncionensis	LBPV-28297-2	Brazil	Mato Grosso	Cuiaba/MT	Prata/Rio Paraguai	Rio Coxipo	-15.63	-56.063	-	A.sp/A.abramis/A.bimaculatus/A.asuncionensis	A.sp/A.abramis/A.bimaculatus/A.asuncionensis GMYC subgroup 01	BOLD:ACE3205	A.sp/A.abramis/A.bimaculatus/A.asuncionensis ABGD subgroup 01	BAST	BAST712-13	-
Astyanax asuncionensis	UNMDP T 632	Argentina	Misiones	-	-	Ramos Stream	-27.444	-54.937	-	A.sp/A.altiparanae/A.asuncionensis/A.bimaculatus/A.jacuhiensis	A.sp/A.altiparanae/A.asuncionensis/A.bimaculatus/A.jacuhiensis GMYC	BOLD:AAA7659	A.sp/A.altiparanae/A.asuncionensis/A.bimaculatus/A.jacuhiensis ABGD	AST	FARGB583-12	-
Astyanax asuncionensis	UNMDP-T 0673	Argentina	Misiones	-	-	Ramos Stream	-27.444	-54.94	-	A.sp/A.altiparanae/A.asuncionensis/A.bimaculatus/A.jacuhiensis	A.sp/A.altiparanae/A.asuncionensis/A.bimaculatus/A.jacuhiensis GMYC	BOLD:AAA7659	A.sp/A.altiparanae/A.asuncionensis/A.bimaculatus/A.jacuhiensis ABGD	AST	FARGB790-12	-
Astyanax belizanus voucher 485GU	-	-	-	-	-	-	-	-	Astyanax belizanus sensu Ornelas-Garcia et al (2008)	A.belizanus	A.sp.6-A. nicaraguensis-A. belizanus GMYC	-	A.belizanus ABGD	-	-	FJ4393951/gi-229609252
Astyanax belizanus voucher A343GU	-	-	-	-	-	-	-	-	Astyanax belizanus sensu Ornelas-Garcia et al (2008)	A.belizanus	A.sp.6-A. nicaraguensis-A. belizanus GMYC	-	A.belizanus ABGD	-	-	FJ4394011/gi-229609264
Astyanax belizanus voucher A975GU	-	-	-	-	-	-	-	-	Astyanax belizanus sensu Ornelas-Garcia et al (2008)	A.belizanus	A.sp.6-A. nicaraguensis-A. belizanus GMYC	-	A.belizanus ABGD	-	-	FJ4393971/gi-229609256
Astyanax belizanus voucher AMOT10211	-	-	-	-	-	-	-	-	Astyanax belizanus sensu Ornelas-Garcia et al (2008)	A.belizanus	A.sp.6-A. nicaraguensis-A. belizanus GMYC	-	A.belizanus ABGD	-	-	FJ4393771/gi-229609216
Astyanax bifasciatus	LBPV-9097	Brazil	-	PapanduSC	Rio Iguacu	Afluente rio Sao Joao	-26.367	-50.119	-	A.bifasciatus	A.bifasciatus GMYC	BOLD:ABU7567	A.bifasciatus ABGD	BAST	BAST544-12	-
Astyanax bifasciatus	LBPV-9098	Brazil	-	PapanduSC	Rio Iguacu	Afluente rio Sao Joao	-26.367	-50.119	-	A.bifasciatus	A.bifasciatus GMYC	BOLD:ABU7567	A.bifasciatus ABGD	BAST	BAST545-12	-
Astyanax bifasciatus	LBPV-9099	Brazil	-	PapanduSC	Rio Iguacu	Afluente rio Sao Joao	-26.367	-50.119	-	A.bifasciatus	A.bifasciatus GMYC	BOLD:ABU7567	A.bifasciatus ABGD	BAST	BAST546-12	-
Astyanax bifasciatus	LBPV-54523	Brazil	Parana	Sao Mateus do Sul/PR	Rio Iguacu	Riacho sem nome	-25.786	-50.228	-	A.dissimilis/A.bifasciatus	A.dissimilis/A.bifasciatus-A.gymnodontus GMYC	BOLD:ACJ1620	A.dissimilis/A.bifasciatus ABGD	BAST	BAST1004-13	-
Astyanax bifasciatus	LBPV-54522	Brazil	Parana	Sao Mateus do Sul/PR	Rio Iguacu	Riacho sem nome	-25.786	-50.228	-	A.sp./A.bockmanni/A.aff.bockmanni/A.bifasciatus/A.dissimlis/A.cf.fasciatus/A.fasciatus/A.aff.intermedius/A.minor/A.paranae/A.rivularis/A.scabripinnis	A.sp./A.bockmanni/A.aff.bockmanni/A.bifasciatus/A. biotae/A.dissimlis/A.cf.fasciatus/A.fasciatus/A.aff.intermedius/A.minor/A.paranae/A.rivularis/A.scabripinnis GMYC subgroup 01	BOLD:AAC5910	A.sp./A.bockmanni/A.aff.bockmanni/A.bifasciatus/A.dissimlis/A.cf.fasciatus/A.fasciatus/A.aff.intermedius/A.minor/A.paranae/A.rivularis/A.scabripinnis-A.sp/A.laticeps/A.obscurus/A.rivularis/A.scabripinnis-A.fasciatus/A.rivularis/A.scabripinnis ABGD	BAST	BAST1003-13	-
Astyanax bifasciatus	LBPV-66558	Brazil	Parana	Foz do Iguacu/PR	Tributario Rio Iguacu	Rio Tamanduazinho	-25.55	-54.524	-	A.sp/A.bifasciatus/A.biotae/A.bockmanni/A.cf.fasciatus/A.fasciatus/A.eigenmanniorium/A.cf.pampa/A.pampa./A.parahybae/A.scabripinnis	A.sp/A.bifasciatus/A.biotae/A.bockmanni/A.cf.fasciatus/A.fasciatus/A.eigenmanniorium/A.cf.pampa/A.pampa./A.parahybae/A.scabripinnis GMYC subgroup 05	BOLD:ACK7514	A.sp/A.bifasciatus/A.biotae/A.bockmanni/A.cf.fasciatus/A.fasciatus/A.eigenmanniorium/A.cf.pampa/A.pampa./A.parahybae/A.scabripinnis ABGD subgroup 05	BAST	BAST1300-13	-
Astyanax bifasciatus	LBPV-66559	Brazil	Parana	Foz do Iguacu/PR	Tributario Rio Iguacu	Rio Tamanduazinho	-25.55	-54.524	-	A.sp/A.bifasciatus/A.biotae/A.bockmanni/A.cf.fasciatus/A.fasciatus/A.eigenmanniorium/A.cf.pampa/A.pampa./A.parahybae/A.scabripinnis	A.sp/A.bifasciatus/A.biotae/A.bockmanni/A.cf.fasciatus/A.fasciatus/A.eigenmanniorium/A.cf.pampa/A.pampa./A.parahybae/A.scabripinnis GMYC subgroup 07	-	A.sp/A.bifasciatus/A.biotae/A.bockmanni/A.cf.fasciatus/A.fasciatus/A.eigenmanniorium/A.cf.pampa/A.pampa./A.parahybae/A.scabripinnis ABGD subgroup 05	BAST	BAST1301-13	-
Astyanax bifasciatus	LBPV-66560	Brazil	Parana	Foz do Iguacu/PR	Tributario Rio Iguacu	Rio Tamanduazinho	-25.55	-54.524	-	A.sp/A.bifasciatus/A.biotae/A.bockmanni/A.cf.fasciatus/A.fasciatus/A.eigenmanniorium/A.cf.pampa/A.pampa./A.parahybae/A.scabripinnis	A.sp/A.bifasciatus/A.biotae/A.bockmanni/A.cf.fasciatus/A.fasciatus/A.eigenmanniorium/A.cf.pampa/A.pampa./A.parahybae/A.scabripinnis GMYC subgroup 05	BOLD:ACK7514	A.sp/A.bifasciatus/A.biotae/A.bockmanni/A.cf.fasciatus/A.fasciatus/A.eigenmanniorium/A.cf.pampa/A.pampa./A.parahybae/A.scabripinnis ABGD subgroup 05	BAST	BAST1302-13	-
Astyanax bifasciatus	LBPV-66561	Brazil	Parana	Foz do Iguacu/PR	Tributario Rio Iguacu	Rio Tamanduazinho	-25.55	-54.524	-	A.sp/A.bifasciatus/A.biotae/A.bockmanni/A.cf.fasciatus/A.fasciatus/A.eigenmanniorium/A.cf.pampa/A.pampa./A.parahybae/A.scabripinnis	A.sp/A.bifasciatus/A.biotae/A.bockmanni/A.cf.fasciatus/A.fasciatus/A.eigenmanniorium/A.cf.pampa/A.pampa./A.parahybae/A.scabripinnis GMYC subgroup 05	BOLD:ACK7514	A.sp/A.bifasciatus/A.biotae/A.bockmanni/A.cf.fasciatus/A.fasciatus/A.eigenmanniorium/A.cf.pampa/A.pampa./A.parahybae/A.scabripinnis ABGD subgroup 05	BAST	BAST1303-13	-
Astyanax bifasciatus	LBPV-66562	Brazil	Parana	Foz do Iguacu/PR	Tributario Rio Iguacu	Rio Tamanduazinho	-25.55	-54.524	-	A.sp/A.bifasciatus/A.dissimilis	A.sp/A.bifasciatus/A.dissimilis-A.sp.36-A.eigenmanniourium-A.serratusB GMYC	BOLD:AAW7314	A.sp/A.bifasciatus/A.dissimilis ABGD subgroup 02	BAST	BAST1304-13	-
Astyanax bimaculatus	LBPV-19489	Brazil	-	NobresMT	Rio Paraguai	Rio Cuiabazinho	-14.676	-56.221	-	A.bimaculatus/A.lacustrisA	A.bimaculatus/A.lacustrisA GMYC	BOLD:ABY8634	A.bimaculatus/A.lacustrisA ABGD	BAST	BAST088-12	-
Astyanax bimaculatus	LBPV-25716	Brazil	Rio Grande do Sul	Sentinela do Sul/RS	Atlantico	Rio Guaiba	-30.547	-51.526	-	A.bimaculatus/A.lacustrisA	A.bimaculatus/A.lacustrisA GMYC	BOLD:ABY8634	A.bimaculatus/A.lacustrisA ABGD	BAST	BAST1088-13	-
Astyanax bimaculatus	LBPV-27289	Brazil	Piaui	Santa Filomena/PI	Rio Parnaiba	Afluente Parnaiba	-9.164	-45.854	-	A.bimaculatus/A.lacustrisA	A.bimaculatus/A.lacustrisA GMYC	BOLD:ABY8634	A.bimaculatus/A.lacustrisA ABGD	BAST	BAST1089-13	-
Astyanax bimaculatus	LBPV-20323	Brazil	-	SooretamaES	Rio Doce/Lagoa Juparana	Corrego Chumbado	-19.115	-40.195	-	A.bimaculatus/A.lacustrisA	A.bimaculatus/A.lacustrisA GMYC	BOLD:ABY8634	A.bimaculatus/A.lacustrisA ABGD	BAST	BAST109-12	-
Astyanax bimaculatus	LBPV-40119	Brazil	Minas Gerais	Carlos Chagas/MG	Costeira	Rio Mucuri	-17.695	-40.77	-	A.bimaculatus/A.lacustrisA	A.bimaculatus/A.lacustrisA GMYC	BOLD:ABY8634	A.bimaculatus/A.lacustrisA ABGD	BAST	BAST1108-13	-
Astyanax bimaculatus	LBPV-20379	Brazil	-	PiraubaMG	Rio Paraiba do Sul	Rio Pombas	-21.322	-42.96	-	A.bimaculatus/A.lacustrisA	A.bimaculatus/A.lacustrisA GMYC	BOLD:ABY8634	A.bimaculatus/A.lacustrisA ABGD	BAST	BAST114-12	-
Astyanax bimaculatus	LBPV-59683	Brazil	Sergipe	Porto da Folha/SE	Rio Sao Francisco	Riacho sem nome	-10.02	-37.118	-	A.bimaculatus/A.lacustrisA	A.bimaculatus/A.lacustrisA GMYC	BOLD:ABY8634	A.bimaculatus/A.lacustrisA ABGD	BAST	BAST1153-13	-
Astyanax bimaculatus	LBPV-66543	Brazil	Para	Altamira/PA	Rio Amazonas/Rio Xingu	Igarape sem nome	-3.096	-51.851	-	A.bimaculatus/A.lacustrisA	A.bimaculatus/A.lacustrisA GMYC	BOLD:ABY8634	A.bimaculatus/A.lacustrisA ABGD	BAST	BAST1200-13	-
Astyanax bimaculatus	LBPV-57390	Brazil	Para	Itaituba/PA	Rio Amazonas/Rio Tapajos	Igarape Sao Jose	-4.508	-56.29	-	A.bimaculatus/A.lacustrisA	A.bimaculatus/A.lacustrisA GMYC	BOLD:ABY8634	A.bimaculatus/A.lacustrisA ABGD	BAST	BAST1331-13	-
Astyanax bimaculatus	LBPV-65536	Brazil	Mato Grosso	Canarana/MT	Rio Xingu	Tributario rio Coluene	-13.425	-52.28	-	A.bimaculatus/A.lacustrisA	A.bimaculatus/A.lacustrisA GMYC	BOLD:ABY8634	A.bimaculatus/A.lacustrisA ABGD	BAST	BAST1357-13	-
Astyanax bimaculatus	LBPV-65876	Brazil	Paraiba	Santa Rita/PB	Costeira	Rio Jacuipe	-7.013	-35.061	-	A.bimaculatus/A.lacustrisA	A.bimaculatus/A.lacustrisA GMYC	BOLD:ABY8634	A.bimaculatus/A.lacustrisA ABGD	BAST	BAST1358-13	-
Astyanax bimaculatus	LBPV-68027	Trinidad and Tobago	-	-	Atlantico	Lower river Aripo	10.65	-61.223	-	A.bimaculatus/A.lacustrisA	A.bimaculatus/A.lacustrisA GMYC	BOLD:ABY8634	A.bimaculatus/A.lacustrisA ABGD	BAST	BAST1377-13	-
Astyanax bimaculatus	LBPV-68031	Brazil	Rio Grande do Norte	Guameleira/RN	Costeira	Rio Gameleira	-5.65	-35.581	-	A.bimaculatus/A.lacustrisA	A.bimaculatus/A.lacustrisA GMYC	BOLD:ABY8634	A.bimaculatus/A.lacustrisA ABGD	BAST	BAST1378-13	-
Astyanax bimaculatus	LBPV-68032	Brazil	Rio Grande do Norte	Guameleira/RN	Costeira	Rio Gameleira	-5.65	-35.581	-	A.bimaculatus/A.lacustrisA	A.bimaculatus/A.lacustrisA GMYC	BOLD:ABY8634	A.bimaculatus/A.lacustrisA ABGD	BAST	BAST1379-13	-
Astyanax bimaculatus	LBPV-68033	Brazil	Rio Grande do Norte	Guameleira/RN	Costeira	Rio Gameleira	-5.65	-35.581	-	A.bimaculatus/A.lacustrisA	A.bimaculatus/A.lacustrisA GMYC	BOLD:ABY8634	A.bimaculatus/A.lacustrisA ABGD	BAST	BAST1380-13	-
Astyanax bimaculatus	LBPV-68034	Brazil	Rio Grande do Norte	Guameleira/RN	Costeira	Rio Gameleira	-5.65	-35.581	-	A.bimaculatus/A.lacustrisA	A.bimaculatus/A.lacustrisA GMYC	BOLD:ABY8634	A.bimaculatus/A.lacustrisA ABGD	BAST	BAST1381-13	-
Astyanax bimaculatus	LBPV-68035	Brazil	Rio Grande do Norte	Guameleira/RN	Costeira	Rio Gameleira	-5.65	-35.581	-	A.bimaculatus/A.lacustrisA	A.bimaculatus/A.lacustrisA GMYC	BOLD:ABY8634	A.bimaculatus/A.lacustrisA ABGD	BAST	BAST1382-13	-
Astyanax bimaculatus	LBPV-68359	Brazil	Tocantins	Palmas/TO	Rio Tocantins/Amazonas	Riacho sem nome	-10.133	-48.315	-	A.bimaculatus/A.lacustrisA	A.bimaculatus/A.lacustrisA GMYC	BOLD:ABY8634	A.bimaculatus/A.lacustrisA ABGD	BAST	BAST1423-13	-
Astyanax bimaculatus	LBPV-4291	Brazil	Minas Gerais	Moema/MG	-	Ribeirao Santo Inacio	-19.878	-45.435	-	A.bimaculatus/A.lacustrisA	A.bimaculatus/A.lacustrisA GMYC	BOLD:ABY8634	A.bimaculatus/A.lacustrisA ABGD	BAST	BAST1503-14	-
Astyanax bimaculatus	LBPV-27229	Brazil	-	Santa FilomenaPI	Rio Parnaiba	Brejo das Ovelhas	-9.133	-45.897	-	A.bimaculatus/A.lacustrisA	A.bimaculatus/A.lacustrisA GMYC	BOLD:ABY8634	A.bimaculatus/A.lacustrisA ABGD	BAST	BAST192-12	-
Astyanax bimaculatus	LBPV-27230	Brazil	-	Santa FilomenaPI	Rio Parnaiba	Brejo das Ovelhas	-9.133	-45.897	-	A.bimaculatus/A.lacustrisA	A.bimaculatus/A.lacustrisA GMYC	BOLD:ABY8634	A.bimaculatus/A.lacustrisA ABGD	BAST	BAST193-12	-
Astyanax bimaculatus	LBPV-27231	Brazil	-	Santa FilomenaPI	Rio Parnaiba	Brejo das Ovelhas	-9.133	-45.897	-	A.bimaculatus/A.lacustrisA	A.bimaculatus/A.lacustrisA GMYC	BOLD:ABY8634	A.bimaculatus/A.lacustrisA ABGD	BAST	BAST194-12	-
Astyanax bimaculatus	LBPV-27232	Brazil	-	Santa FilomenaPI	Rio Parnaiba	Brejo das Ovelhas	-9.133	-45.897	-	A.bimaculatus/A.lacustrisA	A.bimaculatus/A.lacustrisA GMYC	BOLD:ABY8634	A.bimaculatus/A.lacustrisA ABGD	BAST	BAST195-12	-
Astyanax bimaculatus	LBPV-27233	Brazil	-	Santa FilomenaPI	Rio Parnaiba	Brejo das Ovelhas	-9.133	-45.897	-	A.bimaculatus/A.lacustrisA	A.bimaculatus/A.lacustrisA GMYC	BOLD:ABY8634	A.bimaculatus/A.lacustrisA ABGD	BAST	BAST196-12	-
Astyanax bimaculatus	LBPV-27259	Brazil	-	Santa FilomenaPI	Rio Parnaiba	Afluente Parnaiba	-9.733	-45.927	-	A.bimaculatus/A.lacustrisA	A.bimaculatus/A.lacustrisA GMYC	BOLD:ABY8634	A.bimaculatus/A.lacustrisA ABGD	BAST	BAST197-12	-
Astyanax bimaculatus	LBPV-28485	Brazil	-	Santana do DesertoMG	Costeira Oriental/Rio Paraiba do Sul	Rio Paraibuna	-22.033	-43.143	-	A.bimaculatus/A.lacustrisA	A.bimaculatus/A.lacustrisA GMYC	BOLD:ABY8634	A.bimaculatus/A.lacustrisA ABGD	BAST	BAST206-12	-
Astyanax bimaculatus	LBPV-38284	Brazil	-	LuizlandiaMG	Rio Sao Francisco	Rio Santo Antonio	-17.96	-45.704	-	A.bimaculatus/A.lacustrisA	A.bimaculatus/A.lacustrisA GMYC	BOLD:ABY8634	A.bimaculatus/A.lacustrisA ABGD	BAST	BAST278-12	-
Astyanax bimaculatus	LBPV-38286	Brazil	-	LuizlandiaMG	Rio Sao Francisco	Rio Santo Antonio	-17.96	-45.704	-	A.bimaculatus/A.lacustrisA	A.bimaculatus/A.lacustrisA GMYC	BOLD:ABY8634	A.bimaculatus/A.lacustrisA ABGD	BAST	BAST279-12	-
Astyanax bimaculatus	LBPV-40138	Brazil	-	FerrosMG	Rio Doce	Rio Picarrao	-19.681	-43.014	-	A.bimaculatus/A.lacustrisA	A.bimaculatus/A.lacustrisA GMYC	BOLD:ABY8634	A.bimaculatus/A.lacustrisA ABGD	BAST	BAST331-12	-
Astyanax bimaculatus	LBPV-28488	Brazil	-	Santana do DesertoMG	Costeira Oriental/Rio Paraiba do Sul	Rio Paraibuna	-22.033	-43.143	-	A.bimaculatus/A.lacustrisA	A.bimaculatus/A.lacustrisA GMYC	BOLD:ABY8634	A.bimaculatus/A.lacustrisA ABGD	BAST	BAST567-12	-
Astyanax bimaculatus	LBPV-34682	Brazil	Bahia	Lencois/BA	Rio Paraguacu/Atlantico	Rio Coite	-12.372	-41.518	-	A.bimaculatus/A.lacustrisA	A.bimaculatus/A.lacustrisA GMYC	BOLD:ABY8634	A.bimaculatus/A.lacustrisA ABGD	BAST	BAST798-13	-
Astyanax bimaculatus	LBPV-16048	Brazil	-	Campos dos GoytacazesRJ	Rio Paraiba do Sul/Leste	Lagoa Feia	-22	-41.333	-	A.bimaculatus/A.lacustrisB	A.bimaculatus/A.lacustrisB GMYC subgroup 02	BOLD:ABZ1711	A.bimaculatus/A.lacustrisB ABGD subgroup 02	BAST	BAST062-12	-
Astyanax bimaculatus	LBPV-16049	Brazil	-	Campos dos GoytacazesRJ	Rio Paraiba do Sul/Leste	Lagoa Feia	-22	-41.333	-	A.bimaculatus/A.lacustrisB	A.bimaculatus/A.lacustrisB GMYC subgroup 02	BOLD:ABZ1711	A.bimaculatus/A.lacustrisB ABGD subgroup 02	BAST	BAST063-12	-
Astyanax bimaculatus	LBPV-20209	Brazil	-	MacaeRJ	Atlantico	Afluente Rio Aduelas	-22.235	-41.862	-	A.bimaculatus/A.lacustrisB	A.bimaculatus/A.lacustrisB GMYC subgroup 02	BOLD:ABZ1711	A.bimaculatus/A.lacustrisB ABGD subgroup 02	BAST	BAST096-12	-
Astyanax bimaculatus	LBPV-20210	Brazil	-	MacaeRJ	Atlantico	Afluente Rio Aduelas	-22.235	-41.862	-	A.bimaculatus/A.lacustrisB	A.bimaculatus/A.lacustrisB GMYC subgroup 02	BOLD:ABZ1711	A.bimaculatus/A.lacustrisB ABGD subgroup 02	BAST	BAST097-12	-
Astyanax bimaculatus	LBPV-20211	Brazil	-	MacaeRJ	Atlantico	Afluente Rio Aduelas	-22.235	-41.862	-	A.bimaculatus/A.lacustrisB	A.bimaculatus/A.lacustrisB GMYC subgroup 02	BOLD:ABZ1711	A.bimaculatus/A.lacustrisB ABGD subgroup 02	BAST	BAST098-12	-
Astyanax bimaculatus	LBPV-20212	Brazil	-	MacaeRJ	Atlantico	Afluente Rio Aduelas	-22.235	-41.862	-	A.bimaculatus/A.lacustrisB	A.bimaculatus/A.lacustrisB GMYC subgroup 02	BOLD:ABZ1711	A.bimaculatus/A.lacustrisB ABGD subgroup 02	BAST	BAST099-12	-
Astyanax bimaculatus	LBPV-20213	Brazil	-	MacaeRJ	Atlantico	Afluente Rio Aduelas	-22.235	-41.862	-	A.bimaculatus/A.lacustrisB	A.bimaculatus/A.lacustrisB GMYC subgroup 02	BOLD:ABZ1711	A.bimaculatus/A.lacustrisB ABGD subgroup 02	BAST	BAST100-12	-
Astyanax bimaculatus	LBPV-20245	Brazil	-	Campos dos GoytacazesRJ	Rio Itabapoana	Afluente Corrego Juvencio	-21.346	-41.336	-	A.bimaculatus/A.lacustrisB	A.bimaculatus/A.lacustrisB GMYC subgroup 02	BOLD:ABZ1711	A.bimaculatus/A.lacustrisB ABGD subgroup 02	BAST	BAST102-12	-
Astyanax bimaculatus	LBPV-20302	Brazil	-	MatipoMG	Rio Doce	Rio Matipo	-20.303	-42.335	-	A.bimaculatus/A.lacustrisB	A.bimaculatus/A.lacustrisB GMYC subgroup 02	BOLD:ABZ1711	A.bimaculatus/A.lacustrisB ABGD subgroup 02	BAST	BAST105-12	-
Astyanax bimaculatus	LBPV-20303	Brazil	-	MatipoMG	Rio Doce	Rio Matipo	-20.303	-42.335	-	A.bimaculatus/A.lacustrisB	A.bimaculatus/A.lacustrisB GMYC subgroup 02	BOLD:ABZ1711	A.bimaculatus/A.lacustrisB ABGD subgroup 02	BAST	BAST106-12	-
Astyanax bimaculatus	LBPV-20304	Brazil	-	MatipoMG	Rio Doce	Rio Matipo	-20.303	-42.335	-	A.bimaculatus/A.lacustrisB	A.bimaculatus/A.lacustrisB GMYC subgroup 02	BOLD:ABZ1711	A.bimaculatus/A.lacustrisB ABGD subgroup 02	BAST	BAST107-12	-
Astyanax bimaculatus	LBPV-20322	Brazil	-	SooretamaES	Rio Doce/Lagoa Juparana	Corrego Chumbado	-19.115	-40.195	-	A.bimaculatus/A.lacustrisB	A.bimaculatus/A.lacustrisB GMYC subgroup 02	BOLD:ABZ1711	A.bimaculatus/A.lacustrisB ABGD subgroup 02	BAST	BAST108-12	-
Astyanax bimaculatus	LBPV-20325	Brazil	-	SooretamaES	Rio Doce/Lagoa Juparana	Corrego Chumbado	-19.115	-40.195	-	A.bimaculatus/A.lacustrisB	A.bimaculatus/A.lacustrisB GMYC subgroup 02	BOLD:ABZ1711	A.bimaculatus/A.lacustrisB ABGD subgroup 06	BAST	BAST110-12	-
Astyanax bimaculatus	LBPV-40118	Brazil	Minas Gerais	Carlos Chagas/MG	Costeira	Rio Mucuri	-17.695	-40.77	-	A.bimaculatus/A.lacustrisB	A.bimaculatus/A.lacustrisB GMYC subgroup 02	BOLD:ABZ1711	A.bimaculatus/A.lacustrisB ABGD subgroup 05	BAST	BAST1107-13	-
Astyanax bimaculatus	LBPV-20377	Brazil	-	PiraubaMG	Rio Paraiba do Sul	Rio Pombas	-21.322	-42.96	-	A.bimaculatus/A.lacustrisB	A.bimaculatus/A.lacustrisB GMYC subgroup 02	BOLD:ABZ1711	A.bimaculatus/A.lacustrisB ABGD subgroup 02	BAST	BAST112-12	-
Astyanax bimaculatus	LBPV-60639	Brazil	Rio Grande do Sul	Maquine/RS	Costeira Atlantico	Riacho sem nome	-29.72	-50.199	-	A.bimaculatus/A.lacustrisB	A.bimaculatus/A.lacustrisB GMYC subgroup 02	BOLD:ABZ1711	A.bimaculatus/A.lacustrisB ABGD subgroup 02	BAST	BAST1184-13	-
Astyanax bimaculatus	LBPV-61254	Brazil	Rio de Janeiro	Campos dos Goytacases/RJ	Rio Paraiba do Sul	Lagoa Brejo Grande	-21.678	-41.28	-	A.bimaculatus/A.lacustrisB	A.bimaculatus/A.lacustrisB GMYC subgroup 02	BOLD:ABZ1711	A.bimaculatus/A.lacustrisB ABGD subgroup 02	BAST	BAST1185-13	-
Astyanax bimaculatus	LBPV-28183	Brazil	-	Comendador Levy GasparianRJ	Costeira Oriental/Paraiba do Sul	Rio Paraibuna	-22.032	-43.15	-	A.bimaculatus/A.lacustrisB	A.bimaculatus/A.lacustrisB GMYC subgroup 02	BOLD:ABZ1711	A.bimaculatus/A.lacustrisB ABGD subgroup 02	BAST	BAST199-12	-
Astyanax bimaculatus	LBPV-28184	Brazil	-	Comendador Levy GasparianRJ	Costeira Oriental/Paraiba do Sul	Rio Paraibuna	-22.032	-43.15	-	A.bimaculatus/A.lacustrisB	A.bimaculatus/A.lacustrisB GMYC subgroup 02	BOLD:ABZ1711	A.bimaculatus/A.lacustrisB ABGD subgroup 02	BAST	BAST200-12	-
Astyanax bimaculatus	LBPV-28185	Brazil	-	Comendador Levy GasparianRJ	Costeira Oriental/Paraiba do Sul	Rio Paraibuna	-22.032	-43.15	-	A.bimaculatus/A.lacustrisB	A.bimaculatus/A.lacustrisB GMYC subgroup 02	BOLD:ABZ1711	A.bimaculatus/A.lacustrisB ABGD subgroup 02	BAST	BAST201-12	-
Astyanax bimaculatus	LBPV-28487	Brazil	-	Santana do DesertoMG	Costeira Oriental/Rio Paraiba do Sul	Rio Paraibuna	-22.033	-43.143	-	A.bimaculatus/A.lacustrisB	A.bimaculatus/A.lacustrisB GMYC subgroup 02	BOLD:ABZ1711	A.bimaculatus/A.lacustrisB ABGD subgroup 02	BAST	BAST207-12	-
Astyanax bimaculatus	LBPV-28496	Brazil	-	Santana do DesertoMG	Costeira Oriental/Rio Paraiba do Sul	Rio Paraibuna	-22.03	-43.137	-	A.bimaculatus/A.lacustrisB	A.bimaculatus/A.lacustrisB GMYC subgroup 02	BOLD:ABZ1711	A.bimaculatus/A.lacustrisB ABGD subgroup 02	BAST	BAST568-12	-
Astyanax bimaculatus	LBPV-15572	Venezuela	-	Caicara del Orinoco Bolivar	Rio Orinoco	Laguna de Castilleros	7.514	-66.156	-	A.bimaculatusA	A.bimaculatusA GMYC	BOLD:ABU7556	A.bimaculatusA ABGD subgroup 02	BAST	BAST050-12	-
Astyanax bimaculatus	LBPV-15573	Venezuela	-	Caicara del Orinoco Bolivar	Rio Orinoco	Laguna de Castilleros	7.514	-66.156	-	A.bimaculatusA	A.bimaculatusA GMYC	BOLD:ABU7556	A.bimaculatusA ABGD subgroup 01	BAST	BAST051-12	-
Astyanax bimaculatus	LBPV-15574	Venezuela	-	Caicara del Orinoco Bolivar	Rio Orinoco	Laguna de Castilleros	7.514	-66.156	-	A.bimaculatusA	A.bimaculatusA GMYC	BOLD:ABU7556	A.bimaculatusA ABGD subgroup 02	BAST	BAST052-12	-
Astyanax bimaculatus	LBPV-15821	Venezuela	-	Caicara del Orinoco Bolivar	Rio Orinoco	Rio Orinoco	7.652	-66.176	-	A.bimaculatusA	A.bimaculatusA GMYC	BOLD:ABU7556	A.bimaculatusA ABGD subgroup 02	BAST	BAST057-12	-
Astyanax bimaculatus	LBPV-19695	Venezuela	Bolivar	Caicara del Orinoco/Bolivar	Rio Orinoco	Rio Orinoco	7.637	-66.318	-	A.bimaculatusA	A.bimaculatusA GMYC	BOLD:ABU7556	A.bimaculatusA ABGD subgroup 02	BAST	BAST604-13	-
Astyanax bimaculatus	LBPV-63216	Brazil	Roraima	Bonfim/RR	Rio Branco/Rio Amazonas	Rio Takutu	3.344	-59.834	-	A.bimaculatusB	A.bimaculatusB GMYC	BOLD:ABU7519	A.bimaculatusB ABGD	BAST	BAST1276-13	-
Astyanax bimaculatus	LBPV-63287	Brazil	Goias	Sao Domingos/GO	Rio Tocantins	Rio da Lapa	-13.733	-46.358	Astyanax sp. (gr. bimaculatus)	A.bimaculatusB	A.bimaculatusB GMYC	BOLD:ABU7519	A.bimaculatusB ABGD	BAST	BAST1277-13	-
Astyanax bimaculatus	LBPV-68323	Brazil	Goias	Cabeceiras/GO	Rio Sao Francisco	Rio Urucuia	-15.615	-47.014	-	A.bimaculatusB	A.bimaculatusB GMYC	BOLD:ABU7519	A.bimaculatusB ABGD	BAST	BAST1403-13	-
Astyanax bimaculatus	LBPV-68329	Brazil	Tocantins	Palmas/TO	Rio Tocantins/Amazonas	Riacho sem nome	-10.133	-48.315	-	A.bimaculatusB	A.bimaculatusB GMYC	BOLD:ABU7519	A.bimaculatusB ABGD	BAST	BAST1404-13	-
Astyanax bimaculatus	LBPV-68355	Brazil	Tocantins	Palmas/TO	Rio Tocantins/Amazonas	Riacho sem nome	-10.133	-48.315	-	A.bimaculatusB	A.bimaculatusB GMYC	BOLD:ABU7519	A.bimaculatusB ABGD	BAST	BAST1419-13	-
Astyanax bimaculatus	LBPV-68356	Brazil	Tocantins	Palmas/TO	Rio Tocantins/Amazonas	Riacho sem nome	-10.133	-48.315	-	A.bimaculatusB	A.bimaculatusB GMYC	BOLD:ABU7519	A.bimaculatusB ABGD	BAST	BAST1420-13	-
Astyanax bimaculatus	LBPV-68357	Brazil	Tocantins	Palmas/TO	Rio Tocantins/Amazonas	Riacho sem nome	-10.133	-48.315	-	A.bimaculatusB	A.bimaculatusB GMYC	BOLD:ABU7519	A.bimaculatusB ABGD	BAST	BAST1421-13	-
Astyanax bimaculatus	LBPV-68358	Brazil	Tocantins	Palmas/TO	Rio Tocantins/Amazonas	Riacho sem nome	-10.133	-48.315	-	A.bimaculatusB	A.bimaculatusB GMYC	BOLD:ABU7519	A.bimaculatusB ABGD	BAST	BAST1422-13	-
Astyanax bimaculatus	LBPV-44680	Brazil	Goias	Formosa/GO	Rio Tocantins/Amazonia	Riacho sem nome	-15.482	-47.342	-	A.bimaculatusB	A.bimaculatusB GMYC	BOLD:ABU7519	A.bimaculatusB ABGD	BAST	BAST1505-14	-
Astyanax bimaculatus	LBPV-27343	Brazil	-	BalsasMA	Rio Balsas/Rio Parnaiba	Rio Maravilha	-7.501	-46.081	-	A.bimaculatusB	A.bimaculatusB GMYC	BOLD:ABU7519	A.bimaculatusB ABGD	BAST	BAST198-12	-
Astyanax bimaculatus	LBPV-44681	Brazil	-	FormosaGO	Rio Tocantins/Amazonia	Riacho sem nome	-15.482	-47.342	-	A.bimaculatusB	A.bimaculatusB GMYC	BOLD:ABU7519	A.bimaculatusB ABGD	BAST	BAST413-12	-
Astyanax bimaculatus	LBPV-66275	Brazil	Mato Grosso	Campinapolis/MT	Rio Xingu	Tributario Rio Coluene	-13.73	-53.032	-	A.bimaculatusC	A.bimaculatusC GMYC	BOLD:ABU7520	A.bimaculatusC ABGD	BAST	BAST1365-13	-
Astyanax bimaculatus	LBPV-66380	Brazil	Mato Grosso	Paranatinga/MT	Rio Xingu	Tributario Rio Paranatinga	-14.426	-54.016	-	A.bimaculatusC	A.bimaculatusC GMYC	BOLD:ABU7520	A.bimaculatusC ABGD	BAST	BAST1366-13	-
Astyanax bimaculatus	LBPV-43404	Brazil	-	DiamantinoMT	Rio Tapajos/Amazonia	Corixo Rio Arinos	-14.154	-56.095	-	A.bimaculatusC	A.bimaculatusC GMYC	BOLD:ABU7520	A.bimaculatusC ABGD	BAST	BAST381-12	-
Astyanax bimaculatus	LBPV-43405	Brazil	-	DiamantinoMT	Rio Tapajos/Amazonia	Corixo Rio Arinos	-14.154	-56.095	-	A.bimaculatusC	A.bimaculatusC GMYC	BOLD:ABU7520	A.bimaculatusC ABGD	BAST	BAST382-12	-
Astyanax bimaculatus	LBPV-37281	Brazil	Mato Grosso	Nova Mutum/MT	Arinos/Tapajos/Amazonas	Rio dos Patos	-13.801	-56.027	-	A.bimaculatusC	A.bimaculatusC GMYC	BOLD:ABU7520	A.bimaculatusC ABGD	BAST	BAST834-13	-
Astyanax bimaculatus	LBPV-49957	Brazil	-	Vila Bela da Santissima TrindadeMT	Amazonas/Madeira	Afluente Rio Guapore	-14.969	-59.983	-	A.bimaculatusD	A.bimaculatusD GMYC	BOLD:ABU7517	A.bimaculatusD ABGD	BAST	BAST521-12	-
Astyanax bimaculatus	LBPV-10130	Brazil	-	Rio Branco, AC	Lago Amapa	-	-10.051	-67.848	-	A.bimaculatusE	A.bimaculatusE GMYC subgroup 02	BOLD:ABU7524	A.bimaculatusE ABGD	BAST	BAST001-12	-
Astyanax bimaculatus	LBPV-53762	Peru	Loreto	Pevas/Mariscal Ramon Castilla/Loreto	Amazonas	Afluente Rio Ampiyacu	-3.313	-71.85	-	A.bimaculatusE	A.bimaculatusE GMYC subgroup 01	BOLD:ABU7524	A.bimaculatusE ABGD	BAST	BAST1240-13	-
Astyanax bimaculatus	LBPV-54278	Peru	Loreto	Nauta/Loreto/Loreto	Rio Maranon/Amazonas	Riacho sem nome	-4.304	-73.521	-	A.bimaculatusE	A.bimaculatusE GMYC subgroup 02	BOLD:ABU7524	A.bimaculatusE ABGD	BAST	BAST1241-13	-
Astyanax bimaculatus	LBPV-10739	Brazil	Acre	Rio Branco, AC	Rio Acre	Igarape da Associacao	-	-	-	A.bimaculatusE	A.bimaculatusE GMYC subgroup 02	BOLD:ABU7524	A.bimaculatusE ABGD	BAST	BAST1311-13	-
Astyanax bimaculatus	LBPV-10740	Brazil	Acre	Rio Branco, AC	Rio Acre	Igarape da Associacao	-	-	-	A.bimaculatusE	A.bimaculatusE GMYC subgroup 02	BOLD:ABU7524	A.bimaculatusE ABGD	BAST	BAST1312-13	-
Astyanax bimaculatus	LBPV-10742	Brazil	Acre	Rio Branco, AC	Rio Acre	Igarape da Associacao	-	-	-	A.bimaculatusE	A.bimaculatusE GMYC subgroup 02	BOLD:ABU7524	A.bimaculatusE ABGD	BAST	BAST1313-13	-
Astyanax bimaculatus	LBPV-10750	Brazil	Acre	Rio Branco, AC	Rio Acre	Igarape da Associacao	-	-	-	A.bimaculatusE	A.bimaculatusE GMYC subgroup 02	BOLD:ABU7524	A.bimaculatusE ABGD	BAST	BAST1314-13	-
Astyanax bimaculatus	LBPV-4130	Brazil	-	Rio Branco, AC	-	Igarape Sao Francisco	-9.938	-67.882	-	A.bimaculatusE	A.bimaculatusE GMYC subgroup 02	BOLD:ABU7524	A.bimaculatusE ABGD	BAST	BAST348-12	-
Astyanax bimaculatus	LBPV-4128	Brazil	-	Rio Branco, AC	-	Igarape Sao Francisco	-10.009	-67.882	-	A.bimaculatusE	A.bimaculatusE GMYC subgroup 02	BOLD:ABU7524	A.bimaculatusE ABGD	BAST	BAST855-13	-
Astyanax bimaculatus	LBPV-49284	Brazil	Acre	Rio Branco/AC	Amazonas	Rio Acre	-10.058	-67.857	-	A.bimaculatusE	A.bimaculatusE GMYC subgroup 02	BOLD:ABU7524	A.bimaculatusE ABGD	BAST	BAST950-13	-
Astyanax bimaculatus	LBPV-49357	Brazil	Acre	Rio Branco/AC	Amazonas	Igarape Sao Francisco	-9.938	-67.88	-	A.bimaculatusE	A.bimaculatusE GMYC subgroup 02	BOLD:ABU7524	A.bimaculatusE ABGD	BAST	BAST951-13	-
Astyanax bimaculatus	LBPV-49361	Brazil	Acre	Rio Branco/AC	Amazonas	Igarape Sao Francisco	-9.938	-67.88	-	A.bimaculatusE	A.bimaculatusE GMYC subgroup 02	BOLD:ABU7524	A.bimaculatusE ABGD	BAST	BAST953-13	-
Astyanax bimaculatus	LBPV-60643	Brazil	Rio Grande do Sul	Maquine/RS	Costeira Atlantico	Riacho sem nome	-29.72	-50.199	-	A.bimaculatusF	A.bimaculatusF-A.bimaculatusG GMYC	BOLD:ACG7691	A.bimaculatusF ABGD	BAST	BAST1273-13	-
Astyanax bimaculatus	LBPV-63179	Brazil	Roraima	Bonfim/RR	Rio Branco/Rio Amazonas	Rio Takutu	3.542	-59.917	-	A.bimaculatusF	A.bimaculatusF-A.bimaculatusG GMYC	BOLD:ACG7691	A.bimaculatusF ABGD	BAST	BAST1274-13	-
Astyanax bimaculatus	LBPV-63288	Brazil	Goias	Sao Domingos/GO	Rio Tocantins	Rio da Lapa	-13.733	-46.358	-	A.bimaculatusF	A.bimaculatusF-A.bimaculatusG GMYC	BOLD:ACG7691	A.bimaculatusF ABGD	BAST	BAST1278-13	-
Astyanax bimaculatus	LBPV-63488	Brazil	Roraima	Boa Vista/RR	Rio Amazonas	Igarape UFRR campus Cauame	2.872	-60.726	-	A.bimaculatusF	A.bimaculatusF-A.bimaculatusG GMYC	BOLD:ACG7691	A.bimaculatusF ABGD	BAST	BAST1280-13	-
Astyanax bimaculatus	LBPV-63489	Brazil	Roraima	Boa Vista/RR	Rio Amazonas	Igarape UFRR campus Cauame	2.872	-60.726	-	A.bimaculatusF	A.bimaculatusF-A.bimaculatusG GMYC	BOLD:ACG7691	A.bimaculatusF ABGD	BAST	BAST1281-13	-
Astyanax bimaculatus	LBPV-63490	Brazil	Roraima	Boa Vista/RR	Rio Amazonas	Igarape UFRR campus Cauame	2.872	-60.726	-	A.bimaculatusF	A.bimaculatusF-A.bimaculatusG GMYC	BOLD:ACG7691	A.bimaculatusF ABGD	BAST	BAST1282-13	-
Astyanax bimaculatus	LBPV-64180	Brazil	Mato Grosso	Querencia/MT	Rio Xingu	Tributario rio Toguro	-13.281	-52.245	-	A.bimaculatusF	A.bimaculatusF-A.bimaculatusG GMYC	BOLD:ACG7691	A.bimaculatusF ABGD	BAST	BAST1350-13	-
Astyanax bimaculatus	LBPV-64219	Brazil	Roraima	Bonfim/RR	Rio Amazonas	Lagoa sem nome	3.321	-59.946	-	A.bimaculatusF	A.bimaculatusF-A.bimaculatusG GMYC	BOLD:ACG7691	A.bimaculatusF ABGD	BAST	BAST1351-13	-
Astyanax bimaculatus	LBPV-50281	Brazil	Rondonia	Porto Velho/RO	Amazonas/Madeira	Rio Jaci-Parana	-9.256	-64.387	-	A.bimaculatusG	A.bimaculatusF-A.bimaculatusG GMYC	BOLD:AAB3433	A.bimaculatusG ABGD subgroup 02	BAST	BAST991-13	-
Astyanax bimaculatus	LBPV-50282	Brazil	Rondonia	Porto Velho/RO	Amazonas/Madeira	Rio Jaci-Parana	-9.256	-64.387	-	A.bimaculatusG	A.bimaculatusF-A.bimaculatusG GMYC	BOLD:AAB3433	A.bimaculatusG ABGD subgroup 01	BAST	BAST992-13	-
Astyanax bimaculatus	LBPV-50283	Brazil	Rondonia	Porto Velho/RO	Amazonas/Madeira	Rio Jaci-Parana	-9.256	-64.387	-	A.bimaculatusG	A.bimaculatusF-A.bimaculatusG GMYC	BOLD:AAB3433	A.bimaculatusG ABGD subgroup 01	BAST	BAST993-13	-
Astyanax bimaculatus	LBPV-50284	Brazil	Rondonia	Porto Velho/RO	Amazonas/Madeira	Rio Jaci-Parana	-9.256	-64.387	-	A.bimaculatusG	A.bimaculatusF-A.bimaculatusG GMYC	BOLD:AAB3433	A.bimaculatusG ABGD subgroup 01	BAST	BAST994-13	-
Astyanax bimaculatus	LBPV-50285	Brazil	Rondonia	Porto Velho/RO	Amazonas/Madeira	Rio Jaci-Parana	-9.256	-64.387	-	A.bimaculatusG	A.bimaculatusF-A.bimaculatusG GMYC	BOLD:AAB3433	A.bimaculatusG ABGD subgroup 01	BAST	BAST995-13	-
Astyanax bimaculatus	LBPV-50542	Brazil	Rondonia	Guajara Mirim/RO	Amazonas/Madeira	Rio Lajeado	-10.44	-65.343	-	A.bimaculatusG	A.bimaculatusF-A.bimaculatusG GMYC	BOLD:AAB3433	A.bimaculatusG ABGD subgroup 01	BAST	BAST996-13	-
Astyanax bimaculatus	LBPV-50543	Brazil	Rondonia	Guajara Mirim/RO	Amazonas/Madeira	Rio Lajeado	-10.44	-65.343	-	A.bimaculatusG	A.bimaculatusF-A.bimaculatusG GMYC	BOLD:AAB3433	A.bimaculatusG ABGD subgroup 01	BAST	BAST997-13	-
Astyanax bimaculatus	LBPV-50544	Brazil	Rondonia	Guajara Mirim/RO	Amazonas/Madeira	Rio Lajeado	-10.44	-65.343	-	A.bimaculatusG	A.bimaculatusF-A.bimaculatusG GMYC	BOLD:AAB3433	A.bimaculatusG ABGD subgroup 01	BAST	BAST998-13	-
Astyanax bimaculatus	LBPV-27008	Brazil	Amapa	Laranjal do Jari/AP	Rio Amazonas	Igarape Piumquara	-0.582	-52.529	-	A.bimaculatusH	A.bimaculatusH GMYC	BOLD:ABU7522	A.bimaculatusH ABGD	BAST	BAST1482-14	-
Astyanax bimaculatus	LBPV-27037	Brazil	Amapa	Laranjal do Jari/AP	Rio Jari/Rio Amazonas	Igarape Uiratapuru	-0.564	-52.579	-	A.bimaculatusH	A.bimaculatusH GMYC	BOLD:ABU7522	A.bimaculatusH ABGD	BAST	BAST1484-14	-
Astyanax bimaculatus	LBPV-27007	Brazil	-	Laranjal do JariAP	Rio Amazonas	Igarape Piumquara	-0.568	-52.529	-	A.bimaculatusH	A.bimaculatusH GMYC	BOLD:ABU7522	A.bimaculatusH ABGD	BAST	BAST184-12	-
Astyanax bimaculatus	LBPV-27009	Brazil	-	Laranjal do JariAP	Rio Amazonas	Igarape Piumquara	-0.568	-52.529	-	A.bimaculatusH	A.bimaculatusH GMYC	BOLD:ABU7522	A.bimaculatusH ABGD	BAST	BAST185-12	-
Astyanax bimaculatus	LBPV-27036	Brazil	-	Laranjal do JariAP	Rio Jari/Rio Amazonas	Igarape Uiratapuru	-0.551	-52.579	-	A.bimaculatusH	A.bimaculatusH GMYC	BOLD:ABU7522	A.bimaculatusH ABGD	BAST	BAST186-12	-
Astyanax bimaculatus	LBPV-27145	Brazil	-	AlmeirimPA	Rio Jari/Rio Amazonas	Lagoas marginais I. Carucaru	-0.933	-52.542	-	A.bimaculatusH	A.bimaculatusH GMYC	BOLD:ABU7522	A.bimaculatusH ABGD	BAST	BAST188-12	-
Astyanax bimaculatus	LBPV-27146	Brazil	-	AlmeirimPA	Rio Jari/Rio Amazonas	Lagoas marginais I. Carucaru	-0.933	-52.542	-	A.bimaculatusH	A.bimaculatusH GMYC	BOLD:ABU7522	A.bimaculatusH ABGD	BAST	BAST189-12	-
Astyanax bimaculatus	LBPV-27147	Brazil	-	AlmeirimPA	Rio Jari/Rio Amazonas	Lagoas marginais I. Carucaru	-0.933	-52.542	-	A.bimaculatusH	A.bimaculatusH GMYC	BOLD:ABU7522	A.bimaculatusH ABGD	BAST	BAST190-12	-
Astyanax bimaculatus	LBPV-27148	Brazil	-	AlmeirimPA	Rio Jari/Rio Amazonas	Lagoas marginais I. Carucaru	-0.933	-52.542	-	A.bimaculatusH	A.bimaculatusH GMYC	BOLD:ABU7522	A.bimaculatusH ABGD	BAST	BAST191-12	-
Astyanax bimaculatus	LBPV-70212-LBP-17757	Peru	Ucayali	Coronel Portillo/Pucallpa	Rio Ucayali/Amazonas	Quebrada sem nome	-8.547	-74.804	-	A.bimaculatusI	A.bimaculatusI GMYC	BOLD:ACM7536	A.bimaculatusI ABGD	BAST	BAST1544-14	-
Astyanax bimaculatus	LBPV-70232-LBP-17767	Peru	Ucayali	Coronel Portillo/Pucallpa	Rio Ucayali/Amazonas	Quebrada sem nome	-8.504	-74.806	-	A.bimaculatusI	A.bimaculatusI GMYC	BOLD:ACM7536	A.bimaculatusI ABGD	BAST	BAST1545-14	-
Astyanax bimaculatus	LBPV-70233-LBP-17767	Peru	Ucayali	Coronel Portillo/Pucallpa	Rio Ucayali/Amazonas	Quebrada sem nome	-8.504	-74.806	-	A.bimaculatusI	A.bimaculatusI GMYC	BOLD:ACM7536	A.bimaculatusI ABGD	BAST	BAST1546-14	-
Astyanax bimaculatus	LBPV-70269-LBP-17779	Peru	Huanuco	Huanuco/Huanuco	Rio Ucayali/Amazonas	Quebrada sem nome	-8.712	-74.798	-	A.bimaculatusI	A.bimaculatusI GMYC	BOLD:ACM7536	A.bimaculatusI ABGD	BAST	BAST1547-14	-
Astyanax bimaculatus	LBPV-70270-LBP-17779	Peru	Huanuco	Huanuco/Huanuco	Rio Ucayali/Amazonas	Quebrada sem nome	-8.712	-74.798	-	A.bimaculatusI	A.bimaculatusI GMYC	BOLD:ACM7536	A.bimaculatusI ABGD	BAST	BAST1548-14	-
Astyanax bimaculatus	LBPV-70271-LBP-17779	Peru	Huanuco	Huanuco/Huanuco	Rio Ucayali/Amazonas	Quebrada sem nome	-8.712	-74.798	-	A.bimaculatusI	A.bimaculatusI GMYC	BOLD:ACM7536	A.bimaculatusI ABGD	BAST	BAST1549-14	-
Astyanax bimaculatus	LBPV-70272-LBP-17779	Peru	Huanuco	Huanuco/Huanuco	Rio Ucayali/Amazonas	Quebrada sem nome	-8.712	-74.798	-	A.bimaculatusI	A.bimaculatusI GMYC	BOLD:ACM7536	A.bimaculatusI ABGD	BAST	BAST1550-14	-
Astyanax bimaculatus	LBPV-70283-LBP-17784	Peru	Huanuco	Huanuco/Huanuco	Rio Ucayali/Amazonas	Quebrada sem nome	-8.666	-74.802	-	A.bimaculatusI	A.bimaculatusI GMYC	BOLD:ACM7536	A.bimaculatusI ABGD	BAST	BAST1551-14	-
Astyanax bimaculatus	LBPV-70284-LBP-17784	Peru	Huanuco	Huanuco/Huanuco	Rio Ucayali/Amazonas	Quebrada sem nome	-8.666	-74.802	-	A.bimaculatusI	A.bimaculatusI GMYC	BOLD:ACM7536	A.bimaculatusI ABGD	BAST	BAST1552-14	-
Astyanax bimaculatus	LBPV-70285-LBP-17784	Peru	Huanuco	Huanuco/Huanuco	Rio Ucayali/Amazonas	Quebrada sem nome	-8.666	-74.802	-	A.bimaculatusI	A.bimaculatusI GMYC	BOLD:ACM7536	A.bimaculatusI ABGD	BAST	BAST1553-14	-
Astyanax bimaculatus	LBPV-70286-LBP-17784	Peru	Huanuco	Huanuco/Huanuco	Rio Ucayali/Amazonas	Quebrada sem nome	-8.666	-74.802	-	A.bimaculatusI	A.bimaculatusI GMYC	BOLD:ACM7536	A.bimaculatusI ABGD	BAST	BAST1554-14	-
Astyanax bimaculatus	LBPV-70287-LBP-17784	Peru	Huanuco	Huanuco/Huanuco	Rio Ucayali/Amazonas	Quebrada sem nome	-8.666	-74.802	-	A.bimaculatusI	A.bimaculatusI GMYC	BOLD:ACM7536	A.bimaculatusI ABGD	BAST	BAST1555-14	-
Astyanax bimaculatus	LBPV-70562-LBP-17735	Peru	Ucayali	Coronel Portillo/Pucallpa	Rio Ucayali/Amazonas	Quebrada sem nome	-8.575	-74.801	-	A.bimaculatusI	A.bimaculatusI GMYC	BOLD:ACM7536	A.bimaculatusI ABGD	BAST	BAST1560-14	-
Astyanax bimaculatus	LBPV-70563-LBP-17735	Peru	Ucayali	Coronel Portillo/Pucallpa	Rio Ucayali/Amazonas	Quebrada sem nome	-8.575	-74.801	-	A.bimaculatusI	A.bimaculatusI GMYC	BOLD:ACM7536	A.bimaculatusI ABGD	BAST	BAST1561-14	-
Astyanax bimaculatus	LBPV-70579-LBP-17743	Peru	Ucayali	Coronel Portillo/Pucallpa	Rio Ucayali/Amazonas	Quebrada sem nome	-8.571	-74.802	-	A.bimaculatusI	A.bimaculatusI GMYC	BOLD:ACM7536	A.bimaculatusI ABGD	BAST	BAST1563-14	-
Astyanax bimaculatus	LBPV-72058-LBP-17796	Peru	Ucayali	Coronel Portillo/Pucallpa	Rio Ucayali/Amazonas	Quebrada Agua Dulce	-8.607	-74.801	-	A.bimaculatusI	A.bimaculatusI GMYC	BOLD:ACM7536	A.bimaculatusI ABGD	BAST	BAST1566-14	-
Astyanax bimaculatus	LBPV-15622	Venezuela	-	Caicara del Orinoco Bolivar	Rio Orinoco	Laguna de Castilleros	7.514	-66.156	-	A.bimaculatusJ	A.bimaculatusJ GMYC	BOLD:ABU7547	A.bimaculatusJ ABGD	BAST	BAST053-12	-
Astyanax bimaculatus	LBPV-15671	Venezuela	-	Caicara del Orinoco Bolivar	Rio Orinoco	Afluente do rio Orinoco (Punta Brava)	7.622	-66.108	-	A.bimaculatusJ	A.bimaculatusJ GMYC	BOLD:ABU7547	A.bimaculatusJ ABGD	BAST	BAST054-12	-
Astyanax bimaculatus	LBPV-15717	Venezuela	-	Caicara del Orinoco Bolivar	-	Rio Orinoco	7.642	-66.18	-	A.bimaculatusJ	A.bimaculatusJ GMYC	BOLD:ABU7547	A.bimaculatusJ ABGD	BAST	BAST055-12	-
Astyanax bimaculatus	LBPV-15771	Venezuela	-	Caicara del Orinoco Bolivar	Rio Orinoco	Rio Cano (Pelo Ojo)	7.54	-66.141	-	A.bimaculatusJ	A.bimaculatusJ GMYC	BOLD:ABU7547	A.bimaculatusJ ABGD	BAST	BAST056-12	-
Astyanax bimaculatus	LBPV-15901	Venezuela	-	Puerto AyacuchoAmazonas	Lagoa de inundacao de pequeno tributario do Rio Orinoco	Rio Orinoco	5.669	-67.607	-	A.bimaculatusJ	A.bimaculatusJ GMYC	BOLD:ABU7547	A.bimaculatusJ ABGD	BAST	BAST058-12	-
Astyanax bimaculatus	LBPV-74617-LBP-18712	Colombia	Meta	Villavicencio/Meta	Rio Meta/Orinoco	Cano La Union	-	-	-	A.bimaculatusJ	A.bimaculatusJ GMYC	BOLD:ABU7547	A.bimaculatusJ ABGD	BAST	BAST1567-14	-
Astyanax bimaculatus	LBPV-74618-LBP-18712	Colombia	Meta	Villavicencio/Meta	Rio Meta/Orinoco	Cano La Union	-	-	-	A.bimaculatusJ	A.bimaculatusJ GMYC	BOLD:ABU7547	A.bimaculatusJ ABGD	BAST	BAST1568-14	-
Astyanax bimaculatus	LBPV-74619-LBP-18712	Colombia	Meta	Villavicencio/Meta	Rio Meta/Orinoco	Cano La Union	-	-	-	A.bimaculatusJ	A.bimaculatusJ GMYC	BOLD:ABU7547	A.bimaculatusJ ABGD	BAST	BAST1569-14	-
Astyanax bimaculatus	LBPV-74620-LBP-18712	Colombia	Meta	Villavicencio/Meta	Rio Meta/Orinoco	Cano La Union	-	-	-	A.bimaculatusJ	A.bimaculatusJ GMYC	BOLD:ABU7547	A.bimaculatusJ ABGD	BAST	BAST1570-14	-
Astyanax bimaculatus	LBPV-74621-LBP-18712	Colombia	Meta	Villavicencio/Meta	Rio Meta/Orinoco	Cano La Union	-	-	-	A.bimaculatusJ	A.bimaculatusJ GMYC	BOLD:ABU7547	A.bimaculatusJ ABGD	BAST	BAST1571-14	-
Astyanax bimaculatus	LBPV-15673	Venezuela	Bolivar	Caicara del Orinoco /Bolivar	Rio Orinoco	Afluente do rio Orinoco (Punta Brava)	7.622	-66.108	-	A.bimaculatusJ	A.bimaculatusJ GMYC	BOLD:ABU7547	A.bimaculatusJ ABGD	BAST	BAST594-13	-
Astyanax bimaculatus	LBPV-15772	Venezuela	Bolivar	Caicara del Orinoco /Bolivar	Rio Orinoco	Rio Cano (Pelo Ojo)	7.54	-66.141	-	A.bimaculatusJ	A.bimaculatusJ GMYC	BOLD:ABU7547	A.bimaculatusJ ABGD	BAST	BAST595-13	-
Astyanax bimaculatus	LBPV-15773	Venezuela	Bolivar	Caicara del Orinoco /Bolivar	Rio Orinoco	Rio Cano (Pelo Ojo)	7.54	-66.141	-	A.bimaculatusJ	A.bimaculatusJ GMYC	BOLD:ABU7547	A.bimaculatusJ ABGD	BAST	BAST596-13	-
Astyanax bimaculatus	LBPV-15774	Venezuela	Bolivar	Caicara del Orinoco /Bolivar	Rio Orinoco	Rio Cano (Pelo Ojo)	7.54	-66.141	-	A.bimaculatusJ	A.bimaculatusJ GMYC	BOLD:ABU7547	A.bimaculatusJ ABGD	BAST	BAST597-13	-
Astyanax bimaculatus	LBPV-42619	Brazil	Para	Ourem/PA	Rio Guama/Amazonas	Rio Guama	-1.567	-47.164	-	A.bimaculatusK	A.bimaculatusK-A.bimaculatusS GMYC	BOLD:ACJ1253	A.bimaculatusK ABGD	BAST	BAST859-13	-
Astyanax bimaculatus	LBPV-42621	Brazil	Para	Ourem/PA	Rio Guama/Amazonas	Rio Guama	-1.567	-47.164	-	A.bimaculatusK	A.bimaculatusK-A.bimaculatusS GMYC	BOLD:ACJ1253	A.bimaculatusK ABGD	BAST	BAST861-13	-
Astyanax bimaculatus	LBPV-64220	Brazil	Roraima	Bonfim/RR	Rio Amazonas	Lagoa sem nome	3.321	-59.946	-	A.bimaculatusL	A.bimaculatusL GMYC	BOLD:ACJ1931	A.bimaculatusL ABGD	BAST	BAST1352-13	-
Astyanax bimaculatus	LBPV-22792	Brazil	Mato Grosso	Cuiaba/MT	Rio Paraguai	Rio Mutuca	-15.356	-56.115	-	A.bimaculatusM	A.bimaculatusM GMYC	BOLD:AAB3434	A.bimaculatusM ABGD	BAST	BAST661-13	-
Astyanax bimaculatus	LBPV-42622	Brazil	Para	Ourem/PA	Rio Guama/Amazonas	Rio Guama	-1.567	-47.164	-	A.bimaculatusN	A.bimaculatusN GMYC	BOLD:ACJ1363	A.bimaculatusN ABGD	BAST	BAST862-13	-
Astyanax bimaculatus	LBPV-15790	Venezuela	Bolivar	Caicara del Orinoco /Bolivar	Rio Orinoco	Afluente do Rio Orinoco	7.5	-66.137	-	A.bimaculatusO	A.bimaculatusO GMYC	BOLD:AAE0694	A.bimaculatusO ABGD	BAST	BAST1082-13	-
Astyanax bimaculatus	LBPV-63180	Brazil	Roraima	Bonfim/RR	Rio Branco/Rio Amazonas	Rio Takutu	3.542	-59.917	-	A.bimaculatusO	A.bimaculatusO GMYC	BOLD:AAE0694	A.bimaculatusO ABGD	BAST	BAST1275-13	-
Astyanax bimaculatus	LBPV-66208	Brazil	Mato Grosso	Gaucha do Norte/MT	Rio Xingu	Tributario Rio Coluene	-13.516	-53.111	-	A.bimaculatusR	A.bimaculatusR GMYC	BOLD:ACJ1671	A.bimaculatusR ABGD	BAST	BAST1199-13	-
Astyanax bimaculatus	LBPV-68023	Brazil	Rio Grande do Norte	Guameleira/RN	Costeira	Rio Gameleira	-5.65	-35.581	-	A.bimaculatusS	A.bimaculatusK-A.bimaculatusS GMYC	BOLD:AAA7655	A.bimaculatusS ABGD	BAST	BAST1376-13	-
Astyanax bimaculatus	LBPV-12667	Brazil	-	CoximMS	Rio Paraguai	Rio Taquari - Pesqueiro Recnato Alegre	-18.428	-54.834	-	A.sp/A.abramis/A.bimaculatus/A.asuncionensis	A.sp/A.abramis/A.bimaculatus/A.asuncionensis GMYC subgroup 01	BOLD:ACE3205	A.sp/A.abramis/A.bimaculatus/A.asuncionensis ABGD subgroup 01	BAST	BAST019-12	-
Astyanax bimaculatus	LBPV-12668	Brazil	-	CoximMS	Rio Paraguai	Rio Taquari - Pesqueiro Recnato Alegre	-18.428	-54.834	-	A.sp/A.abramis/A.bimaculatus/A.asuncionensis	A.sp/A.abramis/A.bimaculatus/A.asuncionensis GMYC subgroup 01	BOLD:ACE3205	A.sp/A.abramis/A.bimaculatus/A.asuncionensis ABGD subgroup 01	BAST	BAST020-12	-
Astyanax bimaculatus	LBPV-12669	Brazil	-	CoximMS	Rio Paraguai	Rio Taquari - Pesqueiro Recnato Alegre	-18.428	-54.834	-	A.sp/A.abramis/A.bimaculatus/A.asuncionensis	A.sp/A.abramis/A.bimaculatus/A.asuncionensis GMYC subgroup 01	BOLD:ACE3205	A.sp/A.abramis/A.bimaculatus/A.asuncionensis ABGD subgroup 01	BAST	BAST021-12	-
Astyanax bimaculatus	LBPV-13456	Brazil	-	CoximMS	Rio Taquari/Rio Paraguai	Ribeirao dos Veados	-18.423	-54.835	-	A.sp/A.abramis/A.bimaculatus/A.asuncionensis	A.sp/A.abramis/A.bimaculatus/A.asuncionensis GMYC subgroup 04	BOLD:AAA7656	A.sp/A.abramis/A.bimaculatus/A.asuncionensis ABGD subgroup 02	BAST	BAST030-12	-
Astyanax bimaculatus	LBPV-14043	Brazil	-	ItiquiraMT	Rio Itiquira/Rio Paraguai	Corrego em direcao piquete da tropa Tito	-17.481	-55.24	-	A.sp/A.abramis/A.bimaculatus/A.asuncionensis	A.sp/A.abramis/A.bimaculatus/A.asuncionensis GMYC subgroup 04	BOLD:AAA7656	A.sp/A.abramis/A.bimaculatus/A.asuncionensis ABGD subgroup 02	BAST	BAST043-12	-
Astyanax bimaculatus	LBPV-36762	Brazil	Mato Grosso	Cocalinho/MT	Rio Araguaia/Amazonas	Lagoa da Boca Franca	-	-	Astyanax sp. (gr. bimaculatus)	A.sp/A.abramis/A.bimaculatus/A.asuncionensis	A.sp/A.abramis/A.bimaculatus/A.asuncionensis GMYC subgroup 04	BOLD:AAA7656	A.sp/A.abramis/A.bimaculatus/A.asuncionensis ABGD subgroup 02	BAST	BAST1102-13	-
Astyanax bimaculatus	LBPV-13457	Brazil	Mato Grosso do Sul	Coxim/MS	Rio Taquari/Rio Paraguai	Ribeirao dos Veados	-18.423	-54.835	-	A.sp/A.abramis/A.bimaculatus/A.asuncionensis	A.sp/A.abramis/A.bimaculatus/A.asuncionensis GMYC subgroup 04	BOLD:AAA7656	A.sp/A.abramis/A.bimaculatus/A.asuncionensis ABGD subgroup 02	BAST	BAST1461-14	-
Astyanax bimaculatus	LBPV-22044	Brazil	-	AquidauanaMS	Rio Paraguai	Rio Negro	-19.576	-56.247	-	A.sp/A.abramis/A.bimaculatus/A.asuncionensis	A.sp/A.abramis/A.bimaculatus/A.asuncionensis GMYC subgroup 04	BOLD:AAA7656	A.sp/A.abramis/A.bimaculatus/A.asuncionensis ABGD subgroup 02	BAST	BAST147-12	-
Astyanax bimaculatus	LBPV-22794	Brazil	Mato Grosso	Cuiaba/MT	Rio Paraguai	Rio Mutuca	-15.356	-56.115	-	A.sp/A.abramis/A.bimaculatus/A.asuncionensis	A.sp/A.abramis/A.bimaculatus/A.asuncionensis GMYC subgroup 04	BOLD:ACE3205	A.sp/A.abramis/A.bimaculatus/A.asuncionensis ABGD subgroup 01	BAST	BAST1473-14	-
Astyanax bimaculatus	LBPV-22286	Brazil	-	AquidauanaMS	Rio Paraguai	Lagoa Marginal Rio Negro	-19.567	-56.236	-	A.sp/A.abramis/A.bimaculatus/A.asuncionensis	A.sp/A.abramis/A.bimaculatus/A.asuncionensis GMYC subgroup 04	BOLD:AAA7656	A.sp/A.abramis/A.bimaculatus/A.asuncionensis ABGD subgroup 02	BAST	BAST148-12	-
Astyanax bimaculatus	LBPV-22288	Brazil	-	AquidauanaMS	Rio Paraguai	Lagoa Marginal Rio Negro	-19.567	-56.236	-	A.sp/A.abramis/A.bimaculatus/A.asuncionensis	A.sp/A.abramis/A.bimaculatus/A.asuncionensis GMYC subgroup 04	BOLD:AAA7656	A.sp/A.abramis/A.bimaculatus/A.asuncionensis ABGD subgroup 02	BAST	BAST149-12	-
Astyanax bimaculatus	LBPV-22289	Brazil	-	AquidauanaMS	Rio Paraguai	Lagoa Marginal Rio Negro	-19.567	-56.236	-	A.sp/A.abramis/A.bimaculatus/A.asuncionensis	A.sp/A.abramis/A.bimaculatus/A.asuncionensis GMYC subgroup 04	BOLD:AAA7656	A.sp/A.abramis/A.bimaculatus/A.asuncionensis ABGD subgroup 02	BAST	BAST150-12	-
Astyanax bimaculatus	LBPV-22290	Brazil	-	AquidauanaMS	Rio Paraguai	Lagoa Marginal Rio Negro	-19.567	-56.236	-	A.sp/A.abramis/A.bimaculatus/A.asuncionensis	A.sp/A.abramis/A.bimaculatus/A.asuncionensis GMYC subgroup 04	BOLD:AAA7656	A.sp/A.abramis/A.bimaculatus/A.asuncionensis ABGD subgroup 02	BAST	BAST151-12	-
Astyanax bimaculatus	LBPV-22697	Brazil	-	Santo Antonio do LevergerMT	Rio Paraguai	Baia do Poco/Rio Cuiaba	-15.9	-56.021	-	A.sp/A.abramis/A.bimaculatus/A.asuncionensis	A.sp/A.abramis/A.bimaculatus/A.asuncionensis GMYC subgroup 05	BOLD:AAA7656	A.sp/A.abramis/A.bimaculatus/A.asuncionensis ABGD subgroup 02	BAST	BAST156-12	-
Astyanax bimaculatus	LBPV-43229	Brazil	-	Nova FernandopolisMT	Rio Paraguai/La Plata Basin	Rio Jiba	-14.973	-57.745	-	A.sp/A.abramis/A.bimaculatus/A.asuncionensis	A.sp/A.abramis/A.bimaculatus/A.asuncionensis GMYC subgroup 01	BOLD:ACE3205	A.sp/A.abramis/A.bimaculatus/A.asuncionensis ABGD subgroup 01	BAST	BAST376-12	-
Astyanax bimaculatus	LBPV-43230	Brazil	-	Nova FernandopolisMT	Rio Paraguai/La Plata Basin	Rio Jiba	-14.973	-57.745	-	A.sp/A.abramis/A.bimaculatus/A.asuncionensis	A.sp/A.abramis/A.bimaculatus/A.asuncionensis GMYC subgroup 01	BOLD:ACE3205	A.sp/A.abramis/A.bimaculatus/A.asuncionensis ABGD subgroup 01	BAST	BAST377-12	-
Astyanax bimaculatus	LBPV-22045	Brazil	-	AquidauanaMS	Rio Paraguai	Rio Negro	-19.576	-56.247	-	A.sp/A.abramis/A.bimaculatus/A.asuncionensis	A.sp/A.abramis/A.bimaculatus/A.asuncionensis GMYC subgroup 04	BOLD:AAA7656	A.sp/A.abramis/A.bimaculatus/A.asuncionensis ABGD subgroup 02	BAST	BAST552-12	-
Astyanax bimaculatus	LBPV-22046	Brazil	-	AquidauanaMS	Rio Paraguai	Rio Negro	-19.576	-56.247	-	A.sp/A.abramis/A.bimaculatus/A.asuncionensis	A.sp/A.abramis/A.bimaculatus/A.asuncionensis GMYC subgroup 04	BOLD:AAA7656	A.sp/A.abramis/A.bimaculatus/A.asuncionensis ABGD subgroup 02	BAST	BAST553-12	-
Astyanax bimaculatus	LBPV-22047	Brazil	-	AquidauanaMS	Rio Paraguai	Rio Negro	-19.576	-56.247	-	A.sp/A.abramis/A.bimaculatus/A.asuncionensis	A.sp/A.abramis/A.bimaculatus/A.asuncionensis GMYC subgroup 04	BOLD:AAA7656	A.sp/A.abramis/A.bimaculatus/A.asuncionensis ABGD subgroup 02	BAST	BAST554-12	-
Astyanax bimaculatus	LBPV-22048	Brazil	-	AquidauanaMS	Rio Paraguai	Rio Negro	-19.576	-56.247	-	A.sp/A.abramis/A.bimaculatus/A.asuncionensis	A.sp/A.abramis/A.bimaculatus/A.asuncionensis GMYC subgroup 04	BOLD:AAA7656	A.sp/A.abramis/A.bimaculatus/A.asuncionensis ABGD subgroup 02	BAST	BAST555-12	-
Astyanax bimaculatus	LBPV-22287	Brazil	-	AquidauanaMS	Rio Paraguai	Lagoa Marginal Rio Negro	-19.567	-56.236	-	A.sp/A.abramis/A.bimaculatus/A.asuncionensis	A.sp/A.abramis/A.bimaculatus/A.asuncionensis GMYC subgroup 04	BOLD:AAA7656	A.sp/A.abramis/A.bimaculatus/A.asuncionensis ABGD subgroup 02	BAST	BAST556-12	-
Astyanax bimaculatus	LBPV-28211	Brazil	-	CuiabaMT	Prata/Rio Cuiaba	Afluente rio Coxipo-Acu	-15.319	-56.009	-	A.sp/A.abramis/A.bimaculatus/A.asuncionensis	A.sp/A.abramis/A.bimaculatus/A.asuncionensis GMYC subgroup 01	BOLD:ACE3205	A.sp/A.abramis/A.bimaculatus/A.asuncionensis ABGD subgroup 01	BAST	BAST563-12	-
Astyanax bimaculatus	LBPV-28242	Brazil	-	Santo Antonio do LevergerM	Prata/Rio Arica-Mirim	Baia das Piranhas (ou Jacare)	-15.734	-55.88	-	A.sp/A.abramis/A.bimaculatus/A.asuncionensis	A.sp/A.abramis/A.bimaculatus/A.asuncionensis GMYC subgroup 04	BOLD:AAA7656	A.sp/A.abramis/A.bimaculatus/A.asuncionensis ABGD subgroup 02	BAST	BAST564-12	-
Astyanax bimaculatus	LBPV-22793	Brazil	Mato Grosso	Cuiaba/MT	Rio Paraguai	Rio Mutuca	-15.356	-56.115	-	A.sp/A.abramis/A.bimaculatus/A.asuncionensis	A.sp/A.abramis/A.bimaculatus/A.asuncionensis GMYC subgroup 01	BOLD:ACE3205	A.sp/A.abramis/A.bimaculatus/A.asuncionensis ABGD subgroup 01	BAST	BAST662-13	-
Astyanax bimaculatus	LBPV-22795	Brazil	Mato Grosso	Cuiaba/MT	Rio Paraguai	Rio Mutuca	-15.356	-56.115	-	A.sp/A.abramis/A.bimaculatus/A.asuncionensis	A.sp/A.abramis/A.bimaculatus/A.asuncionensis GMYC subgroup 01	BOLD:ACE3205	A.sp/A.abramis/A.bimaculatus/A.asuncionensis ABGD subgroup 01	BAST	BAST663-13	-
Astyanax bimaculatus	LBPV-55176	Brazil	Rio Grande do Sul	Camaqua/RS	Atlantico	Riacho sem nome	-30.741	-51.774	-	A.sp/A.altiparanae/A.asuncionensis/A.bimaculatus/A.jacuhiensis	A.sp/A.altiparanae/A.asuncionensis/A.bimaculatus/A.jacuhiensis GMYC	BOLD:AAA7659	A.sp/A.altiparanae/A.asuncionensis/A.bimaculatus/A.jacuhiensis ABGD	BAST	BAST1028-13	-
Astyanax bimaculatus	LBPV-37333	Brazil	Mato Grosso	Nova Mutum/MT	Arinos/Tapajos/Amazonas	Tributario Rio dos Patos	-13.819	-56.182	-	A.sp/A.altiparanae/A.asuncionensis/A.bimaculatus/A.jacuhiensis	A.sp/A.altiparanae/A.asuncionensis/A.bimaculatus/A.jacuhiensis GMYC	BOLD:AAA7659	A.sp/A.altiparanae/A.asuncionensis/A.bimaculatus/A.jacuhiensis ABGD	BAST	BAST1103-13	-
Astyanax bimaculatus	LBPV-55178	Brazil	Rio Grande do Sul	Camaqua/RS	Atlantico	Riacho sem nome	-30.741	-51.774	-	A.sp/A.altiparanae/A.asuncionensis/A.bimaculatus/A.jacuhiensis	A.sp/A.altiparanae/A.asuncionensis/A.bimaculatus/A.jacuhiensis GMYC	BOLD:AAA7659	A.sp/A.altiparanae/A.asuncionensis/A.bimaculatus/A.jacuhiensis ABGD	BAST	BAST1525-14	-
Astyanax bimaculatus	LBPV-28499	Brazil	-	Santana do DesertoMG	Costeira Oriental/Rio Paraiba do Sul	Rio Paraibuna	-22.03	-43.137	-	A.sp/A.altiparanae/A.asuncionensis/A.bimaculatus/A.jacuhiensis	A.sp/A.altiparanae/A.asuncionensis/A.bimaculatus/A.jacuhiensis GMYC	BOLD:AAA7659	A.sp/A.altiparanae/A.asuncionensis/A.bimaculatus/A.jacuhiensis ABGD	BAST	BAST208-12	-
Astyanax bimaculatus	LBPV-44615	Brazil	-	BrasiliaDF	Rio Sao Francisco	Ribeirao Santa Rita	-15.581	-47.343	-	A.sp/A.altiparanae/A.asuncionensis/A.bimaculatus/A.jacuhiensis	A.sp/A.altiparanae/A.asuncionensis/A.bimaculatus/A.jacuhiensis GMYC	BOLD:AAA7659	A.sp/A.altiparanae/A.asuncionensis/A.bimaculatus/A.jacuhiensis ABGD	BAST	BAST412-12	-
Astyanax bimaculatus	LBPV-28451	Brazil	-	Comendador Levy GasparianRJ	Costeira Oriental/Rio Paraiba do Sul	Rio Paraibuna	-22.023	-43.169	-	A.sp/A.altiparanae/A.asuncionensis/A.bimaculatus/A.jacuhiensis	A.sp/A.altiparanae/A.asuncionensis/A.bimaculatus/A.jacuhiensis GMYC	BOLD:AAA7659	A.sp/A.altiparanae/A.asuncionensis/A.bimaculatus/A.jacuhiensis ABGD	BAST	BAST565-12	-
Astyanax bimaculatus	LBPV-28452	Brazil	-	Comendador Levy GasparianRJ	Costeira Oriental/Rio Paraiba do Sul	Rio Paraibuna	-22.023	-43.169	-	A.sp/A.altiparanae/A.asuncionensis/A.bimaculatus/A.jacuhiensis	A.sp/A.altiparanae/A.asuncionensis/A.bimaculatus/A.jacuhiensis GMYC	BOLD:AAA7659	A.sp/A.altiparanae/A.asuncionensis/A.bimaculatus/A.jacuhiensis ABGD	BAST	BAST566-12	-
Astyanax bimaculatus	LBPV-29449	Brazil	Parana	Guarapuava/PR	La Plata Basin/Rio Tibagi	Rio Jordao	-25.442	-51.455	-	A.sp/A.altiparanae/A.asuncionensis/A.bimaculatus/A.jacuhiensis	A.sp/A.altiparanae/A.asuncionensis/A.bimaculatus/A.jacuhiensis GMYC	BOLD:AAA7659	A.sp/A.altiparanae/A.asuncionensis/A.bimaculatus/A.jacuhiensis ABGD	BAST	BAST727-13	-
Astyanax bimaculatus	LBPV-49388	Brazil	Acre	Rio Branco/AC	Rio Acre/Amazonas	Acude Recanto do Soco	-9.942	-67.896	-	A.sp/A.bimaculatus/A.goyacensis	A.sp/A.bimaculatus/A.goyacensis GMYC	BOLD:ABW7023	A.sp/A.bimaculatus/A.goyacensis ABGD	BAST	BAST959-13	-
Astyanax bimaculatus	LBPV-50093	Brazil	Rondonia	Ariquemes/RO	Amazonas/Madeira	Riacho Fazenda Lagoa Azul	-9.983	-63.138	-	A.sp/A.bimaculatus/A.goyacensis	A.sp/A.bimaculatus/A.goyacensis GMYC	BOLD:ABW7023	A.sp/A.bimaculatus/A.goyacensis ABGD	BAST	BAST981-13	-
Astyanax bimaculatus	LBPV-64595	Brazil	Mato Grosso	Ribeirao Cascalheira/MT	Rio Xingu	Tributario rio Suia-Missu	-12.952	-51.874	-	A.sp/A.bimaculatus/A.goyacensis/A.varzeae	A.sp/A.bimaculatus/A.goyacensis/A.varzeae GMYC	BOLD:ABU7516	A.sp/A.bimaculatus/A.goyacensis/A.varzeae ABGD subgroup 1	BAST	BAST1192-13	-
Astyanax bimaculatus	LBPV-54279	Peru	Loreto	Nauta/Loreto/Loreto	Rio Maranon/Amazonas	Riacho sem nome	-4.304	-73.521	-	A.sp/A.bimaculatus/A.goyacensis/A.varzeae	A.sp/A.bimaculatus/A.goyacensis/A.varzeae GMYC	BOLD:ABU7516	A.sp/A.bimaculatus/A.goyacensis/A.varzeae ABGD subgroup 1	BAST	BAST1242-13	-
Astyanax bimaculatus	LBPV-35488	Brazil	Sao Paulo	Tapirai/SP	Ribeira de Iguape/Atlantico	Rio Agua Doce	-22.451	-49.241	-	A.sp/A.bimaculatus/A.goyacensis/A.varzeae	A.sp/A.bimaculatus/A.goyacensis/A.varzeae GMYC	BOLD:ABU7516	A.sp/A.bimaculatus/A.goyacensis/A.varzeae ABGD subgroup 1	BAST	BAST1320-13	-
Astyanax bimaculatus	LBPV-64638	Brazil	Mato Grosso	Ribeirao Cascalheira/MT	Rio Xingu	Tributario rio Suia-Missu	-12.884	-52.033	-	A.sp/A.bimaculatus/A.goyacensis/A.varzeae	A.sp/A.bimaculatus/A.goyacensis/A.varzeae GMYC	BOLD:ABU7516	A.sp/A.bimaculatus/A.goyacensis/A.varzeae ABGD subgroup 1	BAST	BAST1354-13	-
Astyanax bimaculatus	LBPV-43998	Brazil	Para	Ourem/PA	Rio Guama/Amazonas	Rio Guama	-1.567	-47.164	-	A.sp/A.bimaculatus/A.goyacensis/A.varzeae	A.sp/A.bimaculatus/A.goyacensis/A.varzeae GMYC	BOLD:ABU7516	A.sp/A.bimaculatus/A.goyacensis/A.varzeae ABGD subgroup 1	BAST	BAST873-13	-
Astyanax bimaculatus	LBPV-61255	Brazil	Rio de Janeiro	Campos dos Goytacases/RJ	Rio Paraiba do Sul	Lagoa Brejo Grande	-21.678	-41.28	-	A.sp/A.bimaculatusP	A.sp/A.bimaculatusP GMYC subgroup 01	BOLD:ACJ1453	A.sp/A.bimaculatusP ABGD subgroup 02	BAST	BAST1186-13	-
Astyanax bimaculatus	LBPV-64596	Brazil	Mato Grosso	Ribeirao Cascalheira/MT	Rio Xingu	Tributario rio Suia-Missu	-12.952	-51.874	-	A.sp/A.bimaculatusP	A.sp/A.bimaculatusP GMYC subgroup 02	BOLD:ACJ1453	A.sp/A.bimaculatusP ABGD subgroup 02	BAST	BAST1193-13	-
Astyanax bimaculatus	LBPV-64119	Brazil	Mato Grosso	Querencia/MT	Rio Xingu	Tributario rio Toguro	-13.272	-52.247	-	A.sp/A.bimaculatusP	A.sp/A.bimaculatusP GMYC subgroup 01	BOLD:ACJ1453	A.sp/A.bimaculatusP ABGD subgroup 02	BAST	BAST1347-13	-
Astyanax bimaculatus	LBPV-64124	Brazil	Mato Grosso	Querencia/MT	Rio Xingu	Tributario rio Toguro	-13.272	-52.247	-	A.sp/A.bimaculatusP	A.sp/A.bimaculatusP GMYC subgroup 01	BOLD:ACJ1453	A.sp/A.bimaculatusP ABGD subgroup 02	BAST	BAST1348-13	-
Astyanax bimaculatus	LBPV-64639	Brazil	Mato Grosso	Ribeirao Cascalheira/MT	Rio Xingu	Tributario rio Suia-Missu	-12.884	-52.033	-	A.sp/A.bimaculatusP	A.sp/A.bimaculatusP GMYC subgroup 01	BOLD:ACJ1453	A.sp/A.bimaculatusP ABGD subgroup 02	BAST	BAST1355-13	-
Astyanax bimaculatus voucher AT4066ARG	-	-	-	-	-	-	-	-	-	A.sp/A.abramis/A.bimaculatus/A.asuncionensis	A.sp/A.abramis/A.bimaculatus/A.asuncionensis GMYC subgroup 04	-	A.sp/A.abramis/A.bimaculatus/A.asuncionensis ABGD subgroup 02	-	-	FJ4394101/gi-229609282
Astyanax bimaculatus voucher DCC01052	-	-	-	-	-	-	-	-	-	A.bimaculatus/A.lacustrisA	A.bimaculatus/A.lacustrisA GMYC	-	A.bimaculatus/A.lacustrisA ABGD	-	-	HM4050531/gi-300198846
Astyanax bimaculatus voucher DCC01053	-	-	-	-	-	-	-	-	-	A.bimaculatus/A.lacustrisA	A.bimaculatus/A.lacustrisA GMYC	-	A.bimaculatus/A.lacustrisA ABGD	-	-	HM4050541/gi-300198848
Astyanax bimaculatus voucher DCC01054	-	-	-	-	-	-	-	-	-	A.bimaculatus/A.lacustrisA	A.bimaculatus/A.lacustrisA GMYC	-	A.bimaculatus/A.lacustrisA ABGD	-	-	HM4050551/gi-300198850
Astyanax bimaculatus voucher DCC01208	-	-	-	-	-	-	-	-	-	A.bimaculatus/A.lacustrisA	A.bimaculatus/A.lacustrisA GMYC	-	A.bimaculatus/A.lacustrisA ABGD	-	-	HM4050651/gi-300198870
Astyanax bimaculatus voucher DCC38284	-	-	-	-	-	-	-	-	-	A.bimaculatus/A.lacustrisA	A.bimaculatus/A.lacustrisA GMYC	-	A.bimaculatus/A.lacustrisA ABGD	-	-	HM4049491/gi-300198638
Astyanax bimaculatus voucher DCC38285	-	-	-	-	-	-	-	-	-	A.bimaculatus/A.lacustrisA	A.bimaculatus/A.lacustrisA GMYC	-	A.bimaculatus/A.lacustrisA ABGD	-	-	HM4049501/gi-300198640
Astyanax bimaculatus voucher DCC38286	-	-	-	-	-	-	-	-	-	A.bimaculatus/A.lacustrisA	A.bimaculatus/A.lacustrisA GMYC	-	A.bimaculatus/A.lacustrisA ABGD	-	-	HM4049511/gi-300198642
Astyanax bimaculatus voucher DCC38287	-	-	-	-	-	-	-	-	-	A.bimaculatus/A.lacustrisA	A.bimaculatus/A.lacustrisA GMYC	-	A.bimaculatus/A.lacustrisA ABGD	-	-	HM4049521/gi-300198644
Astyanax bimaculatus voucher DCC41832	-	-	-	-	-	-	-	-	-	A.bimaculatus/A.lacustrisA	A.bimaculatus/A.lacustrisA GMYC	-	A.bimaculatus/A.lacustrisA ABGD	-	-	HM4049801/gi-300198700
Astyanax bimaculatus voucher DCC41833	-	-	-	-	-	-	-	-	-	A.bimaculatus/A.lacustrisA	A.bimaculatus/A.lacustrisA GMYC	-	A.bimaculatus/A.lacustrisA ABGD	-	-	HM4049811/gi-300198702
Astyanax bimaculatus voucher DCC41834	-	-	-	-	-	-	-	-	-	A.bimaculatus/A.lacustrisA	A.bimaculatus/A.lacustrisA GMYC	-	A.bimaculatus/A.lacustrisA ABGD	-	-	HM4049821/gi-300198704
Astyanax bimaculatus voucher DCC41835	-	-	-	-	-	-	-	-	-	A.bimaculatus/A.lacustrisA	A.bimaculatus/A.lacustrisA GMYC	-	A.bimaculatus/A.lacustrisA ABGD	-	-	HM4049831/gi-300198706
Astyanax bimaculatus voucher DCC41836	-	-	-	-	-	-	-	-	-	A.bimaculatus/A.lacustrisA	A.bimaculatus/A.lacustrisA GMYC	-	A.bimaculatus/A.lacustrisA ABGD	-	-	HM4049841/gi-300198708
Astyanax bimaculatus voucher DCC41851	-	-	-	-	-	-	-	-	-	A.bimaculatus/A.lacustrisA	A.bimaculatus/A.lacustrisA GMYC	-	A.bimaculatus/A.lacustrisA ABGD	-	-	HM4049871/gi-300198714
Astyanax bimaculatus voucher DCC41852	-	-	-	-	-	-	-	-	-	A.bimaculatus/A.lacustrisA	A.bimaculatus/A.lacustrisA GMYC	-	A.bimaculatus/A.lacustrisA ABGD	-	-	HM4049881/gi-300198716
Astyanax bimaculatus voucher DCC41887	-	-	-	-	-	-	-	-	-	A.bimaculatus/A.lacustrisA	A.bimaculatus/A.lacustrisA GMYC	-	A.bimaculatus/A.lacustrisA ABGD	-	-	HM4049951/gi-300198730
Astyanax bimaculatus voucher DCC41888	-	-	-	-	-	-	-	-	-	A.bimaculatus/A.lacustrisA	A.bimaculatus/A.lacustrisA GMYC	-	A.bimaculatus/A.lacustrisA ABGD	-	-	HM4049961/gi-300198732
Astyanax bimaculatus voucher DCC4288	-	-	-	-	-	-	-	-	-	A.bimaculatus/A.lacustrisA	A.bimaculatus/A.lacustrisA GMYC	-	A.bimaculatus/A.lacustrisA ABGD	-	-	HM4048961/gi-300198532
Astyanax bimaculatus voucher LBP-29093	-	-	-	-	-	-	-	-	-	A.bimaculatus/A.lacustrisB	A.bimaculatus/A.lacustrisB GMYC subgroup 02	-	A.bimaculatus/A.lacustrisB ABGD subgroup 02	-	-	GU7021861/gi-295081742
Astyanax bimaculatus voucher LBP-29126	-	-	-	-	-	-	-	-	-	A.sp/A.altiparanae/A.asuncionensis/A.bimaculatus/A.jacuhiensis	A.sp/A.altiparanae/A.asuncionensis/A.bimaculatus/A.jacuhiensis GMYC	-	A.sp/A.altiparanae/A.asuncionensis/A.bimaculatus/A.jacuhiensis ABGD	-	-	GU7021081/gi-295081586
Astyanax bimaculatus voucher LBP-29127	-	-	-	-	-	-	-	-	-	A.bimaculatus/A.lacustrisB	A.bimaculatus/A.lacustrisB GMYC subgroup 02	-	A.bimaculatus/A.lacustrisB ABGD subgroup 02	-	-	GU7021101/gi-295081590
Astyanax bimaculatus voucher LBP-29344	-	-	-	-	-	-	-	-	-	A.sp/A.altiparanae/A.asuncionensis/A.bimaculatus/A.jacuhiensis	A.sp/A.altiparanae/A.asuncionensis/A.bimaculatus/A.jacuhiensis GMYC	-	A.sp/A.altiparanae/A.asuncionensis/A.bimaculatus/A.jacuhiensis ABGD	-	-	GU7021821/gi-295081734
Astyanax bimaculatus voucher LBP-29345	-	-	-	-	-	-	-	-	-	A.sp/A.altiparanae/A.asuncionensis/A.bimaculatus/A.jacuhiensis	A.sp/A.altiparanae/A.asuncionensis/A.bimaculatus/A.jacuhiensis GMYC	-	A.sp/A.altiparanae/A.asuncionensis/A.bimaculatus/A.jacuhiensis ABGD	-	-	GU7021831/gi-295081736
Astyanax bimaculatus voucher LBP-29346	-	-	-	-	-	-	-	-	-	A.sp/A.altiparanae/A.asuncionensis/A.bimaculatus/A.jacuhiensis	A.sp/A.altiparanae/A.asuncionensis/A.bimaculatus/A.jacuhiensis GMYC	-	A.sp/A.altiparanae/A.asuncionensis/A.bimaculatus/A.jacuhiensis ABGD	-	-	GU7021841/gi-295081738
Astyanax bimaculatus voucher LBP-29347	-	-	-	-	-	-	-	-	-	A.sp/A.altiparanae/A.asuncionensis/A.bimaculatus/A.jacuhiensis	A.sp/A.altiparanae/A.asuncionensis/A.bimaculatus/A.jacuhiensis GMYC	-	A.sp/A.altiparanae/A.asuncionensis/A.bimaculatus/A.jacuhiensis ABGD	-	-	GU7021851/gi-295081740
Astyanax bimaculatus voucher LBP-29348	-	-	-	-	-	-	-	-	-	A.sp/A.altiparanae/A.asuncionensis/A.bimaculatus/A.jacuhiensis	A.sp/A.altiparanae/A.asuncionensis/A.bimaculatus/A.jacuhiensis GMYC	-	A.sp/A.altiparanae/A.asuncionensis/A.bimaculatus/A.jacuhiensis ABGD	-	-	GU7021091/gi-295081588
Astyanax bimculatus	LBPV-64179	Brazil	Mato Grosso	Querencia/MT	Rio Xingu	Tributario rio Toguro	-13.281	-52.245	-	A.sp/A.bimaculatusP	A.sp/A.bimaculatusP GMYC subgroup 02	BOLD:ACJ1453	A.sp/A.bimaculatusP ABGD subgroup 02	BAST	BAST1349-13	-
Astyanax biotae	LBPV-44385	Brazil	-	Diamante do NortePR	Rio Paranapanema	Corrego Fazenda Agua Mole	-22.635	-52.822	-	A.sp./A.bockmanni/A.aff.bockmanni/A.bifasciatus/A.dissimlis/A.cf.fasciatus/A.fasciatus/A.aff.intermedius/A.minor/A.paranae/A.rivularis/A.scabripinnis	A.sp./A.bockmanni/A.aff.bockmanni/A.bifasciatus/A. biotae/A.dissimlis/A.cf.fasciatus/A.fasciatus/A.aff.intermedius/A.minor/A.paranae/A.rivularis/A.scabripinnis GMYC subgroup 03	BOLD:AAC5910	A.sp./A.bockmanni/A.aff.bockmanni/A.bifasciatus/A.dissimlis/A.cf.fasciatus/A.fasciatus/A.aff.intermedius/A.minor/A.paranae/A.rivularis/A.scabripinnis-A.sp/A.laticeps/A.obscurus/A.rivularis/A.scabripinnis-A.fasciatus/A.rivularis/A.scabripinnis ABGD	AUPRB	BAST406-12	-
Astyanax biotae	LBPV-44382	Brazil	-	Diamante do NortePR	Rio Paranapanema	Corrego Fazenda Agua Mole	-22.635	-52.822	-	A.sp/A.bifasciatus/A.biotae/A.bockmanni/A.cf.fasciatus/A.fasciatus/A.eigenmanniorium/A.cf.pampa/A.pampa./A.parahybae/A.scabripinnis	A.sp/A.bifasciatus/A.biotae/A.bockmanni/A.cf.fasciatus/A.fasciatus/A.eigenmanniorium/A.cf.pampa/A.pampa./A.parahybae/A.scabripinnis GMYC subgroup 01	BOLD:ACK7514	A.sp/A.bifasciatus/A.biotae/A.bockmanni/A.cf.fasciatus/A.fasciatus/A.eigenmanniorium/A.cf.pampa/A.pampa./A.parahybae/A.scabripinnis ABGD subgroup 05	AUPRB	BAST403-12	-
Astyanax biotae	LBPV-44383	Brazil	-	Diamante do NortePR	Rio Paranapanema	Corrego Fazenda Agua Mole	-22.635	-52.822	-	A.sp/A.bifasciatus/A.biotae/A.bockmanni/A.cf.fasciatus/A.fasciatus/A.eigenmanniorium/A.cf.pampa/A.pampa./A.parahybae/A.scabripinnis	A.sp/A.bifasciatus/A.biotae/A.bockmanni/A.cf.fasciatus/A.fasciatus/A.eigenmanniorium/A.cf.pampa/A.pampa./A.parahybae/A.scabripinnis GMYC subgroup 01	BOLD:ACK7514	A.sp/A.bifasciatus/A.biotae/A.bockmanni/A.cf.fasciatus/A.fasciatus/A.eigenmanniorium/A.cf.pampa/A.pampa./A.parahybae/A.scabripinnis ABGD subgroup 05	AUPRB	BAST404-12	-
Astyanax biotae	LBPV-44384	Brazil	-	Diamante do NortePR	Rio Paranapanema	Corrego Fazenda Agua Mole	-22.635	-52.822	-	A.sp/A.bifasciatus/A.biotae/A.bockmanni/A.cf.fasciatus/A.fasciatus/A.eigenmanniorium/A.cf.pampa/A.pampa./A.parahybae/A.scabripinnis	A.sp/A.bifasciatus/A.biotae/A.bockmanni/A.cf.fasciatus/A.fasciatus/A.eigenmanniorium/A.cf.pampa/A.pampa./A.parahybae/A.scabripinnis GMYC subgroup 01	BOLD:ACK7514	A.sp/A.bifasciatus/A.biotae/A.bockmanni/A.cf.fasciatus/A.fasciatus/A.eigenmanniorium/A.cf.pampa/A.pampa./A.parahybae/A.scabripinnis ABGD subgroup 05	AUPRB	BAST405-12	-
Astyanax biotae voucher LBPV-40264	-	-	-	-	-	-	-	-	-	A.sp/A.bifasciatus/A.biotae/A.bockmanni/A.cf.fasciatus/A.fasciatus/A.eigenmanniorium/A.cf.pampa/A.pampa./A.parahybae/A.scabripinnis	A.sp/A.bifasciatus/A.biotae/A.bockmanni/A.cf.fasciatus/A.fasciatus/A.eigenmanniorium/A.cf.pampa/A.pampa./A.parahybae/A.scabripinnis GMYC subgroup 01	-	A.sp/A.bifasciatus/A.biotae/A.bockmanni/A.cf.fasciatus/A.fasciatus/A.eigenmanniorium/A.cf.pampa/A.pampa./A.parahybae/A.scabripinnis ABGD subgroup 05	-	-	JN9887181/gi-359742038
Astyanax biotae voucher LBPV-40265	-	-	-	-	-	-	-	-	-	A.sp/A.bifasciatus/A.biotae/A.bockmanni/A.cf.fasciatus/A.fasciatus/A.eigenmanniorium/A.cf.pampa/A.pampa./A.parahybae/A.scabripinnis	A.sp/A.bifasciatus/A.biotae/A.bockmanni/A.cf.fasciatus/A.fasciatus/A.eigenmanniorium/A.cf.pampa/A.pampa./A.parahybae/A.scabripinnis GMYC subgroup 01	-	A.sp/A.bifasciatus/A.biotae/A.bockmanni/A.cf.fasciatus/A.fasciatus/A.eigenmanniorium/A.cf.pampa/A.pampa./A.parahybae/A.scabripinnis ABGD subgroup 05	-	-	JN9887191/gi-359742040
Astyanax biotae voucher LBPV-40266	-	-	-	-	-	-	-	-	-	A.sp/A.bifasciatus/A.biotae/A.bockmanni/A.cf.fasciatus/A.fasciatus/A.eigenmanniorium/A.cf.pampa/A.pampa./A.parahybae/A.scabripinnis	A.sp/A.bifasciatus/A.biotae/A.bockmanni/A.cf.fasciatus/A.fasciatus/A.eigenmanniorium/A.cf.pampa/A.pampa./A.parahybae/A.scabripinnis GMYC subgroup 01	-	A.sp/A.bifasciatus/A.biotae/A.bockmanni/A.cf.fasciatus/A.fasciatus/A.eigenmanniorium/A.cf.pampa/A.pampa./A.parahybae/A.scabripinnis ABGD subgroup 05	-	-	JN9887201/gi-359742042
Astyanax biotae voucher LBPV-40267	-	-	-	-	-	-	-	-	-	A.sp/A.bifasciatus/A.biotae/A.bockmanni/A.cf.fasciatus/A.fasciatus/A.eigenmanniorium/A.cf.pampa/A.pampa./A.parahybae/A.scabripinnis	A.sp/A.bifasciatus/A.biotae/A.bockmanni/A.cf.fasciatus/A.fasciatus/A.eigenmanniorium/A.cf.pampa/A.pampa./A.parahybae/A.scabripinnis GMYC subgroup 01	-	A.sp/A.bifasciatus/A.biotae/A.bockmanni/A.cf.fasciatus/A.fasciatus/A.eigenmanniorium/A.cf.pampa/A.pampa./A.parahybae/A.scabripinnis ABGD subgroup 05	-	-	JN9887211/gi-359742044
Astyanax biotae voucher LBPV-40268	-	-	-	-	-	-	-	-	-	A.sp/A.bifasciatus/A.biotae/A.bockmanni/A.cf.fasciatus/A.fasciatus/A.eigenmanniorium/A.cf.pampa/A.pampa./A.parahybae/A.scabripinnis	A.sp/A.bifasciatus/A.biotae/A.bockmanni/A.cf.fasciatus/A.fasciatus/A.eigenmanniorium/A.cf.pampa/A.pampa./A.parahybae/A.scabripinnis GMYC subgroup 01	-	A.sp/A.bifasciatus/A.biotae/A.bockmanni/A.cf.fasciatus/A.fasciatus/A.eigenmanniorium/A.cf.pampa/A.pampa./A.parahybae/A.scabripinnis ABGD subgroup 05	-	-	JN9887221/gi-359742046
Astyanax biotae voucher LIRP-4276a	-	-	-	-	-	-	-	-	-	A.sp/A.bifasciatus/A.biotae/A.bockmanni/A.cf.fasciatus/A.fasciatus/A.eigenmanniorium/A.cf.pampa/A.pampa./A.parahybae/A.scabripinnis	A.sp/A.bifasciatus/A.biotae/A.bockmanni/A.cf.fasciatus/A.fasciatus/A.eigenmanniorium/A.cf.pampa/A.pampa./A.parahybae/A.scabripinnis GMYC subgroup 01	-	A.sp/A.bifasciatus/A.biotae/A.bockmanni/A.cf.fasciatus/A.fasciatus/A.eigenmanniorium/A.cf.pampa/A.pampa./A.parahybae/A.scabripinnis ABGD subgroup 05	-	-	JN9887171/gi-359742036
Astyanax biotae voucher LIRP-4276b	-	-	-	-	-	-	-	-	-	A.sp/A.bifasciatus/A.biotae/A.bockmanni/A.cf.fasciatus/A.fasciatus/A.eigenmanniorium/A.cf.pampa/A.pampa./A.parahybae/A.scabripinnis	A.sp/A.bifasciatus/A.biotae/A.bockmanni/A.cf.fasciatus/A.fasciatus/A.eigenmanniorium/A.cf.pampa/A.pampa./A.parahybae/A.scabripinnis GMYC subgroup 01	-	A.sp/A.bifasciatus/A.biotae/A.bockmanni/A.cf.fasciatus/A.fasciatus/A.eigenmanniorium/A.cf.pampa/A.pampa./A.parahybae/A.scabripinnis ABGD subgroup 05	-	-	JN9887161/gi-359742034
Astyanax bockmanni	LBPV-17241	Brazil	-	MiraluzSP	Rio Tiete	Corrego Boa Vista dos Castilhos	-21.013	-49.69	-	A.sp./A.bockmanni/A.aff.bockmanni/A.bifasciatus/A.dissimlis/A.cf.fasciatus/A.fasciatus/A.aff.intermedius/A.minor/A.paranae/A.rivularis/A.scabripinnis	A.sp./A.bockmanni/A.aff.bockmanni/A.bifasciatus/A. biotae/A.dissimlis/A.cf.fasciatus/A.fasciatus/A.aff.intermedius/A.minor/A.paranae/A.rivularis/A.scabripinnis GMYC subgroup 03	BOLD:AAC5910	A.sp./A.bockmanni/A.aff.bockmanni/A.bifasciatus/A.dissimlis/A.cf.fasciatus/A.fasciatus/A.aff.intermedius/A.minor/A.paranae/A.rivularis/A.scabripinnis-A.sp/A.laticeps/A.obscurus/A.rivularis/A.scabripinnis-A.fasciatus/A.rivularis/A.scabripinnis ABGD	AUPRB	BAST070-12	-
Astyanax bockmanni	LBPV-17242	Brazil	-	MiraluzSP	Rio Tiete	Corrego Boa Vista dos Castilhos	-21.013	-49.69	-	A.sp./A.bockmanni/A.aff.bockmanni/A.bifasciatus/A.dissimlis/A.cf.fasciatus/A.fasciatus/A.aff.intermedius/A.minor/A.paranae/A.rivularis/A.scabripinnis	A.sp./A.bockmanni/A.aff.bockmanni/A.bifasciatus/A. biotae/A.dissimlis/A.cf.fasciatus/A.fasciatus/A.aff.intermedius/A.minor/A.paranae/A.rivularis/A.scabripinnis GMYC subgroup 04	BOLD:AAC5910	A.sp./A.bockmanni/A.aff.bockmanni/A.bifasciatus/A.dissimlis/A.cf.fasciatus/A.fasciatus/A.aff.intermedius/A.minor/A.paranae/A.rivularis/A.scabripinnis-A.sp/A.laticeps/A.obscurus/A.rivularis/A.scabripinnis-A.fasciatus/A.rivularis/A.scabripinnis ABGD	AUPRB	BAST071-12	-
Astyanax bockmanni	LBPV-18711	Brazil	-	Bofete, SP	Rio Tiete	Corrego da Jacutinga	-23.15	-48.267	-	A.sp./A.bockmanni/A.aff.bockmanni/A.bifasciatus/A.dissimlis/A.cf.fasciatus/A.fasciatus/A.aff.intermedius/A.minor/A.paranae/A.rivularis/A.scabripinnis	A.sp./A.bockmanni/A.aff.bockmanni/A.bifasciatus/A. biotae/A.dissimlis/A.cf.fasciatus/A.fasciatus/A.aff.intermedius/A.minor/A.paranae/A.rivularis/A.scabripinnis GMYC subgroup 02	BOLD:AAC5910	A.sp./A.bockmanni/A.aff.bockmanni/A.bifasciatus/A.dissimlis/A.cf.fasciatus/A.fasciatus/A.aff.intermedius/A.minor/A.paranae/A.rivularis/A.scabripinnis-A.sp/A.laticeps/A.obscurus/A.rivularis/A.scabripinnis-A.fasciatus/A.rivularis/A.scabripinnis ABGD	AUPRB	BAST081-12	-
Astyanax bockmanni	LBPV-54369	Brazil	Parana	Jataizinho/PR	Rio Tibagi/Paranapanema	Riacho sem nome	-23.191	-50.946	-	A.sp./A.bockmanni/A.aff.bockmanni/A.bifasciatus/A.dissimlis/A.cf.fasciatus/A.fasciatus/A.aff.intermedius/A.minor/A.paranae/A.rivularis/A.scabripinnis	A.sp./A.bockmanni/A.aff.bockmanni/A.bifasciatus/A. biotae/A.dissimlis/A.cf.fasciatus/A.fasciatus/A.aff.intermedius/A.minor/A.paranae/A.rivularis/A.scabripinnis GMYC subgroup 01	BOLD:AAC5910	A.sp./A.bockmanni/A.aff.bockmanni/A.bifasciatus/A.dissimlis/A.cf.fasciatus/A.fasciatus/A.aff.intermedius/A.minor/A.paranae/A.rivularis/A.scabripinnis-A.sp/A.laticeps/A.obscurus/A.rivularis/A.scabripinnis-A.fasciatus/A.rivularis/A.scabripinnis ABGD	BAST	BAST1001-13	-
Astyanax bockmanni	LBPV-22493	Brazil	Sao Paulo	Avare/SP	Rio Paranapanema/Rio Parana	Rio Novo	-23.024	-48.828	-	A.sp./A.bockmanni/A.aff.bockmanni/A.bifasciatus/A.dissimlis/A.cf.fasciatus/A.fasciatus/A.aff.intermedius/A.minor/A.paranae/A.rivularis/A.scabripinnis	A.sp./A.bockmanni/A.aff.bockmanni/A.bifasciatus/A. biotae/A.dissimlis/A.cf.fasciatus/A.fasciatus/A.aff.intermedius/A.minor/A.paranae/A.rivularis/A.scabripinnis GMYC subgroup 04	BOLD:AAC5910	A.sp./A.bockmanni/A.aff.bockmanni/A.bifasciatus/A.dissimlis/A.cf.fasciatus/A.fasciatus/A.aff.intermedius/A.minor/A.paranae/A.rivularis/A.scabripinnis-A.sp/A.laticeps/A.obscurus/A.rivularis/A.scabripinnis-A.fasciatus/A.rivularis/A.scabripinnis ABGD	BAST	BAST1084-13	-
Astyanax bockmanni	LBPV-59950	Brazil	Minas Gerais	Rio Paranaiba/MG	Rio Parana	Afluente rio Paranaiba	-19.192	-46.412	-	A.sp./A.bockmanni/A.aff.bockmanni/A.bifasciatus/A.dissimlis/A.cf.fasciatus/A.fasciatus/A.aff.intermedius/A.minor/A.paranae/A.rivularis/A.scabripinnis	A.sp./A.bockmanni/A.aff.bockmanni/A.bifasciatus/A. biotae/A.dissimlis/A.cf.fasciatus/A.fasciatus/A.aff.intermedius/A.minor/A.paranae/A.rivularis/A.scabripinnis GMYC subgroup 03	BOLD:AAC5910	A.sp./A.bockmanni/A.aff.bockmanni/A.bifasciatus/A.dissimlis/A.cf.fasciatus/A.fasciatus/A.aff.intermedius/A.minor/A.paranae/A.rivularis/A.scabripinnis-A.sp/A.laticeps/A.obscurus/A.rivularis/A.scabripinnis-A.fasciatus/A.rivularis/A.scabripinnis ABGD	BAST	BAST1160-13	-
Astyanax bockmanni	LBPV-59951	Brazil	Minas Gerais	Rio Paranaiba/MG	Rio Parana	Afluente rio Paranaiba	-19.192	-46.412	-	A.sp./A.bockmanni/A.aff.bockmanni/A.bifasciatus/A.dissimlis/A.cf.fasciatus/A.fasciatus/A.aff.intermedius/A.minor/A.paranae/A.rivularis/A.scabripinnis	A.sp./A.bockmanni/A.aff.bockmanni/A.bifasciatus/A. biotae/A.dissimlis/A.cf.fasciatus/A.fasciatus/A.aff.intermedius/A.minor/A.paranae/A.rivularis/A.scabripinnis GMYC subgroup 12	BOLD:AAC5910	A.sp./A.bockmanni/A.aff.bockmanni/A.bifasciatus/A.dissimlis/A.cf.fasciatus/A.fasciatus/A.aff.intermedius/A.minor/A.paranae/A.rivularis/A.scabripinnis-A.sp/A.laticeps/A.obscurus/A.rivularis/A.scabripinnis-A.fasciatus/A.rivularis/A.scabripinnis ABGD	BAST	BAST1161-13	-
Astyanax bockmanni	LBPV-60027	Brazil	Minas Gerais	Delfinopolis/MG	Rio Parana	Corrego sem nome	-20.259	-46.086	-	A.sp./A.bockmanni/A.aff.bockmanni/A.bifasciatus/A.dissimlis/A.cf.fasciatus/A.fasciatus/A.aff.intermedius/A.minor/A.paranae/A.rivularis/A.scabripinnis	A.sp./A.bockmanni/A.aff.bockmanni/A.bifasciatus/A. biotae/A.dissimlis/A.cf.fasciatus/A.fasciatus/A.aff.intermedius/A.minor/A.paranae/A.rivularis/A.scabripinnis GMYC subgroup 12	BOLD:AAC5910	A.sp./A.bockmanni/A.aff.bockmanni/A.bifasciatus/A.dissimlis/A.cf.fasciatus/A.fasciatus/A.aff.intermedius/A.minor/A.paranae/A.rivularis/A.scabripinnis-A.sp/A.laticeps/A.obscurus/A.rivularis/A.scabripinnis-A.fasciatus/A.rivularis/A.scabripinnis ABGD	BAST	BAST1162-13	-
Astyanax bockmanni	LBPV-60028	Brazil	Minas Gerais	Delfinopolis/MG	Rio Parana	Corrego sem nome	-20.259	-46.086	-	A.sp./A.bockmanni/A.aff.bockmanni/A.bifasciatus/A.dissimlis/A.cf.fasciatus/A.fasciatus/A.aff.intermedius/A.minor/A.paranae/A.rivularis/A.scabripinnis	A.sp./A.bockmanni/A.aff.bockmanni/A.bifasciatus/A. biotae/A.dissimlis/A.cf.fasciatus/A.fasciatus/A.aff.intermedius/A.minor/A.paranae/A.rivularis/A.scabripinnis GMYC subgroup 03	BOLD:AAC5910	A.sp./A.bockmanni/A.aff.bockmanni/A.bifasciatus/A.dissimlis/A.cf.fasciatus/A.fasciatus/A.aff.intermedius/A.minor/A.paranae/A.rivularis/A.scabripinnis-A.sp/A.laticeps/A.obscurus/A.rivularis/A.scabripinnis-A.fasciatus/A.rivularis/A.scabripinnis ABGD	BAST	BAST1163-13	-
Astyanax bockmanni	LBPV-60074	Brazil	Minas Gerais	Uberaba/MG	Rio Parana	Afluente rio Uberaba	-19.665	-47.818	-	A.sp./A.bockmanni/A.aff.bockmanni/A.bifasciatus/A.dissimlis/A.cf.fasciatus/A.fasciatus/A.aff.intermedius/A.minor/A.paranae/A.rivularis/A.scabripinnis	A.sp./A.bockmanni/A.aff.bockmanni/A.bifasciatus/A. biotae/A.dissimlis/A.cf.fasciatus/A.fasciatus/A.aff.intermedius/A.minor/A.paranae/A.rivularis/A.scabripinnis GMYC subgroup 04	BOLD:AAC5910	A.sp./A.bockmanni/A.aff.bockmanni/A.bifasciatus/A.dissimlis/A.cf.fasciatus/A.fasciatus/A.aff.intermedius/A.minor/A.paranae/A.rivularis/A.scabripinnis-A.sp/A.laticeps/A.obscurus/A.rivularis/A.scabripinnis-A.fasciatus/A.rivularis/A.scabripinnis ABGD	BAST	BAST1164-13	-
Astyanax bockmanni	LBPV-60075	Brazil	Minas Gerais	Uberaba/MG	Rio Parana	Afluente rio Uberaba	-19.665	-47.818	-	A.sp./A.bockmanni/A.aff.bockmanni/A.bifasciatus/A.dissimlis/A.cf.fasciatus/A.fasciatus/A.aff.intermedius/A.minor/A.paranae/A.rivularis/A.scabripinnis	A.sp./A.bockmanni/A.aff.bockmanni/A.bifasciatus/A. biotae/A.dissimlis/A.cf.fasciatus/A.fasciatus/A.aff.intermedius/A.minor/A.paranae/A.rivularis/A.scabripinnis GMYC subgroup 07	BOLD:AAC5910	A.sp./A.bockmanni/A.aff.bockmanni/A.bifasciatus/A.dissimlis/A.cf.fasciatus/A.fasciatus/A.aff.intermedius/A.minor/A.paranae/A.rivularis/A.scabripinnis-A.sp/A.laticeps/A.obscurus/A.rivularis/A.scabripinnis-A.fasciatus/A.rivularis/A.scabripinnis ABGD	BAST	BAST1165-13	-
Astyanax bockmanni	LBPV-20386	Brazil	-	BotucatuSP	Rio Tiete	Rio Capivarinha	-22.869	-48.368	-	A.sp./A.bockmanni/A.aff.bockmanni/A.bifasciatus/A.dissimlis/A.cf.fasciatus/A.fasciatus/A.aff.intermedius/A.minor/A.paranae/A.rivularis/A.scabripinnis	A.sp./A.bockmanni/A.aff.bockmanni/A.bifasciatus/A. biotae/A.dissimlis/A.cf.fasciatus/A.fasciatus/A.aff.intermedius/A.minor/A.paranae/A.rivularis/A.scabripinnis GMYC subgroup 02	BOLD:AAC5910	A.sp./A.bockmanni/A.aff.bockmanni/A.bifasciatus/A.dissimlis/A.cf.fasciatus/A.fasciatus/A.aff.intermedius/A.minor/A.paranae/A.rivularis/A.scabripinnis-A.sp/A.laticeps/A.obscurus/A.rivularis/A.scabripinnis-A.fasciatus/A.rivularis/A.scabripinnis ABGD	AUPRB	BAST117-12	-
Astyanax bockmanni	LBPV-20387	Brazil	-	BotucatuSP	Rio Tiete	Rio Capivarinha	-22.869	-48.368	-	A.sp./A.bockmanni/A.aff.bockmanni/A.bifasciatus/A.dissimlis/A.cf.fasciatus/A.fasciatus/A.aff.intermedius/A.minor/A.paranae/A.rivularis/A.scabripinnis	A.sp./A.bockmanni/A.aff.bockmanni/A.bifasciatus/A. biotae/A.dissimlis/A.cf.fasciatus/A.fasciatus/A.aff.intermedius/A.minor/A.paranae/A.rivularis/A.scabripinnis GMYC subgroup 05	BOLD:AAC5910	A.sp./A.bockmanni/A.aff.bockmanni/A.bifasciatus/A.dissimlis/A.cf.fasciatus/A.fasciatus/A.aff.intermedius/A.minor/A.paranae/A.rivularis/A.scabripinnis-A.sp/A.laticeps/A.obscurus/A.rivularis/A.scabripinnis-A.fasciatus/A.rivularis/A.scabripinnis ABGD	BAST	BAST118-12	-
Astyanax bockmanni	LBPV-46231	Brazil	Sao Paulo	Botucatu, SP	Rio Tiete	Rio Capivara	-22.898	-48.389	-	A.sp./A.bockmanni/A.aff.bockmanni/A.bifasciatus/A.dissimlis/A.cf.fasciatus/A.fasciatus/A.aff.intermedius/A.minor/A.paranae/A.rivularis/A.scabripinnis	A.sp./A.bockmanni/A.aff.bockmanni/A.bifasciatus/A. biotae/A.dissimlis/A.cf.fasciatus/A.fasciatus/A.aff.intermedius/A.minor/A.paranae/A.rivularis/A.scabripinnis GMYC subgroup 02	BOLD:AAC5910	A.sp./A.bockmanni/A.aff.bockmanni/A.bifasciatus/A.dissimlis/A.cf.fasciatus/A.fasciatus/A.aff.intermedius/A.minor/A.paranae/A.rivularis/A.scabripinnis-A.sp/A.laticeps/A.obscurus/A.rivularis/A.scabripinnis-A.fasciatus/A.rivularis/A.scabripinnis ABGD	BAST	BAST1326-13	-
Astyanax bockmanni	LBPV-28429	Brazil	Minas Gerais	Pocos de Caldas/MG	Bacia do Prata/Rio Grande	Afluente Rio Pardo	-21.747	-46.467	-	A.sp./A.bockmanni/A.aff.bockmanni/A.bifasciatus/A.dissimlis/A.cf.fasciatus/A.fasciatus/A.aff.intermedius/A.minor/A.paranae/A.rivularis/A.scabripinnis	A.sp./A.bockmanni/A.aff.bockmanni/A.bifasciatus/A. biotae/A.dissimlis/A.cf.fasciatus/A.fasciatus/A.aff.intermedius/A.minor/A.paranae/A.rivularis/A.scabripinnis GMYC subgroup 03	BOLD:AAC5910	A.sp./A.bockmanni/A.aff.bockmanni/A.bifasciatus/A.dissimlis/A.cf.fasciatus/A.fasciatus/A.aff.intermedius/A.minor/A.paranae/A.rivularis/A.scabripinnis-A.sp/A.laticeps/A.obscurus/A.rivularis/A.scabripinnis-A.fasciatus/A.rivularis/A.scabripinnis ABGD	BAST	BAST1485-14	-
Astyanax bockmanni	LBPV-24846	Brazil	-	MarapoamaSP	Rio Tiete	Ribeirao Cubatao	-	-	-	A.sp./A.bockmanni/A.aff.bockmanni/A.bifasciatus/A.dissimlis/A.cf.fasciatus/A.fasciatus/A.aff.intermedius/A.minor/A.paranae/A.rivularis/A.scabripinnis	A.sp./A.bockmanni/A.aff.bockmanni/A.bifasciatus/A. biotae/A.dissimlis/A.cf.fasciatus/A.fasciatus/A.aff.intermedius/A.minor/A.paranae/A.rivularis/A.scabripinnis GMYC subgroup 03	BOLD:AAC5910	A.sp./A.bockmanni/A.aff.bockmanni/A.bifasciatus/A.dissimlis/A.cf.fasciatus/A.fasciatus/A.aff.intermedius/A.minor/A.paranae/A.rivularis/A.scabripinnis-A.sp/A.laticeps/A.obscurus/A.rivularis/A.scabripinnis-A.fasciatus/A.rivularis/A.scabripinnis ABGD	AUPRB	BAST162-12	-
Astyanax bockmanni	LBPV-24847	Brazil	-	MarapoamaSP	Rio Tiete	Ribeirao Cubatao	-	-	-	A.sp./A.bockmanni/A.aff.bockmanni/A.bifasciatus/A.dissimlis/A.cf.fasciatus/A.fasciatus/A.aff.intermedius/A.minor/A.paranae/A.rivularis/A.scabripinnis	A.sp./A.bockmanni/A.aff.bockmanni/A.bifasciatus/A. biotae/A.dissimlis/A.cf.fasciatus/A.fasciatus/A.aff.intermedius/A.minor/A.paranae/A.rivularis/A.scabripinnis GMYC subgroup 03	BOLD:AAC5910	A.sp./A.bockmanni/A.aff.bockmanni/A.bifasciatus/A.dissimlis/A.cf.fasciatus/A.fasciatus/A.aff.intermedius/A.minor/A.paranae/A.rivularis/A.scabripinnis-A.sp/A.laticeps/A.obscurus/A.rivularis/A.scabripinnis-A.fasciatus/A.rivularis/A.scabripinnis ABGD	AUPRB	BAST163-12	-
Astyanax bockmanni	LBPV-24848	Brazil	-	MarapoamaSP	Rio Tiete	Ribeirao Cubatao	-	-	-	A.sp./A.bockmanni/A.aff.bockmanni/A.bifasciatus/A.dissimlis/A.cf.fasciatus/A.fasciatus/A.aff.intermedius/A.minor/A.paranae/A.rivularis/A.scabripinnis	A.sp./A.bockmanni/A.aff.bockmanni/A.bifasciatus/A. biotae/A.dissimlis/A.cf.fasciatus/A.fasciatus/A.aff.intermedius/A.minor/A.paranae/A.rivularis/A.scabripinnis GMYC subgroup 02	BOLD:AAC5910	A.sp./A.bockmanni/A.aff.bockmanni/A.bifasciatus/A.dissimlis/A.cf.fasciatus/A.fasciatus/A.aff.intermedius/A.minor/A.paranae/A.rivularis/A.scabripinnis-A.sp/A.laticeps/A.obscurus/A.rivularis/A.scabripinnis-A.fasciatus/A.rivularis/A.scabripinnis ABGD	AUPRB	BAST164-12	-
Astyanax bockmanni	LBPV-32226	Brazil	-	MarapoamaSP	Rio Tiete	Ribeirao Cubatao	-21.184	-49.123	-	A.sp./A.bockmanni/A.aff.bockmanni/A.bifasciatus/A.dissimlis/A.cf.fasciatus/A.fasciatus/A.aff.intermedius/A.minor/A.paranae/A.rivularis/A.scabripinnis	A.sp./A.bockmanni/A.aff.bockmanni/A.bifasciatus/A. biotae/A.dissimlis/A.cf.fasciatus/A.fasciatus/A.aff.intermedius/A.minor/A.paranae/A.rivularis/A.scabripinnis GMYC subgroup 05	BOLD:AAC5910	A.sp./A.bockmanni/A.aff.bockmanni/A.bifasciatus/A.dissimlis/A.cf.fasciatus/A.fasciatus/A.aff.intermedius/A.minor/A.paranae/A.rivularis/A.scabripinnis-A.sp/A.laticeps/A.obscurus/A.rivularis/A.scabripinnis-A.fasciatus/A.rivularis/A.scabripinnis ABGD	AUPRB	BAST238-12	-
Astyanax bockmanni	LBPV-32367	Brazil	-	Cabralia PaulistaSP	Rio Paranapanema	Riacho sem nome	-22.451	-49.241	-	A.sp./A.bockmanni/A.aff.bockmanni/A.bifasciatus/A.dissimlis/A.cf.fasciatus/A.fasciatus/A.aff.intermedius/A.minor/A.paranae/A.rivularis/A.scabripinnis	A.sp./A.bockmanni/A.aff.bockmanni/A.bifasciatus/A. biotae/A.dissimlis/A.cf.fasciatus/A.fasciatus/A.aff.intermedius/A.minor/A.paranae/A.rivularis/A.scabripinnis GMYC subgroup 04	BOLD:AAC5910	A.sp./A.bockmanni/A.aff.bockmanni/A.bifasciatus/A.dissimlis/A.cf.fasciatus/A.fasciatus/A.aff.intermedius/A.minor/A.paranae/A.rivularis/A.scabripinnis-A.sp/A.laticeps/A.obscurus/A.rivularis/A.scabripinnis-A.fasciatus/A.rivularis/A.scabripinnis ABGD	AUPRB	BAST242-12	-
Astyanax bockmanni	LBPV-32368	Brazil	-	Cabralia PaulistaSP	Rio Paranapanema	Riacho sem nome	-22.451	-49.241	-	A.sp./A.bockmanni/A.aff.bockmanni/A.bifasciatus/A.dissimlis/A.cf.fasciatus/A.fasciatus/A.aff.intermedius/A.minor/A.paranae/A.rivularis/A.scabripinnis	A.sp./A.bockmanni/A.aff.bockmanni/A.bifasciatus/A. biotae/A.dissimlis/A.cf.fasciatus/A.fasciatus/A.aff.intermedius/A.minor/A.paranae/A.rivularis/A.scabripinnis GMYC subgroup 05	BOLD:AAC5910	A.sp./A.bockmanni/A.aff.bockmanni/A.bifasciatus/A.dissimlis/A.cf.fasciatus/A.fasciatus/A.aff.intermedius/A.minor/A.paranae/A.rivularis/A.scabripinnis-A.sp/A.laticeps/A.obscurus/A.rivularis/A.scabripinnis-A.fasciatus/A.rivularis/A.scabripinnis ABGD	AUPRB	BAST243-12	-
Astyanax bockmanni	LBPV-32369	Brazil	-	Cabralia PaulistaSP	Rio Paranapanema	Riacho sem nome	-22.451	-49.241	-	A.sp./A.bockmanni/A.aff.bockmanni/A.bifasciatus/A.dissimlis/A.cf.fasciatus/A.fasciatus/A.aff.intermedius/A.minor/A.paranae/A.rivularis/A.scabripinnis	A.sp./A.bockmanni/A.aff.bockmanni/A.bifasciatus/A. biotae/A.dissimlis/A.cf.fasciatus/A.fasciatus/A.aff.intermedius/A.minor/A.paranae/A.rivularis/A.scabripinnis GMYC subgroup 05	BOLD:AAC5910	A.sp./A.bockmanni/A.aff.bockmanni/A.bifasciatus/A.dissimlis/A.cf.fasciatus/A.fasciatus/A.aff.intermedius/A.minor/A.paranae/A.rivularis/A.scabripinnis-A.sp/A.laticeps/A.obscurus/A.rivularis/A.scabripinnis-A.fasciatus/A.rivularis/A.scabripinnis ABGD	AUPRB	BAST244-12	-
Astyanax bockmanni	LBPV-32370	Brazil	-	Cabralia PaulistaSP	Rio Paranapanema	Riacho sem nome	-22.451	-49.241	-	A.sp./A.bockmanni/A.aff.bockmanni/A.bifasciatus/A.dissimlis/A.cf.fasciatus/A.fasciatus/A.aff.intermedius/A.minor/A.paranae/A.rivularis/A.scabripinnis	A.sp./A.bockmanni/A.aff.bockmanni/A.bifasciatus/A. biotae/A.dissimlis/A.cf.fasciatus/A.fasciatus/A.aff.intermedius/A.minor/A.paranae/A.rivularis/A.scabripinnis GMYC subgroup 05	BOLD:AAC5910	A.sp./A.bockmanni/A.aff.bockmanni/A.bifasciatus/A.dissimlis/A.cf.fasciatus/A.fasciatus/A.aff.intermedius/A.minor/A.paranae/A.rivularis/A.scabripinnis-A.sp/A.laticeps/A.obscurus/A.rivularis/A.scabripinnis-A.fasciatus/A.rivularis/A.scabripinnis ABGD	AUPRB	BAST245-12	-
Astyanax bockmanni	LBPV-34228	Brazil	-	JataizinhoPR	Rio Parana	Ribeirao Agua da Floresta	-23.207	-50.947	-	A.sp./A.bockmanni/A.aff.bockmanni/A.bifasciatus/A.dissimlis/A.cf.fasciatus/A.fasciatus/A.aff.intermedius/A.minor/A.paranae/A.rivularis/A.scabripinnis	A.sp./A.bockmanni/A.aff.bockmanni/A.bifasciatus/A. biotae/A.dissimlis/A.cf.fasciatus/A.fasciatus/A.aff.intermedius/A.minor/A.paranae/A.rivularis/A.scabripinnis GMYC subgroup 05	BOLD:AAC5910	A.sp./A.bockmanni/A.aff.bockmanni/A.bifasciatus/A.dissimlis/A.cf.fasciatus/A.fasciatus/A.aff.intermedius/A.minor/A.paranae/A.rivularis/A.scabripinnis-A.sp/A.laticeps/A.obscurus/A.rivularis/A.scabripinnis-A.fasciatus/A.rivularis/A.scabripinnis ABGD	BAST	BAST248-12	-
Astyanax bockmanni	LBPV-34230	Brazil	-	JataizinhoPR	Rio Parana	Ribeirao Agua da Floresta	-23.207	-50.947	-	A.sp./A.bockmanni/A.aff.bockmanni/A.bifasciatus/A.dissimlis/A.cf.fasciatus/A.fasciatus/A.aff.intermedius/A.minor/A.paranae/A.rivularis/A.scabripinnis	A.sp./A.bockmanni/A.aff.bockmanni/A.bifasciatus/A. biotae/A.dissimlis/A.cf.fasciatus/A.fasciatus/A.aff.intermedius/A.minor/A.paranae/A.rivularis/A.scabripinnis GMYC subgroup 05	BOLD:AAC5910	A.sp./A.bockmanni/A.aff.bockmanni/A.bifasciatus/A.dissimlis/A.cf.fasciatus/A.fasciatus/A.aff.intermedius/A.minor/A.paranae/A.rivularis/A.scabripinnis-A.sp/A.laticeps/A.obscurus/A.rivularis/A.scabripinnis-A.fasciatus/A.rivularis/A.scabripinnis ABGD	AUPRB	BAST250-12	-
Astyanax bockmanni	LBPV-34653	Brazil	-	SapopemaPR	Rio Paranapanema/Bacia do Prata	Corrego Lambari	-23.938	-50.729	-	A.sp./A.bockmanni/A.aff.bockmanni/A.bifasciatus/A.dissimlis/A.cf.fasciatus/A.fasciatus/A.aff.intermedius/A.minor/A.paranae/A.rivularis/A.scabripinnis	A.sp./A.bockmanni/A.aff.bockmanni/A.bifasciatus/A. biotae/A.dissimlis/A.cf.fasciatus/A.fasciatus/A.aff.intermedius/A.minor/A.paranae/A.rivularis/A.scabripinnis GMYC subgroup 05	BOLD:AAC5910	A.sp./A.bockmanni/A.aff.bockmanni/A.bifasciatus/A.dissimlis/A.cf.fasciatus/A.fasciatus/A.aff.intermedius/A.minor/A.paranae/A.rivularis/A.scabripinnis-A.sp/A.laticeps/A.obscurus/A.rivularis/A.scabripinnis-A.fasciatus/A.rivularis/A.scabripinnis ABGD	AUPRB	BAST251-12	-
Astyanax bockmanni	LBPV-34654	Brazil	-	SapopemaPR	Rio Paranapanema/Bacia do Prata	Corrego Lambari	-23.938	-50.729	-	A.sp./A.bockmanni/A.aff.bockmanni/A.bifasciatus/A.dissimlis/A.cf.fasciatus/A.fasciatus/A.aff.intermedius/A.minor/A.paranae/A.rivularis/A.scabripinnis	A.sp./A.bockmanni/A.aff.bockmanni/A.bifasciatus/A. biotae/A.dissimlis/A.cf.fasciatus/A.fasciatus/A.aff.intermedius/A.minor/A.paranae/A.rivularis/A.scabripinnis GMYC subgroup 05	BOLD:AAC5910	A.sp./A.bockmanni/A.aff.bockmanni/A.bifasciatus/A.dissimlis/A.cf.fasciatus/A.fasciatus/A.aff.intermedius/A.minor/A.paranae/A.rivularis/A.scabripinnis-A.sp/A.laticeps/A.obscurus/A.rivularis/A.scabripinnis-A.fasciatus/A.rivularis/A.scabripinnis ABGD	AUPRB	BAST252-12	-
Astyanax bockmanni	LBPV-34655	Brazil	-	SapopemaPR	Rio Paranapanema/Bacia do Prata	Corrego Lambari	-23.938	-50.729	-	A.sp./A.bockmanni/A.aff.bockmanni/A.bifasciatus/A.dissimlis/A.cf.fasciatus/A.fasciatus/A.aff.intermedius/A.minor/A.paranae/A.rivularis/A.scabripinnis	A.sp./A.bockmanni/A.aff.bockmanni/A.bifasciatus/A. biotae/A.dissimlis/A.cf.fasciatus/A.fasciatus/A.aff.intermedius/A.minor/A.paranae/A.rivularis/A.scabripinnis GMYC subgroup 05	BOLD:AAC5910	A.sp./A.bockmanni/A.aff.bockmanni/A.bifasciatus/A.dissimlis/A.cf.fasciatus/A.fasciatus/A.aff.intermedius/A.minor/A.paranae/A.rivularis/A.scabripinnis-A.sp/A.laticeps/A.obscurus/A.rivularis/A.scabripinnis-A.fasciatus/A.rivularis/A.scabripinnis ABGD	AUPRB	BAST253-12	-
Astyanax bockmanni	LBPV-34656	Brazil	-	SapopemaPR	Rio Paranapanema/Bacia do Prata	Corrego Lambari	-23.938	-50.729	-	A.sp./A.bockmanni/A.aff.bockmanni/A.bifasciatus/A.dissimlis/A.cf.fasciatus/A.fasciatus/A.aff.intermedius/A.minor/A.paranae/A.rivularis/A.scabripinnis	A.sp./A.bockmanni/A.aff.bockmanni/A.bifasciatus/A. biotae/A.dissimlis/A.cf.fasciatus/A.fasciatus/A.aff.intermedius/A.minor/A.paranae/A.rivularis/A.scabripinnis GMYC subgroup 05	BOLD:AAC5910	A.sp./A.bockmanni/A.aff.bockmanni/A.bifasciatus/A.dissimlis/A.cf.fasciatus/A.fasciatus/A.aff.intermedius/A.minor/A.paranae/A.rivularis/A.scabripinnis-A.sp/A.laticeps/A.obscurus/A.rivularis/A.scabripinnis-A.fasciatus/A.rivularis/A.scabripinnis ABGD	AUPRB	BAST254-12	-
Astyanax bockmanni	LBPV-34657	Brazil	-	SapopemaPR	Rio Paranapanema/Bacia do Prata	Corrego Lambari	-23.938	-50.729	-	A.sp./A.bockmanni/A.aff.bockmanni/A.bifasciatus/A.dissimlis/A.cf.fasciatus/A.fasciatus/A.aff.intermedius/A.minor/A.paranae/A.rivularis/A.scabripinnis	A.sp./A.bockmanni/A.aff.bockmanni/A.bifasciatus/A. biotae/A.dissimlis/A.cf.fasciatus/A.fasciatus/A.aff.intermedius/A.minor/A.paranae/A.rivularis/A.scabripinnis GMYC subgroup 05	BOLD:AAC5910	A.sp./A.bockmanni/A.aff.bockmanni/A.bifasciatus/A.dissimlis/A.cf.fasciatus/A.fasciatus/A.aff.intermedius/A.minor/A.paranae/A.rivularis/A.scabripinnis-A.sp/A.laticeps/A.obscurus/A.rivularis/A.scabripinnis-A.fasciatus/A.rivularis/A.scabripinnis ABGD	AUPRB	BAST255-12	-
Astyanax bockmanni	LBPV-35914	Brazil	-	CorumbaibaGO	Rio Paranaiba/La Plata Basin	Corrego Fazenda Balsamo	-17.801	-48.372	-	A.sp./A.bockmanni/A.aff.bockmanni/A.bifasciatus/A.dissimlis/A.cf.fasciatus/A.fasciatus/A.aff.intermedius/A.minor/A.paranae/A.rivularis/A.scabripinnis	A.sp./A.bockmanni/A.aff.bockmanni/A.bifasciatus/A. biotae/A.dissimlis/A.cf.fasciatus/A.fasciatus/A.aff.intermedius/A.minor/A.paranae/A.rivularis/A.scabripinnis GMYC subgroup 03	BOLD:AAC5910	A.sp./A.bockmanni/A.aff.bockmanni/A.bifasciatus/A.dissimlis/A.cf.fasciatus/A.fasciatus/A.aff.intermedius/A.minor/A.paranae/A.rivularis/A.scabripinnis-A.sp/A.laticeps/A.obscurus/A.rivularis/A.scabripinnis-A.fasciatus/A.rivularis/A.scabripinnis ABGD	AUPRB	BAST258-12	-
Astyanax bockmanni	LBPV-35916	Brazil	-	CorumbaibaGO	Rio Paranaiba/La Plata Basin	Corrego Fazenda Balsamo	-17.801	-48.372	-	A.sp./A.bockmanni/A.aff.bockmanni/A.bifasciatus/A.dissimlis/A.cf.fasciatus/A.fasciatus/A.aff.intermedius/A.minor/A.paranae/A.rivularis/A.scabripinnis	A.sp./A.bockmanni/A.aff.bockmanni/A.bifasciatus/A. biotae/A.dissimlis/A.cf.fasciatus/A.fasciatus/A.aff.intermedius/A.minor/A.paranae/A.rivularis/A.scabripinnis GMYC subgroup 03	BOLD:AAC5910	A.sp./A.bockmanni/A.aff.bockmanni/A.bifasciatus/A.dissimlis/A.cf.fasciatus/A.fasciatus/A.aff.intermedius/A.minor/A.paranae/A.rivularis/A.scabripinnis-A.sp/A.laticeps/A.obscurus/A.rivularis/A.scabripinnis-A.fasciatus/A.rivularis/A.scabripinnis ABGD	AUPRB	BAST259-12	-
Astyanax bockmanni	LBPV-35973	Brazil	-	Novas LaranjeirasPR	Rio Parana/ La Plata Basin	Rio Xagu	-25.319	-52.489	-	A.sp./A.bockmanni/A.aff.bockmanni/A.bifasciatus/A.dissimlis/A.cf.fasciatus/A.fasciatus/A.aff.intermedius/A.minor/A.paranae/A.rivularis/A.scabripinnis	A.sp./A.bockmanni/A.aff.bockmanni/A.bifasciatus/A. biotae/A.dissimlis/A.cf.fasciatus/A.fasciatus/A.aff.intermedius/A.minor/A.paranae/A.rivularis/A.scabripinnis GMYC subgroup 04	BOLD:AAC5910	A.sp./A.bockmanni/A.aff.bockmanni/A.bifasciatus/A.dissimlis/A.cf.fasciatus/A.fasciatus/A.aff.intermedius/A.minor/A.paranae/A.rivularis/A.scabripinnis-A.sp/A.laticeps/A.obscurus/A.rivularis/A.scabripinnis-A.fasciatus/A.rivularis/A.scabripinnis ABGD	AUPRB	BAST260-12	-
Astyanax bockmanni	LBPV-35974	Brazil	-	Novas LaranjeirasPR	Rio Parana/ La Plata Basin	Rio Xagu	-25.319	-52.489	-	A.sp./A.bockmanni/A.aff.bockmanni/A.bifasciatus/A.dissimlis/A.cf.fasciatus/A.fasciatus/A.aff.intermedius/A.minor/A.paranae/A.rivularis/A.scabripinnis	A.sp./A.bockmanni/A.aff.bockmanni/A.bifasciatus/A. biotae/A.dissimlis/A.cf.fasciatus/A.fasciatus/A.aff.intermedius/A.minor/A.paranae/A.rivularis/A.scabripinnis GMYC subgroup 04	BOLD:AAC5910	A.sp./A.bockmanni/A.aff.bockmanni/A.bifasciatus/A.dissimlis/A.cf.fasciatus/A.fasciatus/A.aff.intermedius/A.minor/A.paranae/A.rivularis/A.scabripinnis-A.sp/A.laticeps/A.obscurus/A.rivularis/A.scabripinnis-A.fasciatus/A.rivularis/A.scabripinnis ABGD	AUPRB	BAST261-12	-
Astyanax bockmanni	LBPV-35975	Brazil	-	Novas LaranjeirasPR	Rio Parana/ La Plata Basin	Rio Xagu	-25.319	-52.489	-	A.sp./A.bockmanni/A.aff.bockmanni/A.bifasciatus/A.dissimlis/A.cf.fasciatus/A.fasciatus/A.aff.intermedius/A.minor/A.paranae/A.rivularis/A.scabripinnis	A.sp./A.bockmanni/A.aff.bockmanni/A.bifasciatus/A. biotae/A.dissimlis/A.cf.fasciatus/A.fasciatus/A.aff.intermedius/A.minor/A.paranae/A.rivularis/A.scabripinnis GMYC subgroup 04	BOLD:AAC5910	A.sp./A.bockmanni/A.aff.bockmanni/A.bifasciatus/A.dissimlis/A.cf.fasciatus/A.fasciatus/A.aff.intermedius/A.minor/A.paranae/A.rivularis/A.scabripinnis-A.sp/A.laticeps/A.obscurus/A.rivularis/A.scabripinnis-A.fasciatus/A.rivularis/A.scabripinnis ABGD	AUPRB	BAST262-12	-
Astyanax bockmanni	LBPV-35983	Brazil	-	Novas LaranjeirasPR	Rio Parana/ La Plata Basin	Rio sem nome	-25.092	-52.495	-	A.sp./A.bockmanni/A.aff.bockmanni/A.bifasciatus/A.dissimlis/A.cf.fasciatus/A.fasciatus/A.aff.intermedius/A.minor/A.paranae/A.rivularis/A.scabripinnis	A.sp./A.bockmanni/A.aff.bockmanni/A.bifasciatus/A. biotae/A.dissimlis/A.cf.fasciatus/A.fasciatus/A.aff.intermedius/A.minor/A.paranae/A.rivularis/A.scabripinnis GMYC subgroup 04	BOLD:AAC5910	A.sp./A.bockmanni/A.aff.bockmanni/A.bifasciatus/A.dissimlis/A.cf.fasciatus/A.fasciatus/A.aff.intermedius/A.minor/A.paranae/A.rivularis/A.scabripinnis-A.sp/A.laticeps/A.obscurus/A.rivularis/A.scabripinnis-A.fasciatus/A.rivularis/A.scabripinnis ABGD	AUPRB	BAST263-12	-
Astyanax bockmanni	LBPV-35984	Brazil	-	Novas LaranjeirasPR	Rio Parana/ La Plata Basin	Rio sem nome	-25.092	-52.495	-	A.sp./A.bockmanni/A.aff.bockmanni/A.bifasciatus/A.dissimlis/A.cf.fasciatus/A.fasciatus/A.aff.intermedius/A.minor/A.paranae/A.rivularis/A.scabripinnis	A.sp./A.bockmanni/A.aff.bockmanni/A.bifasciatus/A. biotae/A.dissimlis/A.cf.fasciatus/A.fasciatus/A.aff.intermedius/A.minor/A.paranae/A.rivularis/A.scabripinnis GMYC subgroup 04	BOLD:AAC5910	A.sp./A.bockmanni/A.aff.bockmanni/A.bifasciatus/A.dissimlis/A.cf.fasciatus/A.fasciatus/A.aff.intermedius/A.minor/A.paranae/A.rivularis/A.scabripinnis-A.sp/A.laticeps/A.obscurus/A.rivularis/A.scabripinnis-A.fasciatus/A.rivularis/A.scabripinnis ABGD	AUPRB	BAST264-12	-
Astyanax bockmanni	LBPV-35985	Brazil	-	Novas LaranjeirasPR	Rio Parana/ La Plata Basin	Rio sem nome	-25.092	-52.495	-	A.sp./A.bockmanni/A.aff.bockmanni/A.bifasciatus/A.dissimlis/A.cf.fasciatus/A.fasciatus/A.aff.intermedius/A.minor/A.paranae/A.rivularis/A.scabripinnis	A.sp./A.bockmanni/A.aff.bockmanni/A.bifasciatus/A. biotae/A.dissimlis/A.cf.fasciatus/A.fasciatus/A.aff.intermedius/A.minor/A.paranae/A.rivularis/A.scabripinnis GMYC subgroup 04	BOLD:AAC5910	A.sp./A.bockmanni/A.aff.bockmanni/A.bifasciatus/A.dissimlis/A.cf.fasciatus/A.fasciatus/A.aff.intermedius/A.minor/A.paranae/A.rivularis/A.scabripinnis-A.sp/A.laticeps/A.obscurus/A.rivularis/A.scabripinnis-A.fasciatus/A.rivularis/A.scabripinnis ABGD	AUPRB	BAST265-12	-
Astyanax bockmanni	LBPV-38101	Brazil	-	DelfinopolisMG	Rio Grande/La Plata Basin	Rio Claro	-20.342	-46.787	-	A.sp./A.bockmanni/A.aff.bockmanni/A.bifasciatus/A.dissimlis/A.cf.fasciatus/A.fasciatus/A.aff.intermedius/A.minor/A.paranae/A.rivularis/A.scabripinnis	A.sp./A.bockmanni/A.aff.bockmanni/A.bifasciatus/A. biotae/A.dissimlis/A.cf.fasciatus/A.fasciatus/A.aff.intermedius/A.minor/A.paranae/A.rivularis/A.scabripinnis GMYC subgroup 09	BOLD:AAC5910	A.sp./A.bockmanni/A.aff.bockmanni/A.bifasciatus/A.dissimlis/A.cf.fasciatus/A.fasciatus/A.aff.intermedius/A.minor/A.paranae/A.rivularis/A.scabripinnis-A.sp/A.laticeps/A.obscurus/A.rivularis/A.scabripinnis-A.fasciatus/A.rivularis/A.scabripinnis ABGD	AUPRB	BAST273-12	-
Astyanax bockmanni	LBPV-38102	Brazil	-	DelfinopolisMG	Rio Grande/La Plata Basin	Rio Claro	-20.342	-46.787	-	A.sp./A.bockmanni/A.aff.bockmanni/A.bifasciatus/A.dissimlis/A.cf.fasciatus/A.fasciatus/A.aff.intermedius/A.minor/A.paranae/A.rivularis/A.scabripinnis	A.sp./A.bockmanni/A.aff.bockmanni/A.bifasciatus/A. biotae/A.dissimlis/A.cf.fasciatus/A.fasciatus/A.aff.intermedius/A.minor/A.paranae/A.rivularis/A.scabripinnis GMYC subgroup 09	BOLD:AAC5910	A.sp./A.bockmanni/A.aff.bockmanni/A.bifasciatus/A.dissimlis/A.cf.fasciatus/A.fasciatus/A.aff.intermedius/A.minor/A.paranae/A.rivularis/A.scabripinnis-A.sp/A.laticeps/A.obscurus/A.rivularis/A.scabripinnis-A.fasciatus/A.rivularis/A.scabripinnis ABGD	AUPRB	BAST274-12	-
Astyanax bockmanni	LBPV-38103	Brazil	-	DelfinopolisMG	Rio Grande/La Plata Basin	Rio Claro	-20.342	-46.787	-	A.sp./A.bockmanni/A.aff.bockmanni/A.bifasciatus/A.dissimlis/A.cf.fasciatus/A.fasciatus/A.aff.intermedius/A.minor/A.paranae/A.rivularis/A.scabripinnis	A.sp./A.bockmanni/A.aff.bockmanni/A.bifasciatus/A. biotae/A.dissimlis/A.cf.fasciatus/A.fasciatus/A.aff.intermedius/A.minor/A.paranae/A.rivularis/A.scabripinnis GMYC subgroup 11	BOLD:AAC5910	A.sp./A.bockmanni/A.aff.bockmanni/A.bifasciatus/A.dissimlis/A.cf.fasciatus/A.fasciatus/A.aff.intermedius/A.minor/A.paranae/A.rivularis/A.scabripinnis-A.sp/A.laticeps/A.obscurus/A.rivularis/A.scabripinnis-A.fasciatus/A.rivularis/A.scabripinnis ABGD	AUPRB	BAST275-12	-
Astyanax bockmanni	LBPV-38104	Brazil	-	DelfinopolisMG	Rio Grande/La Plata Basin	Rio Claro	-20.342	-46.787	-	A.sp./A.bockmanni/A.aff.bockmanni/A.bifasciatus/A.dissimlis/A.cf.fasciatus/A.fasciatus/A.aff.intermedius/A.minor/A.paranae/A.rivularis/A.scabripinnis	A.sp./A.bockmanni/A.aff.bockmanni/A.bifasciatus/A. biotae/A.dissimlis/A.cf.fasciatus/A.fasciatus/A.aff.intermedius/A.minor/A.paranae/A.rivularis/A.scabripinnis GMYC subgroup 09	BOLD:AAC5910	A.sp./A.bockmanni/A.aff.bockmanni/A.bifasciatus/A.dissimlis/A.cf.fasciatus/A.fasciatus/A.aff.intermedius/A.minor/A.paranae/A.rivularis/A.scabripinnis-A.sp/A.laticeps/A.obscurus/A.rivularis/A.scabripinnis-A.fasciatus/A.rivularis/A.scabripinnis ABGD	AUPRB	BAST276-12	-
Astyanax bockmanni	LBPV-38105	Brazil	-	DelfinopolisMG	Rio Grande/La Plata Basin	Rio Claro	-20.342	-46.787	-	A.sp./A.bockmanni/A.aff.bockmanni/A.bifasciatus/A.dissimlis/A.cf.fasciatus/A.fasciatus/A.aff.intermedius/A.minor/A.paranae/A.rivularis/A.scabripinnis	A.sp./A.bockmanni/A.aff.bockmanni/A.bifasciatus/A. biotae/A.dissimlis/A.cf.fasciatus/A.fasciatus/A.aff.intermedius/A.minor/A.paranae/A.rivularis/A.scabripinnis GMYC subgroup 09	BOLD:AAC5910	A.sp./A.bockmanni/A.aff.bockmanni/A.bifasciatus/A.dissimlis/A.cf.fasciatus/A.fasciatus/A.aff.intermedius/A.minor/A.paranae/A.rivularis/A.scabripinnis-A.sp/A.laticeps/A.obscurus/A.rivularis/A.scabripinnis-A.fasciatus/A.rivularis/A.scabripinnis ABGD	AUPRB	BAST277-12	-
Astyanax bockmanni	LBPV-45801	Brazil	-	Nova AndradinaMS	Rio Parana	Lagoa sem nome	-22.149	-53.426	-	A.sp./A.bockmanni/A.aff.bockmanni/A.bifasciatus/A.dissimlis/A.cf.fasciatus/A.fasciatus/A.aff.intermedius/A.minor/A.paranae/A.rivularis/A.scabripinnis	A.sp./A.bockmanni/A.aff.bockmanni/A.bifasciatus/A. biotae/A.dissimlis/A.cf.fasciatus/A.fasciatus/A.aff.intermedius/A.minor/A.paranae/A.rivularis/A.scabripinnis GMYC subgroup 04	BOLD:AAC5910	A.sp./A.bockmanni/A.aff.bockmanni/A.bifasciatus/A.dissimlis/A.cf.fasciatus/A.fasciatus/A.aff.intermedius/A.minor/A.paranae/A.rivularis/A.scabripinnis-A.sp/A.laticeps/A.obscurus/A.rivularis/A.scabripinnis-A.fasciatus/A.rivularis/A.scabripinnis ABGD	AUPRB	BAST444-12	-
Astyanax bockmanni	LBPV-45802	Brazil	-	Nova AndradinaMS	Rio Parana	Lagoa sem nome	-22.149	-53.426	-	A.sp./A.bockmanni/A.aff.bockmanni/A.bifasciatus/A.dissimlis/A.cf.fasciatus/A.fasciatus/A.aff.intermedius/A.minor/A.paranae/A.rivularis/A.scabripinnis	A.sp./A.bockmanni/A.aff.bockmanni/A.bifasciatus/A. biotae/A.dissimlis/A.cf.fasciatus/A.fasciatus/A.aff.intermedius/A.minor/A.paranae/A.rivularis/A.scabripinnis GMYC subgroup 04	BOLD:AAC5910	A.sp./A.bockmanni/A.aff.bockmanni/A.bifasciatus/A.dissimlis/A.cf.fasciatus/A.fasciatus/A.aff.intermedius/A.minor/A.paranae/A.rivularis/A.scabripinnis-A.sp/A.laticeps/A.obscurus/A.rivularis/A.scabripinnis-A.fasciatus/A.rivularis/A.scabripinnis ABGD	AUPRB	BAST445-12	-
Astyanax bockmanni	LBPV-45803	Brazil	-	Nova AndradinaMS	Rio Parana	Lagoa sem nome	-22.149	-53.426	-	A.sp./A.bockmanni/A.aff.bockmanni/A.bifasciatus/A.dissimlis/A.cf.fasciatus/A.fasciatus/A.aff.intermedius/A.minor/A.paranae/A.rivularis/A.scabripinnis	A.sp./A.bockmanni/A.aff.bockmanni/A.bifasciatus/A. biotae/A.dissimlis/A.cf.fasciatus/A.fasciatus/A.aff.intermedius/A.minor/A.paranae/A.rivularis/A.scabripinnis GMYC subgroup 04	BOLD:AAC5910	A.sp./A.bockmanni/A.aff.bockmanni/A.bifasciatus/A.dissimlis/A.cf.fasciatus/A.fasciatus/A.aff.intermedius/A.minor/A.paranae/A.rivularis/A.scabripinnis-A.sp/A.laticeps/A.obscurus/A.rivularis/A.scabripinnis-A.fasciatus/A.rivularis/A.scabripinnis ABGD	AUPRB	BAST446-12	-
Astyanax bockmanni	LBPV-45804	Brazil	-	Nova AndradinaMS	Rio Parana	Lagoa sem nome	-22.149	-53.426	-	A.sp./A.bockmanni/A.aff.bockmanni/A.bifasciatus/A.dissimlis/A.cf.fasciatus/A.fasciatus/A.aff.intermedius/A.minor/A.paranae/A.rivularis/A.scabripinnis	A.sp./A.bockmanni/A.aff.bockmanni/A.bifasciatus/A. biotae/A.dissimlis/A.cf.fasciatus/A.fasciatus/A.aff.intermedius/A.minor/A.paranae/A.rivularis/A.scabripinnis GMYC subgroup 04	BOLD:AAC5910	A.sp./A.bockmanni/A.aff.bockmanni/A.bifasciatus/A.dissimlis/A.cf.fasciatus/A.fasciatus/A.aff.intermedius/A.minor/A.paranae/A.rivularis/A.scabripinnis-A.sp/A.laticeps/A.obscurus/A.rivularis/A.scabripinnis-A.fasciatus/A.rivularis/A.scabripinnis ABGD	AUPRB	BAST447-12	-
Astyanax bockmanni	LBPV-45805	Brazil	-	Nova AndradinaMS	Rio Parana	Lagoa sem nome	-22.149	-53.426	-	A.sp./A.bockmanni/A.aff.bockmanni/A.bifasciatus/A.dissimlis/A.cf.fasciatus/A.fasciatus/A.aff.intermedius/A.minor/A.paranae/A.rivularis/A.scabripinnis	A.sp./A.bockmanni/A.aff.bockmanni/A.bifasciatus/A. biotae/A.dissimlis/A.cf.fasciatus/A.fasciatus/A.aff.intermedius/A.minor/A.paranae/A.rivularis/A.scabripinnis GMYC subgroup 04	BOLD:AAC5910	A.sp./A.bockmanni/A.aff.bockmanni/A.bifasciatus/A.dissimlis/A.cf.fasciatus/A.fasciatus/A.aff.intermedius/A.minor/A.paranae/A.rivularis/A.scabripinnis-A.sp/A.laticeps/A.obscurus/A.rivularis/A.scabripinnis-A.fasciatus/A.rivularis/A.scabripinnis ABGD	AUPRB	BAST448-12	-
Astyanax bockmanni	LBPV-20383	Brazil	Sao Paulo	Botucatu/SP	Rio Tiete	Rio Capivarinha	-22.869	-48.368	-	A.sp./A.bockmanni/A.aff.bockmanni/A.bifasciatus/A.dissimlis/A.cf.fasciatus/A.fasciatus/A.aff.intermedius/A.minor/A.paranae/A.rivularis/A.scabripinnis	A.sp./A.bockmanni/A.aff.bockmanni/A.bifasciatus/A. biotae/A.dissimlis/A.cf.fasciatus/A.fasciatus/A.aff.intermedius/A.minor/A.paranae/A.rivularis/A.scabripinnis GMYC subgroup 04	BOLD:AAC5910	A.sp./A.bockmanni/A.aff.bockmanni/A.bifasciatus/A.dissimlis/A.cf.fasciatus/A.fasciatus/A.aff.intermedius/A.minor/A.paranae/A.rivularis/A.scabripinnis-A.sp/A.laticeps/A.obscurus/A.rivularis/A.scabripinnis-A.fasciatus/A.rivularis/A.scabripinnis ABGD	BAST	BAST620-13	-
Astyanax bockmanni	LBPV-20403	Brazil	Sao Paulo	Botucatu/SP	Rio Tiete	Rio Capivara	-22.872	-48.374	-	A.sp./A.bockmanni/A.aff.bockmanni/A.bifasciatus/A.dissimlis/A.cf.fasciatus/A.fasciatus/A.aff.intermedius/A.minor/A.paranae/A.rivularis/A.scabripinnis	A.sp./A.bockmanni/A.aff.bockmanni/A.bifasciatus/A. biotae/A.dissimlis/A.cf.fasciatus/A.fasciatus/A.aff.intermedius/A.minor/A.paranae/A.rivularis/A.scabripinnis GMYC subgroup 02	BOLD:AAC5910	A.sp./A.bockmanni/A.aff.bockmanni/A.bifasciatus/A.dissimlis/A.cf.fasciatus/A.fasciatus/A.aff.intermedius/A.minor/A.paranae/A.rivularis/A.scabripinnis-A.sp/A.laticeps/A.obscurus/A.rivularis/A.scabripinnis-A.fasciatus/A.rivularis/A.scabripinnis ABGD	BAST	BAST621-13	-
Astyanax bockmanni	LBPV-29714	Brazil	Parana	Londrina/PR	La Plata Basin/Rio Tibagi	Ribeirao Cambezinho	-23.484	-51.078	-	A.sp./A.bockmanni/A.aff.bockmanni/A.bifasciatus/A.dissimlis/A.cf.fasciatus/A.fasciatus/A.aff.intermedius/A.minor/A.paranae/A.rivularis/A.scabripinnis	A.sp./A.bockmanni/A.aff.bockmanni/A.bifasciatus/A. biotae/A.dissimlis/A.cf.fasciatus/A.fasciatus/A.aff.intermedius/A.minor/A.paranae/A.rivularis/A.scabripinnis GMYC subgroup 11	BOLD:AAC5910	A.sp./A.bockmanni/A.aff.bockmanni/A.bifasciatus/A.dissimlis/A.cf.fasciatus/A.fasciatus/A.aff.intermedius/A.minor/A.paranae/A.rivularis/A.scabripinnis-A.sp/A.laticeps/A.obscurus/A.rivularis/A.scabripinnis-A.fasciatus/A.rivularis/A.scabripinnis ABGD	BAST	BAST729-13	-
Astyanax bockmanni	LBPV-29715	Brazil	Parana	Londrina/PR	La Plata Basin/Rio Tibagi	Ribeirao Cambezinho	-23.484	-51.078	-	A.sp./A.bockmanni/A.aff.bockmanni/A.bifasciatus/A.dissimlis/A.cf.fasciatus/A.fasciatus/A.aff.intermedius/A.minor/A.paranae/A.rivularis/A.scabripinnis	A.sp./A.bockmanni/A.aff.bockmanni/A.bifasciatus/A. biotae/A.dissimlis/A.cf.fasciatus/A.fasciatus/A.aff.intermedius/A.minor/A.paranae/A.rivularis/A.scabripinnis GMYC subgroup 03	BOLD:AAC5910	A.sp./A.bockmanni/A.aff.bockmanni/A.bifasciatus/A.dissimlis/A.cf.fasciatus/A.fasciatus/A.aff.intermedius/A.minor/A.paranae/A.rivularis/A.scabripinnis-A.sp/A.laticeps/A.obscurus/A.rivularis/A.scabripinnis-A.fasciatus/A.rivularis/A.scabripinnis ABGD	BAST	BAST730-13	-
Astyanax bockmanni	LBPV-29716	Brazil	Parana	Londrina/PR	La Plata Basin/Rio Tibagi	Ribeirao Cambezinho	-23.484	-51.078	-	A.sp./A.bockmanni/A.aff.bockmanni/A.bifasciatus/A.dissimlis/A.cf.fasciatus/A.fasciatus/A.aff.intermedius/A.minor/A.paranae/A.rivularis/A.scabripinnis	A.sp./A.bockmanni/A.aff.bockmanni/A.bifasciatus/A. biotae/A.dissimlis/A.cf.fasciatus/A.fasciatus/A.aff.intermedius/A.minor/A.paranae/A.rivularis/A.scabripinnis GMYC subgroup 03	BOLD:AAC5910	A.sp./A.bockmanni/A.aff.bockmanni/A.bifasciatus/A.dissimlis/A.cf.fasciatus/A.fasciatus/A.aff.intermedius/A.minor/A.paranae/A.rivularis/A.scabripinnis-A.sp/A.laticeps/A.obscurus/A.rivularis/A.scabripinnis-A.fasciatus/A.rivularis/A.scabripinnis ABGD	BAST	BAST731-13	-
Astyanax bockmanni	LBPV-40255-2	Brazil	Sao Paulo	Bertioga/SP	Atlantico	Rio Itatinga	-23.75	-46.165	-	A.sp./A.bockmanni/A.aff.bockmanni/A.bifasciatus/A.dissimlis/A.cf.fasciatus/A.fasciatus/A.aff.intermedius/A.minor/A.paranae/A.rivularis/A.scabripinnis	A.sp./A.bockmanni/A.aff.bockmanni/A.bifasciatus/A. biotae/A.dissimlis/A.cf.fasciatus/A.fasciatus/A.aff.intermedius/A.minor/A.paranae/A.rivularis/A.scabripinnis GMYC subgroup 02	BOLD:AAC5910	A.sp./A.bockmanni/A.aff.bockmanni/A.bifasciatus/A.dissimlis/A.cf.fasciatus/A.fasciatus/A.aff.intermedius/A.minor/A.paranae/A.rivularis/A.scabripinnis-A.sp/A.laticeps/A.obscurus/A.rivularis/A.scabripinnis-A.fasciatus/A.rivularis/A.scabripinnis ABGD	BAST	BAST854-13	-
Astyanax bockmanni	LBPV-44597	Brazil	Distrito Federal	Brasilia/DF	Rio Sao Francisco	Ribeirao Santa Rita	-15.582	-47.343	-	A.sp./A.bockmanni/A.aff.bockmanni/A.bifasciatus/A.dissimlis/A.cf.fasciatus/A.fasciatus/A.aff.intermedius/A.minor/A.paranae/A.rivularis/A.scabripinnis	A.sp./A.bockmanni/A.aff.bockmanni/A.bifasciatus/A. biotae/A.dissimlis/A.cf.fasciatus/A.fasciatus/A.aff.intermedius/A.minor/A.paranae/A.rivularis/A.scabripinnis GMYC subgroup 03	BOLD:AAC5910	A.sp./A.bockmanni/A.aff.bockmanni/A.bifasciatus/A.dissimlis/A.cf.fasciatus/A.fasciatus/A.aff.intermedius/A.minor/A.paranae/A.rivularis/A.scabripinnis-A.sp/A.laticeps/A.obscurus/A.rivularis/A.scabripinnis-A.fasciatus/A.rivularis/A.scabripinnis ABGD	BAST	BAST882-13	-
Astyanax bockmanni	LBPV-44845	Brazil	Goias	Chapadao do Ceu/GO	Rio Parana	Rio Formoso	-18.271	-52.843	-	A.sp./A.bockmanni/A.aff.bockmanni/A.bifasciatus/A.dissimlis/A.cf.fasciatus/A.fasciatus/A.aff.intermedius/A.minor/A.paranae/A.rivularis/A.scabripinnis	A.sp./A.bockmanni/A.aff.bockmanni/A.bifasciatus/A. biotae/A.dissimlis/A.cf.fasciatus/A.fasciatus/A.aff.intermedius/A.minor/A.paranae/A.rivularis/A.scabripinnis GMYC subgroup 03	BOLD:AAC5910	A.sp./A.bockmanni/A.aff.bockmanni/A.bifasciatus/A.dissimlis/A.cf.fasciatus/A.fasciatus/A.aff.intermedius/A.minor/A.paranae/A.rivularis/A.scabripinnis-A.sp/A.laticeps/A.obscurus/A.rivularis/A.scabripinnis-A.fasciatus/A.rivularis/A.scabripinnis ABGD	BAST	BAST901-13	-
Astyanax bockmanni	LBPV-44879	Brazil	Goias	Apore/GO	Rio Parana	Riacho sem nome	-18.92	-52.044	-	A.sp./A.bockmanni/A.aff.bockmanni/A.bifasciatus/A.dissimlis/A.cf.fasciatus/A.fasciatus/A.aff.intermedius/A.minor/A.paranae/A.rivularis/A.scabripinnis	A.sp./A.bockmanni/A.aff.bockmanni/A.bifasciatus/A. biotae/A.dissimlis/A.cf.fasciatus/A.fasciatus/A.aff.intermedius/A.minor/A.paranae/A.rivularis/A.scabripinnis GMYC subgroup 03	BOLD:AAC5910	A.sp./A.bockmanni/A.aff.bockmanni/A.bifasciatus/A.dissimlis/A.cf.fasciatus/A.fasciatus/A.aff.intermedius/A.minor/A.paranae/A.rivularis/A.scabripinnis-A.sp/A.laticeps/A.obscurus/A.rivularis/A.scabripinnis-A.fasciatus/A.rivularis/A.scabripinnis ABGD	BAST	BAST902-13	-
Astyanax bockmanni	LBPV-44880	Brazil	Goias	Apore/GO	Rio Parana	Riacho sem nome	-18.92	-52.044	-	A.sp./A.bockmanni/A.aff.bockmanni/A.bifasciatus/A.dissimlis/A.cf.fasciatus/A.fasciatus/A.aff.intermedius/A.minor/A.paranae/A.rivularis/A.scabripinnis	A.sp./A.bockmanni/A.aff.bockmanni/A.bifasciatus/A. biotae/A.dissimlis/A.cf.fasciatus/A.fasciatus/A.aff.intermedius/A.minor/A.paranae/A.rivularis/A.scabripinnis GMYC subgroup 03	BOLD:AAC5910	A.sp./A.bockmanni/A.aff.bockmanni/A.bifasciatus/A.dissimlis/A.cf.fasciatus/A.fasciatus/A.aff.intermedius/A.minor/A.paranae/A.rivularis/A.scabripinnis-A.sp/A.laticeps/A.obscurus/A.rivularis/A.scabripinnis-A.fasciatus/A.rivularis/A.scabripinnis ABGD	BAST	BAST903-13	-
Astyanax bockmanni	LBPV-44881	Brazil	Goias	Apore/GO	Rio Parana	Riacho sem nome	-18.92	-52.044	-	A.sp./A.bockmanni/A.aff.bockmanni/A.bifasciatus/A.dissimlis/A.cf.fasciatus/A.fasciatus/A.aff.intermedius/A.minor/A.paranae/A.rivularis/A.scabripinnis	A.sp./A.bockmanni/A.aff.bockmanni/A.bifasciatus/A. biotae/A.dissimlis/A.cf.fasciatus/A.fasciatus/A.aff.intermedius/A.minor/A.paranae/A.rivularis/A.scabripinnis GMYC subgroup 03	BOLD:AAC5910	A.sp./A.bockmanni/A.aff.bockmanni/A.bifasciatus/A.dissimlis/A.cf.fasciatus/A.fasciatus/A.aff.intermedius/A.minor/A.paranae/A.rivularis/A.scabripinnis-A.sp/A.laticeps/A.obscurus/A.rivularis/A.scabripinnis-A.fasciatus/A.rivularis/A.scabripinnis ABGD	BAST	BAST905-13	-
Astyanax bockmanni	LBPV-34668	Brazil	Parana	Sapopema/PR	Rio Paranapanema/Bacia do Prata	Corrego Lambari	-23.938	-50.729	-	A.sp/A.bifasciatus/A.biotae/A.bockmanni/A.cf.fasciatus/A.fasciatus/A.eigenmanniorium/A.cf.pampa/A.pampa./A.parahybae/A.scabripinnis	A.sp/A.bifasciatus/A.biotae/A.bockmanni/A.cf.fasciatus/A.fasciatus/A.eigenmanniorium/A.cf.pampa/A.pampa./A.parahybae/A.scabripinnis GMYC subgroup 06	BOLD:ACK7514	A.sp/A.bifasciatus/A.biotae/A.bockmanni/A.cf.fasciatus/A.fasciatus/A.eigenmanniorium/A.cf.pampa/A.pampa./A.parahybae/A.scabripinnis ABGD subgroup 02	BAST	BAST1094-13	-
Astyanax bockmanni	LBPV-54392	Brazil	Parana	Ibipora/PR	Rio Paranapanema	Rio Tibagi	-23.276	-51.093	-	A.sp/A.bifasciatus/A.biotae/A.bockmanni/A.cf.fasciatus/A.fasciatus/A.eigenmanniorium/A.cf.pampa/A.pampa./A.parahybae/A.scabripinnis	A.sp/A.bifasciatus/A.biotae/A.bockmanni/A.cf.fasciatus/A.fasciatus/A.eigenmanniorium/A.cf.pampa/A.pampa./A.parahybae/A.scabripinnis GMYC subgroup 01	BOLD:ACK7514	A.sp/A.bifasciatus/A.biotae/A.bockmanni/A.cf.fasciatus/A.fasciatus/A.eigenmanniorium/A.cf.pampa/A.pampa./A.parahybae/A.scabripinnis ABGD subgroup 05	BAST	BAST1328-13	-
Astyanax bockmanni	LBPV-34226	Brazil	-	JataizinhoPR	Rio Parana	Ribeirao Agua da Floresta	-23.207	-50.947	-	A.sp/A.bifasciatus/A.biotae/A.bockmanni/A.cf.fasciatus/A.fasciatus/A.eigenmanniorium/A.cf.pampa/A.pampa./A.parahybae/A.scabripinnis	A.sp/A.bifasciatus/A.biotae/A.bockmanni/A.cf.fasciatus/A.fasciatus/A.eigenmanniorium/A.cf.pampa/A.pampa./A.parahybae/A.scabripinnis GMYC subgroup 02	BOLD:ACK7514	A.sp/A.bifasciatus/A.biotae/A.bockmanni/A.cf.fasciatus/A.fasciatus/A.eigenmanniorium/A.cf.pampa/A.pampa./A.parahybae/A.scabripinnis ABGD subgroup 05	AUPRB	BAST246-12	-
Astyanax bockmanni	LBPV-34227	Brazil	-	JataizinhoPR	Rio Parana	Ribeirao Agua da Floresta	-23.207	-50.947	-	A.sp/A.bifasciatus/A.biotae/A.bockmanni/A.cf.fasciatus/A.fasciatus/A.eigenmanniorium/A.cf.pampa/A.pampa./A.parahybae/A.scabripinnis	A.sp/A.bifasciatus/A.biotae/A.bockmanni/A.cf.fasciatus/A.fasciatus/A.eigenmanniorium/A.cf.pampa/A.pampa./A.parahybae/A.scabripinnis GMYC subgroup 02	BOLD:ACK7514	A.sp/A.bifasciatus/A.biotae/A.bockmanni/A.cf.fasciatus/A.fasciatus/A.eigenmanniorium/A.cf.pampa/A.pampa./A.parahybae/A.scabripinnis ABGD subgroup 05	AUPRB	BAST247-12	-
Astyanax bockmanni	LBPV-34229	Brazil	-	JataizinhoPR	Rio Parana	Ribeirao Agua da Floresta	-23.207	-50.947	-	A.sp/A.bifasciatus/A.biotae/A.bockmanni/A.cf.fasciatus/A.fasciatus/A.eigenmanniorium/A.cf.pampa/A.pampa./A.parahybae/A.scabripinnis	A.sp/A.bifasciatus/A.biotae/A.bockmanni/A.cf.fasciatus/A.fasciatus/A.eigenmanniorium/A.cf.pampa/A.pampa./A.parahybae/A.scabripinnis GMYC subgroup 02	BOLD:ACK7514	A.sp/A.bifasciatus/A.biotae/A.bockmanni/A.cf.fasciatus/A.fasciatus/A.eigenmanniorium/A.cf.pampa/A.pampa./A.parahybae/A.scabripinnis ABGD subgroup 05	AUPRB	BAST249-12	-
Astyanax bockmanni	LBPV-25591	Brazil	Sao Paulo	Salesopolis/SP	Rio Tiete	Rio Paraitinguinha	-23.524	-43.89	-	A.sp/A.bifasciatus/A.biotae/A.bockmanni/A.cf.fasciatus/A.fasciatus/A.eigenmanniorium/A.cf.pampa/A.pampa./A.parahybae/A.scabripinnis	A.sp/A.bifasciatus/A.biotae/A.bockmanni/A.cf.fasciatus/A.fasciatus/A.eigenmanniorium/A.cf.pampa/A.pampa./A.parahybae/A.scabripinnis GMYC subgroup 01	BOLD:ACK7514	A.sp/A.bifasciatus/A.biotae/A.bockmanni/A.cf.fasciatus/A.fasciatus/A.eigenmanniorium/A.cf.pampa/A.pampa./A.parahybae/A.scabripinnis ABGD subgroup 05	BAST	BAST688-13	-
Astyanax bockmanni	LBPV-29717	Brazil	Parana	Londrina/PR	La Plata Basin/Rio Tibagi	Ribeirao Cambezinho	-23.484	-51.078	-	A.sp/A.bifasciatus/A.biotae/A.bockmanni/A.cf.fasciatus/A.fasciatus/A.eigenmanniorium/A.cf.pampa/A.pampa./A.parahybae/A.scabripinnis	A.sp/A.bifasciatus/A.biotae/A.bockmanni/A.cf.fasciatus/A.fasciatus/A.eigenmanniorium/A.cf.pampa/A.pampa./A.parahybae/A.scabripinnis GMYC subgroup 01	BOLD:ACK7514	A.sp/A.bifasciatus/A.biotae/A.bockmanni/A.cf.fasciatus/A.fasciatus/A.eigenmanniorium/A.cf.pampa/A.pampa./A.parahybae/A.scabripinnis ABGD subgroup 05	BAST	BAST732-13	-
Astyanax bockmanni	LBPV-44841	Brazil	Goias	Chapadao do Ceu/GO	Rio Parana	Rio Formoso	-18.271	-52.843	-	A.sp/A.bifasciatus/A.biotae/A.bockmanni/A.cf.fasciatus/A.fasciatus/A.eigenmanniorium/A.cf.pampa/A.pampa./A.parahybae/A.scabripinnis	A.sp/A.bifasciatus/A.biotae/A.bockmanni/A.cf.fasciatus/A.fasciatus/A.eigenmanniorium/A.cf.pampa/A.pampa./A.parahybae/A.scabripinnis GMYC subgroup 07	BOLD:ACK7514	A.sp/A.bifasciatus/A.biotae/A.bockmanni/A.cf.fasciatus/A.fasciatus/A.eigenmanniorium/A.cf.pampa/A.pampa./A.parahybae/A.scabripinnis ABGD subgroup 05	BAST	BAST898-13	-
Astyanax bockmanni	LBPV-44842	Brazil	Goias	Chapadao do Ceu/GO	Rio Parana	Rio Formoso	-18.271	-52.843	-	A.sp/A.bifasciatus/A.biotae/A.bockmanni/A.cf.fasciatus/A.fasciatus/A.eigenmanniorium/A.cf.pampa/A.pampa./A.parahybae/A.scabripinnis	A.sp/A.bifasciatus/A.biotae/A.bockmanni/A.cf.fasciatus/A.fasciatus/A.eigenmanniorium/A.cf.pampa/A.pampa./A.parahybae/A.scabripinnis GMYC subgroup 09	BOLD:ACK7514	A.sp/A.bifasciatus/A.biotae/A.bockmanni/A.cf.fasciatus/A.fasciatus/A.eigenmanniorium/A.cf.pampa/A.pampa./A.parahybae/A.scabripinnis ABGD subgroup 05	BAST	BAST899-13	-
Astyanax bockmanni	LBPV-44844	Brazil	Goias	Chapadao do Ceu/GO	Rio Parana	Rio Formoso	-18.271	-52.843	-	A.sp/A.bifasciatus/A.biotae/A.bockmanni/A.cf.fasciatus/A.fasciatus/A.eigenmanniorium/A.cf.pampa/A.pampa./A.parahybae/A.scabripinnis	A.sp/A.bifasciatus/A.biotae/A.bockmanni/A.cf.fasciatus/A.fasciatus/A.eigenmanniorium/A.cf.pampa/A.pampa./A.parahybae/A.scabripinnis GMYC subgroup 07	BOLD:ACK7514	A.sp/A.bifasciatus/A.biotae/A.bockmanni/A.cf.fasciatus/A.fasciatus/A.eigenmanniorium/A.cf.pampa/A.pampa./A.parahybae/A.scabripinnis ABGD subgroup 05	BAST	BAST900-13	-
Astyanax bockmanni	LBPV-35817	-	-	-	-	-	-	-	-	A.sp/A.bifasciatus/A.biotae/A.bockmanni/A.cf.fasciatus/A.fasciatus/A.eigenmanniorium/A.cf.pampa/A.pampa./A.parahybae/A.scabripinnis	A.sp/A.bifasciatus/A.biotae/A.bockmanni/A.cf.fasciatus/A.fasciatus/A.eigenmanniorium/A.cf.pampa/A.pampa./A.parahybae/A.scabripinnis GMYC subgroup 07	-	A.sp/A.bifasciatus/A.biotae/A.bockmanni/A.cf.fasciatus/A.fasciatus/A.eigenmanniorium/A.cf.pampa/A.pampa./A.parahybae/A.scabripinnis ABGD subgroup 05	-	FUPR1166-10	JQ353542/-
Astyanax bockmanni FUPR1147-10 LBPV-35818	-	-	-	-	-	-	-	-	-	A.sp./A.bockmanni/A.aff.bockmanni/A.bifasciatus/A.dissimlis/A.cf.fasciatus/A.fasciatus/A.aff.intermedius/A.minor/A.paranae/A.rivularis/A.scabripinnis	A.sp./A.bockmanni/A.aff.bockmanni/A.bifasciatus/A. biotae/A.dissimlis/A.cf.fasciatus/A.fasciatus/A.aff.intermedius/A.minor/A.paranae/A.rivularis/A.scabripinnis GMYC subgroup 03	-	A.sp./A.bockmanni/A.aff.bockmanni/A.bifasciatus/A.dissimlis/A.cf.fasciatus/A.fasciatus/A.aff.intermedius/A.minor/A.paranae/A.rivularis/A.scabripinnis-A.sp/A.laticeps/A.obscurus/A.rivularis/A.scabripinnis-A.fasciatus/A.rivularis/A.scabripinnis ABGD	-	-	JQ353598/-
Astyanax bockmanni FUPR1154-10 LBPV-35981	-	-	-	-	-	-	-	-	-	A.sp./A.bockmanni/A.aff.bockmanni/A.bifasciatus/A.dissimlis/A.cf.fasciatus/A.fasciatus/A.aff.intermedius/A.minor/A.paranae/A.rivularis/A.scabripinnis	A.sp./A.bockmanni/A.aff.bockmanni/A.bifasciatus/A. biotae/A.dissimlis/A.cf.fasciatus/A.fasciatus/A.aff.intermedius/A.minor/A.paranae/A.rivularis/A.scabripinnis GMYC subgroup 04	-	A.sp./A.bockmanni/A.aff.bockmanni/A.bifasciatus/A.dissimlis/A.cf.fasciatus/A.fasciatus/A.aff.intermedius/A.minor/A.paranae/A.rivularis/A.scabripinnis-A.sp/A.laticeps/A.obscurus/A.rivularis/A.scabripinnis-A.fasciatus/A.rivularis/A.scabripinnis ABGD	-	-	JN988735/-
Astyanax bockmanni FUPR1155-10 LBPV-35982	-	-	-	-	-	-	-	-	-	A.sp./A.bockmanni/A.aff.bockmanni/A.bifasciatus/A.dissimlis/A.cf.fasciatus/A.fasciatus/A.aff.intermedius/A.minor/A.paranae/A.rivularis/A.scabripinnis	A.sp./A.bockmanni/A.aff.bockmanni/A.bifasciatus/A. biotae/A.dissimlis/A.cf.fasciatus/A.fasciatus/A.aff.intermedius/A.minor/A.paranae/A.rivularis/A.scabripinnis GMYC subgroup 04	-	A.sp./A.bockmanni/A.aff.bockmanni/A.bifasciatus/A.dissimlis/A.cf.fasciatus/A.fasciatus/A.aff.intermedius/A.minor/A.paranae/A.rivularis/A.scabripinnis-A.sp/A.laticeps/A.obscurus/A.rivularis/A.scabripinnis-A.fasciatus/A.rivularis/A.scabripinnis ABGD	-	-	JN988734/-
Astyanax bockmanni voucher LBP13342 46318	-	-	-	-	-	-	-	-	-	A.sp./A.bockmanni/A.aff.bockmanni/A.bifasciatus/A.dissimlis/A.cf.fasciatus/A.fasciatus/A.aff.intermedius/A.minor/A.paranae/A.rivularis/A.scabripinnis	A.sp./A.bockmanni/A.aff.bockmanni/A.bifasciatus/A. biotae/A.dissimlis/A.cf.fasciatus/A.fasciatus/A.aff.intermedius/A.minor/A.paranae/A.rivularis/A.scabripinnis GMYC subgroup 02	-	A.sp./A.bockmanni/A.aff.bockmanni/A.bifasciatus/A.dissimlis/A.cf.fasciatus/A.fasciatus/A.aff.intermedius/A.minor/A.paranae/A.rivularis/A.scabripinnis-A.sp/A.laticeps/A.obscurus/A.rivularis/A.scabripinnis-A.fasciatus/A.rivularis/A.scabripinnis ABGD	-	-	KC1539911/gi-433803968
Astyanax bockmanni voucher LBP13342 46322	-	-	-	-	-	-	-	-	-	A.sp./A.bockmanni/A.aff.bockmanni/A.bifasciatus/A.dissimlis/A.cf.fasciatus/A.fasciatus/A.aff.intermedius/A.minor/A.paranae/A.rivularis/A.scabripinnis	A.sp./A.bockmanni/A.aff.bockmanni/A.bifasciatus/A. biotae/A.dissimlis/A.cf.fasciatus/A.fasciatus/A.aff.intermedius/A.minor/A.paranae/A.rivularis/A.scabripinnis GMYC subgroup 03	-	A.sp./A.bockmanni/A.aff.bockmanni/A.bifasciatus/A.dissimlis/A.cf.fasciatus/A.fasciatus/A.aff.intermedius/A.minor/A.paranae/A.rivularis/A.scabripinnis-A.sp/A.laticeps/A.obscurus/A.rivularis/A.scabripinnis-A.fasciatus/A.rivularis/A.scabripinnis ABGD	-	-	KC1539921/gi-433803970
Astyanax bockmanni voucher LBP13342 46325	-	-	-	-	-	-	-	-	-	A.sp./A.bockmanni/A.aff.bockmanni/A.bifasciatus/A.dissimlis/A.cf.fasciatus/A.fasciatus/A.aff.intermedius/A.minor/A.paranae/A.rivularis/A.scabripinnis	A.sp./A.bockmanni/A.aff.bockmanni/A.bifasciatus/A. biotae/A.dissimlis/A.cf.fasciatus/A.fasciatus/A.aff.intermedius/A.minor/A.paranae/A.rivularis/A.scabripinnis GMYC subgroup 03	-	A.sp./A.bockmanni/A.aff.bockmanni/A.bifasciatus/A.dissimlis/A.cf.fasciatus/A.fasciatus/A.aff.intermedius/A.minor/A.paranae/A.rivularis/A.scabripinnis-A.sp/A.laticeps/A.obscurus/A.rivularis/A.scabripinnis-A.fasciatus/A.rivularis/A.scabripinnis ABGD	-	-	KC1539931/gi-433803972
Astyanax bockmanni voucher LBP13342 52789	-	-	-	-	-	-	-	-	-	A.sp./A.bockmanni/A.aff.bockmanni/A.bifasciatus/A.dissimlis/A.cf.fasciatus/A.fasciatus/A.aff.intermedius/A.minor/A.paranae/A.rivularis/A.scabripinnis	A.sp./A.bockmanni/A.aff.bockmanni/A.bifasciatus/A. biotae/A.dissimlis/A.cf.fasciatus/A.fasciatus/A.aff.intermedius/A.minor/A.paranae/A.rivularis/A.scabripinnis GMYC subgroup 03	-	A.sp./A.bockmanni/A.aff.bockmanni/A.bifasciatus/A.dissimlis/A.cf.fasciatus/A.fasciatus/A.aff.intermedius/A.minor/A.paranae/A.rivularis/A.scabripinnis-A.sp/A.laticeps/A.obscurus/A.rivularis/A.scabripinnis-A.fasciatus/A.rivularis/A.scabripinnis ABGD	-	-	KC1539941/gi-433803974
Astyanax bockmanni voucher LBP15262 38714	-	-	-	-	-	-	-	-	-	A.sp./A.bockmanni/A.aff.bockmanni/A.bifasciatus/A.dissimlis/A.cf.fasciatus/A.fasciatus/A.aff.intermedius/A.minor/A.paranae/A.rivularis/A.scabripinnis	A.sp./A.bockmanni/A.aff.bockmanni/A.bifasciatus/A. biotae/A.dissimlis/A.cf.fasciatus/A.fasciatus/A.aff.intermedius/A.minor/A.paranae/A.rivularis/A.scabripinnis GMYC subgroup 02	-	A.sp./A.bockmanni/A.aff.bockmanni/A.bifasciatus/A.dissimlis/A.cf.fasciatus/A.fasciatus/A.aff.intermedius/A.minor/A.paranae/A.rivularis/A.scabripinnis-A.sp/A.laticeps/A.obscurus/A.rivularis/A.scabripinnis-A.fasciatus/A.rivularis/A.scabripinnis ABGD	-	-	KC1539881/gi-433803962
Astyanax bockmanni voucher LBP15262 38715	-	-	-	-	-	-	-	-	-	A.sp./A.bockmanni/A.aff.bockmanni/A.bifasciatus/A.dissimlis/A.cf.fasciatus/A.fasciatus/A.aff.intermedius/A.minor/A.paranae/A.rivularis/A.scabripinnis	A.sp./A.bockmanni/A.aff.bockmanni/A.bifasciatus/A. biotae/A.dissimlis/A.cf.fasciatus/A.fasciatus/A.aff.intermedius/A.minor/A.paranae/A.rivularis/A.scabripinnis GMYC subgroup 02	-	A.sp./A.bockmanni/A.aff.bockmanni/A.bifasciatus/A.dissimlis/A.cf.fasciatus/A.fasciatus/A.aff.intermedius/A.minor/A.paranae/A.rivularis/A.scabripinnis-A.sp/A.laticeps/A.obscurus/A.rivularis/A.scabripinnis-A.fasciatus/A.rivularis/A.scabripinnis ABGD	-	-	KC1539891/gi-433803964
Astyanax bockmanni voucher LBP15262 38716	-	-	-	-	-	-	-	-	-	A.sp./A.bockmanni/A.aff.bockmanni/A.bifasciatus/A.dissimlis/A.cf.fasciatus/A.fasciatus/A.aff.intermedius/A.minor/A.paranae/A.rivularis/A.scabripinnis	A.sp./A.bockmanni/A.aff.bockmanni/A.bifasciatus/A. biotae/A.dissimlis/A.cf.fasciatus/A.fasciatus/A.aff.intermedius/A.minor/A.paranae/A.rivularis/A.scabripinnis GMYC subgroup 02	-	A.sp./A.bockmanni/A.aff.bockmanni/A.bifasciatus/A.dissimlis/A.cf.fasciatus/A.fasciatus/A.aff.intermedius/A.minor/A.paranae/A.rivularis/A.scabripinnis-A.sp/A.laticeps/A.obscurus/A.rivularis/A.scabripinnis-A.fasciatus/A.rivularis/A.scabripinnis ABGD	-	-	KC1539901/gi-433803966
Astyanax bockmanni voucher LBPV-25951	-	-	-	-	-	-	-	-	-	A.sp./A.bockmanni/A.aff.bockmanni/A.bifasciatus/A.dissimlis/A.cf.fasciatus/A.fasciatus/A.aff.intermedius/A.minor/A.paranae/A.rivularis/A.scabripinnis	A.sp./A.bockmanni/A.aff.bockmanni/A.bifasciatus/A. biotae/A.dissimlis/A.cf.fasciatus/A.fasciatus/A.aff.intermedius/A.minor/A.paranae/A.rivularis/A.scabripinnis GMYC subgroup 05	-	A.sp./A.bockmanni/A.aff.bockmanni/A.bifasciatus/A.dissimlis/A.cf.fasciatus/A.fasciatus/A.aff.intermedius/A.minor/A.paranae/A.rivularis/A.scabripinnis-A.sp/A.laticeps/A.obscurus/A.rivularis/A.scabripinnis-A.fasciatus/A.rivularis/A.scabripinnis ABGD	-	-	JN9887281/gi-359742058
Astyanax bockmanni voucher LBPV-25952	-	-	-	-	-	-	-	-	-	A.sp./A.bockmanni/A.aff.bockmanni/A.bifasciatus/A.dissimlis/A.cf.fasciatus/A.fasciatus/A.aff.intermedius/A.minor/A.paranae/A.rivularis/A.scabripinnis	A.sp./A.bockmanni/A.aff.bockmanni/A.bifasciatus/A. biotae/A.dissimlis/A.cf.fasciatus/A.fasciatus/A.aff.intermedius/A.minor/A.paranae/A.rivularis/A.scabripinnis GMYC subgroup 05	-	A.sp./A.bockmanni/A.aff.bockmanni/A.bifasciatus/A.dissimlis/A.cf.fasciatus/A.fasciatus/A.aff.intermedius/A.minor/A.paranae/A.rivularis/A.scabripinnis-A.sp/A.laticeps/A.obscurus/A.rivularis/A.scabripinnis-A.fasciatus/A.rivularis/A.scabripinnis ABGD	-	-	JN9887271/gi-359742056
Astyanax bockmanni voucher LBPV-25974	-	-	-	-	-	-	-	-	-	A.sp./A.bockmanni/A.aff.bockmanni/A.bifasciatus/A.dissimlis/A.cf.fasciatus/A.fasciatus/A.aff.intermedius/A.minor/A.paranae/A.rivularis/A.scabripinnis	A.sp./A.bockmanni/A.aff.bockmanni/A.bifasciatus/A. biotae/A.dissimlis/A.cf.fasciatus/A.fasciatus/A.aff.intermedius/A.minor/A.paranae/A.rivularis/A.scabripinnis GMYC subgroup 05	-	A.sp./A.bockmanni/A.aff.bockmanni/A.bifasciatus/A.dissimlis/A.cf.fasciatus/A.fasciatus/A.aff.intermedius/A.minor/A.paranae/A.rivularis/A.scabripinnis-A.sp/A.laticeps/A.obscurus/A.rivularis/A.scabripinnis-A.fasciatus/A.rivularis/A.scabripinnis ABGD	-	-	JN9887261/gi-359742054
Astyanax bockmanni voucher LBPV-25975	-	-	-	-	-	-	-	-	-	A.sp./A.bockmanni/A.aff.bockmanni/A.bifasciatus/A.dissimlis/A.cf.fasciatus/A.fasciatus/A.aff.intermedius/A.minor/A.paranae/A.rivularis/A.scabripinnis	A.sp./A.bockmanni/A.aff.bockmanni/A.bifasciatus/A. biotae/A.dissimlis/A.cf.fasciatus/A.fasciatus/A.aff.intermedius/A.minor/A.paranae/A.rivularis/A.scabripinnis GMYC subgroup 05	-	A.sp./A.bockmanni/A.aff.bockmanni/A.bifasciatus/A.dissimlis/A.cf.fasciatus/A.fasciatus/A.aff.intermedius/A.minor/A.paranae/A.rivularis/A.scabripinnis-A.sp/A.laticeps/A.obscurus/A.rivularis/A.scabripinnis-A.fasciatus/A.rivularis/A.scabripinnis ABGD	-	-	JN9887251/gi-359742052
Astyanax bockmanni voucher LBPV-26330	-	-	-	-	-	-	-	-	-	A.sp./A.bockmanni/A.aff.bockmanni/A.bifasciatus/A.dissimlis/A.cf.fasciatus/A.fasciatus/A.aff.intermedius/A.minor/A.paranae/A.rivularis/A.scabripinnis	A.sp./A.bockmanni/A.aff.bockmanni/A.bifasciatus/A. biotae/A.dissimlis/A.cf.fasciatus/A.fasciatus/A.aff.intermedius/A.minor/A.paranae/A.rivularis/A.scabripinnis GMYC subgroup 05	-	A.sp./A.bockmanni/A.aff.bockmanni/A.bifasciatus/A.dissimlis/A.cf.fasciatus/A.fasciatus/A.aff.intermedius/A.minor/A.paranae/A.rivularis/A.scabripinnis-A.sp/A.laticeps/A.obscurus/A.rivularis/A.scabripinnis-A.fasciatus/A.rivularis/A.scabripinnis ABGD	-	-	JN9887241/gi-359742050
Astyanax bockmanni voucher LBPV-33575	-	-	-	-	-	-	-	-	-	A.sp./A.bockmanni/A.aff.bockmanni/A.bifasciatus/A.dissimlis/A.cf.fasciatus/A.fasciatus/A.aff.intermedius/A.minor/A.paranae/A.rivularis/A.scabripinnis	A.sp./A.bockmanni/A.aff.bockmanni/A.bifasciatus/A. biotae/A.dissimlis/A.cf.fasciatus/A.fasciatus/A.aff.intermedius/A.minor/A.paranae/A.rivularis/A.scabripinnis GMYC subgroup 05	-	A.sp./A.bockmanni/A.aff.bockmanni/A.bifasciatus/A.dissimlis/A.cf.fasciatus/A.fasciatus/A.aff.intermedius/A.minor/A.paranae/A.rivularis/A.scabripinnis-A.sp/A.laticeps/A.obscurus/A.rivularis/A.scabripinnis-A.fasciatus/A.rivularis/A.scabripinnis ABGD	-	-	JN9887231/gi-359742048
Astyanax burgerai	LBPV-61848	Brazil	Bahia	Almadina-BA	Drenagem Rio Almada	Riacho Palmeira, na saida de Almadina sentido Coaraci	-14.424	-39.373	-	A.burgerai	A.burgerai-A.sp.26 GMYC	BOLD:ACK8034	A.burgerai ABGD	BAST	BAST1584-14	-
Astyanax burgerai	LBPV-61849	Brazil	Bahia	Almadina-BA	Drenagem Rio Almada	Riacho Palmeira, na saida de Almadina sentido Coaraci	-14.424	-39.373	-	A.burgerai	A.burgerai-A.sp.26 GMYC	BOLD:ACK8034	A.burgerai ABGD	BAST	BAST1585-14	-
Astyanax burgerai	LBPV-61850	Brazil	Bahia	Almadina-BA	Drenagem Rio Almada	Riacho Palmeira, na saida de Almadina sentido Coaraci	-14.424	-39.373	-	A.burgerai	A.burgerai-A.sp.26 GMYC	BOLD:ACK8034	A.burgerai ABGD	BAST	BAST1586-14	-
Astyanax burgerai	LBPV-61851	Brazil	Bahia	Almadina-BA	Drenagem Rio Almada	Riacho Palmeira, na saida de Almadina sentido Coaraci	-14.424	-39.373	-	A.burgerai	A.burgerai-A.sp.26 GMYC	BOLD:ACK8034	A.burgerai ABGD	BAST	BAST1587-14	-
Astyanax burgerai	LBPV-61852	Brazil	Bahia	Almadina-BA	Drenagem Rio Almada	Riacho Palmeira, na saida de Almadina sentido Coaraci	-14.424	-39.373	-	A.burgerai	A.burgerai-A.sp.26 GMYC	BOLD:ACK8034	A.burgerai ABGD	BAST	BAST1588-14	-
Astyanax burgerai	LBPV-40050	Brazil	-	IlheusBA	Costeira	Rio Almada	-14.664	-39.224	-	A.burgerai	A.burgerai-A.sp.26 GMYC	BOLD:ACK8034	A.burgerai ABGD	BAST	BAST311-12	-
Astyanax cf fasciatus	LBPV-28399	-	-	-	-	-	-	-	-	A.sp/A.bifasciatus/A.biotae/A.bockmanni/A.cf.fasciatus/A.fasciatus/A.eigenmanniorium/A.cf.pampa/A.pampa./A.parahybae/A.scabripinnis	A.sp/A.bifasciatus/A.biotae/A.bockmanni/A.cf.fasciatus/A.fasciatus/A.eigenmanniorium/A.cf.pampa/A.pampa./A.parahybae/A.scabripinnis GMYC subgroup 01	-	A.sp/A.bifasciatus/A.biotae/A.bockmanni/A.cf.fasciatus/A.fasciatus/A.eigenmanniorium/A.cf.pampa/A.pampa./A.parahybae/A.scabripinnis ABGD subgroup 05	-	FUPR1071-10	JQ353529/-
Astyanax cf fasciatus	LBPV-32219	-	-	-	-	-	-	-	-	A.sp/A.bifasciatus/A.biotae/A.bockmanni/A.cf.fasciatus/A.fasciatus/A.eigenmanniorium/A.cf.pampa/A.pampa./A.parahybae/A.scabripinnis	A.sp/A.bifasciatus/A.biotae/A.bockmanni/A.cf.fasciatus/A.fasciatus/A.eigenmanniorium/A.cf.pampa/A.pampa./A.parahybae/A.scabripinnis GMYC subgroup 11	-	A.sp/A.bifasciatus/A.biotae/A.bockmanni/A.cf.fasciatus/A.fasciatus/A.eigenmanniorium/A.cf.pampa/A.pampa./A.parahybae/A.scabripinnis ABGD subgroup 05	-	FUPR1186-10	JQ353531/-
Astyanax cf fasciatus	LBPV-29193	-	-	-	-	-	-	-	-	A.sp/A.bifasciatus/A.biotae/A.bockmanni/A.cf.fasciatus/A.fasciatus/A.eigenmanniorium/A.cf.pampa/A.pampa./A.parahybae/A.scabripinnis	A.sp/A.bifasciatus/A.biotae/A.bockmanni/A.cf.fasciatus/A.fasciatus/A.eigenmanniorium/A.cf.pampa/A.pampa./A.parahybae/A.scabripinnis GMYC subgroup 01	-	A.sp/A.bifasciatus/A.biotae/A.bockmanni/A.cf.fasciatus/A.fasciatus/A.eigenmanniorium/A.cf.pampa/A.pampa./A.parahybae/A.scabripinnis ABGD subgroup 05	-	FUPR1168-10	JQ353540/-
Astyanax cf fasciatus	LBPV-29192	-	-	-	-	-	-	-	-	A.sp/A.bifasciatus/A.biotae/A.bockmanni/A.cf.fasciatus/A.fasciatus/A.eigenmanniorium/A.cf.pampa/A.pampa./A.parahybae/A.scabripinnis	A.sp/A.bifasciatus/A.biotae/A.bockmanni/A.cf.fasciatus/A.fasciatus/A.eigenmanniorium/A.cf.pampa/A.pampa./A.parahybae/A.scabripinnis GMYC subgroup 02	-	A.sp/A.bifasciatus/A.biotae/A.bockmanni/A.cf.fasciatus/A.fasciatus/A.eigenmanniorium/A.cf.pampa/A.pampa./A.parahybae/A.scabripinnis ABGD subgroup 05	-	FUPR1167-10	JQ353541/-
Astyanax cf fasciatus	LBPV-4173	-	-	-	-	-	-	-	-	A.sp/A.bifasciatus/A.biotae/A.bockmanni/A.cf.fasciatus/A.fasciatus/A.eigenmanniorium/A.cf.pampa/A.pampa./A.parahybae/A.scabripinnis	A.sp/A.bifasciatus/A.biotae/A.bockmanni/A.cf.fasciatus/A.fasciatus/A.eigenmanniorium/A.cf.pampa/A.pampa./A.parahybae/A.scabripinnis GMYC subgroup 05	-	A.sp/A.bifasciatus/A.biotae/A.bockmanni/A.cf.fasciatus/A.fasciatus/A.eigenmanniorium/A.cf.pampa/A.pampa./A.parahybae/A.scabripinnis ABGD subgroup 05	-	FUPR1158-10	JQ353545/-
Astyanax cf fasciatus	LBPV-4172	-	-	-	-	-	-	-	-	A.sp/A.bifasciatus/A.biotae/A.bockmanni/A.cf.fasciatus/A.fasciatus/A.eigenmanniorium/A.cf.pampa/A.pampa./A.parahybae/A.scabripinnis	A.sp/A.bifasciatus/A.biotae/A.bockmanni/A.cf.fasciatus/A.fasciatus/A.eigenmanniorium/A.cf.pampa/A.pampa./A.parahybae/A.scabripinnis GMYC subgroup 05	-	A.sp/A.bifasciatus/A.biotae/A.bockmanni/A.cf.fasciatus/A.fasciatus/A.eigenmanniorium/A.cf.pampa/A.pampa./A.parahybae/A.scabripinnis ABGD subgroup 05	-	FUPR1157-10	JQ353546/-
Astyanax cf fasciatus	LBPV-4171	-	-	-	-	-	-	-	-	A.sp/A.bifasciatus/A.biotae/A.bockmanni/A.cf.fasciatus/A.fasciatus/A.eigenmanniorium/A.cf.pampa/A.pampa./A.parahybae/A.scabripinnis	A.sp/A.bifasciatus/A.biotae/A.bockmanni/A.cf.fasciatus/A.fasciatus/A.eigenmanniorium/A.cf.pampa/A.pampa./A.parahybae/A.scabripinnis GMYC subgroup 05	-	A.sp/A.bifasciatus/A.biotae/A.bockmanni/A.cf.fasciatus/A.fasciatus/A.eigenmanniorium/A.cf.pampa/A.pampa./A.parahybae/A.scabripinnis ABGD subgroup 05	-	FUPR1156-10	JQ353547/-
Astyanax cf fasciatus	LBPV-28440	-	-	-	-	-	-	-	-	A.sp/A.bifasciatus/A.biotae/A.bockmanni/A.cf.fasciatus/A.fasciatus/A.eigenmanniorium/A.cf.pampa/A.pampa./A.parahybae/A.scabripinnis	A.sp/A.bifasciatus/A.biotae/A.bockmanni/A.cf.fasciatus/A.fasciatus/A.eigenmanniorium/A.cf.pampa/A.pampa./A.parahybae/A.scabripinnis GMYC subgroup 02	-	A.sp/A.bifasciatus/A.biotae/A.bockmanni/A.cf.fasciatus/A.fasciatus/A.eigenmanniorium/A.cf.pampa/A.pampa./A.parahybae/A.scabripinnis ABGD subgroup 05	-	FUPR1069-10	JQ353550/-
Astyanax cf fasciatus	LBPV-28439	-	-	-	-	-	-	-	-	A.sp/A.bifasciatus/A.biotae/A.bockmanni/A.cf.fasciatus/A.fasciatus/A.eigenmanniorium/A.cf.pampa/A.pampa./A.parahybae/A.scabripinnis	A.sp/A.bifasciatus/A.biotae/A.bockmanni/A.cf.fasciatus/A.fasciatus/A.eigenmanniorium/A.cf.pampa/A.pampa./A.parahybae/A.scabripinnis GMYC subgroup 02	-	A.sp/A.bifasciatus/A.biotae/A.bockmanni/A.cf.fasciatus/A.fasciatus/A.eigenmanniorium/A.cf.pampa/A.pampa./A.parahybae/A.scabripinnis ABGD subgroup 05	-	FUPR1068-10	JQ353551/-
Astyanax cf fasciatus	LBPV-28437	-	-	-	-	-	-	-	-	A.sp/A.bifasciatus/A.biotae/A.bockmanni/A.cf.fasciatus/A.fasciatus/A.eigenmanniorium/A.cf.pampa/A.pampa./A.parahybae/A.scabripinnis	A.sp/A.bifasciatus/A.biotae/A.bockmanni/A.cf.fasciatus/A.fasciatus/A.eigenmanniorium/A.cf.pampa/A.pampa./A.parahybae/A.scabripinnis GMYC subgroup 01	-	A.sp/A.bifasciatus/A.biotae/A.bockmanni/A.cf.fasciatus/A.fasciatus/A.eigenmanniorium/A.cf.pampa/A.pampa./A.parahybae/A.scabripinnis ABGD subgroup 05	-	FUPR1067-10	JQ353552/-
Astyanax cf fasciatus	LBPV-28436	-	-	-	-	-	-	-	-	A.sp/A.bifasciatus/A.biotae/A.bockmanni/A.cf.fasciatus/A.fasciatus/A.eigenmanniorium/A.cf.pampa/A.pampa./A.parahybae/A.scabripinnis	A.sp/A.bifasciatus/A.biotae/A.bockmanni/A.cf.fasciatus/A.fasciatus/A.eigenmanniorium/A.cf.pampa/A.pampa./A.parahybae/A.scabripinnis GMYC subgroup 01	-	A.sp/A.bifasciatus/A.biotae/A.bockmanni/A.cf.fasciatus/A.fasciatus/A.eigenmanniorium/A.cf.pampa/A.pampa./A.parahybae/A.scabripinnis ABGD subgroup 05	-	FUPR1066-10	JQ353553/-
Astyanax cf fasciatus	LBPV-32224	-	-	-	-	-	-	-	-	A.sp/A.bifasciatus/A.biotae/A.bockmanni/A.cf.fasciatus/A.fasciatus/A.eigenmanniorium/A.cf.pampa/A.pampa./A.parahybae/A.scabripinnis	A.sp/A.bifasciatus/A.biotae/A.bockmanni/A.cf.fasciatus/A.fasciatus/A.eigenmanniorium/A.cf.pampa/A.pampa./A.parahybae/A.scabripinnis GMYC subgroup 01	-	A.sp/A.bifasciatus/A.biotae/A.bockmanni/A.cf.fasciatus/A.fasciatus/A.eigenmanniorium/A.cf.pampa/A.pampa./A.parahybae/A.scabripinnis ABGD subgroup 05	-	FUPR1082-10	JQ353575/-
Astyanax cf fasciatus	LBPV-32223	-	-	-	-	-	-	-	-	A.sp/A.bifasciatus/A.biotae/A.bockmanni/A.cf.fasciatus/A.fasciatus/A.eigenmanniorium/A.cf.pampa/A.pampa./A.parahybae/A.scabripinnis	A.sp/A.bifasciatus/A.biotae/A.bockmanni/A.cf.fasciatus/A.fasciatus/A.eigenmanniorium/A.cf.pampa/A.pampa./A.parahybae/A.scabripinnis GMYC subgroup 01	-	A.sp/A.bifasciatus/A.biotae/A.bockmanni/A.cf.fasciatus/A.fasciatus/A.eigenmanniorium/A.cf.pampa/A.pampa./A.parahybae/A.scabripinnis ABGD subgroup 05	-	FUPR1081-10	JQ353576/-
Astyanax cf fasciatus	LBPV-32222	-	-	-	-	-	-	-	-	A.sp/A.bifasciatus/A.biotae/A.bockmanni/A.cf.fasciatus/A.fasciatus/A.eigenmanniorium/A.cf.pampa/A.pampa./A.parahybae/A.scabripinnis	A.sp/A.bifasciatus/A.biotae/A.bockmanni/A.cf.fasciatus/A.fasciatus/A.eigenmanniorium/A.cf.pampa/A.pampa./A.parahybae/A.scabripinnis GMYC subgroup 01	-	A.sp/A.bifasciatus/A.biotae/A.bockmanni/A.cf.fasciatus/A.fasciatus/A.eigenmanniorium/A.cf.pampa/A.pampa./A.parahybae/A.scabripinnis ABGD subgroup 05	-	FUPR1080-10	JQ353577/-
Astyanax cf fasciatus	LBPV-32221	-	-	-	-	-	-	-	-	A.sp/A.bifasciatus/A.biotae/A.bockmanni/A.cf.fasciatus/A.fasciatus/A.eigenmanniorium/A.cf.pampa/A.pampa./A.parahybae/A.scabripinnis	A.sp/A.bifasciatus/A.biotae/A.bockmanni/A.cf.fasciatus/A.fasciatus/A.eigenmanniorium/A.cf.pampa/A.pampa./A.parahybae/A.scabripinnis GMYC subgroup 02	-	A.sp/A.bifasciatus/A.biotae/A.bockmanni/A.cf.fasciatus/A.fasciatus/A.eigenmanniorium/A.cf.pampa/A.pampa./A.parahybae/A.scabripinnis ABGD subgroup 05	-	FUPR1079-10	JQ353578/-
Astyanax cf fasciatus	LBPV-28403	-	-	-	-	-	-	-	-	A.sp/A.bifasciatus/A.biotae/A.bockmanni/A.cf.fasciatus/A.fasciatus/A.eigenmanniorium/A.cf.pampa/A.pampa./A.parahybae/A.scabripinnis	A.sp/A.bifasciatus/A.biotae/A.bockmanni/A.cf.fasciatus/A.fasciatus/A.eigenmanniorium/A.cf.pampa/A.pampa./A.parahybae/A.scabripinnis GMYC subgroup 01	-	A.sp/A.bifasciatus/A.biotae/A.bockmanni/A.cf.fasciatus/A.fasciatus/A.eigenmanniorium/A.cf.pampa/A.pampa./A.parahybae/A.scabripinnis ABGD subgroup 05	-	FUPR1074-10	JQ353583/-
Astyanax cf fasciatus	LBPV-28402	-	-	-	-	-	-	-	-	A.sp/A.bifasciatus/A.biotae/A.bockmanni/A.cf.fasciatus/A.fasciatus/A.eigenmanniorium/A.cf.pampa/A.pampa./A.parahybae/A.scabripinnis	A.sp/A.bifasciatus/A.biotae/A.bockmanni/A.cf.fasciatus/A.fasciatus/A.eigenmanniorium/A.cf.pampa/A.pampa./A.parahybae/A.scabripinnis GMYC subgroup 02	-	A.sp/A.bifasciatus/A.biotae/A.bockmanni/A.cf.fasciatus/A.fasciatus/A.eigenmanniorium/A.cf.pampa/A.pampa./A.parahybae/A.scabripinnis ABGD subgroup 05	-	FUPR1073-10	JQ353584/-
Astyanax cf fasciatus	LBPV-28401	-	-	-	-	-	-	-	-	A.sp/A.bifasciatus/A.biotae/A.bockmanni/A.cf.fasciatus/A.fasciatus/A.eigenmanniorium/A.cf.pampa/A.pampa./A.parahybae/A.scabripinnis	A.sp/A.bifasciatus/A.biotae/A.bockmanni/A.cf.fasciatus/A.fasciatus/A.eigenmanniorium/A.cf.pampa/A.pampa./A.parahybae/A.scabripinnis GMYC subgroup 02	-	A.sp/A.bifasciatus/A.biotae/A.bockmanni/A.cf.fasciatus/A.fasciatus/A.eigenmanniorium/A.cf.pampa/A.pampa./A.parahybae/A.scabripinnis ABGD subgroup 05	-	FUPR1072-10	JQ353585/-
Astyanax cf fasciatus FUPR1105-10 LBPV-22588	-	-	-	-	-	-	-	-	-	A.sp./A.bockmanni/A.aff.bockmanni/A.bifasciatus/A.dissimlis/A.cf.fasciatus/A.fasciatus/A.aff.intermedius/A.minor/A.paranae/A.rivularis/A.scabripinnis	A.sp./A.bockmanni/A.aff.bockmanni/A.bifasciatus/A. biotae/A.dissimlis/A.cf.fasciatus/A.fasciatus/A.aff.intermedius/A.minor/A.paranae/A.rivularis/A.scabripinnis GMYC subgroup 02	-	A.sp./A.bockmanni/A.aff.bockmanni/A.bifasciatus/A.dissimlis/A.cf.fasciatus/A.fasciatus/A.aff.intermedius/A.minor/A.paranae/A.rivularis/A.scabripinnis-A.sp/A.laticeps/A.obscurus/A.rivularis/A.scabripinnis-A.fasciatus/A.rivularis/A.scabripinnis ABGD	-	-	JQ353607/-
Astyanax cf fasciatus voucher DCC00555	-	-	-	-	-	-	-	-	-	A.sp./A.bockmanni/A.aff.bockmanni/A.bifasciatus/A.dissimlis/A.cf.fasciatus/A.fasciatus/A.aff.intermedius/A.minor/A.paranae/A.rivularis/A.scabripinnis	A.sp./A.bockmanni/A.aff.bockmanni/A.bifasciatus/A. biotae/A.dissimlis/A.cf.fasciatus/A.fasciatus/A.aff.intermedius/A.minor/A.paranae/A.rivularis/A.scabripinnis GMYC subgroup 14	-	A.sp./A.bockmanni/A.aff.bockmanni/A.bifasciatus/A.dissimlis/A.cf.fasciatus/A.fasciatus/A.aff.intermedius/A.minor/A.paranae/A.rivularis/A.scabripinnis-A.sp/A.laticeps/A.obscurus/A.rivularis/A.scabripinnis-A.fasciatus/A.rivularis/A.scabripinnis ABGD	-	-	HM4050571/gi-300198854
Astyanax cf fasciatus voucher DCC00557	-	-	-	-	-	-	-	-	-	A.sp./A.bockmanni/A.aff.bockmanni/A.bifasciatus/A.dissimlis/A.cf.fasciatus/A.fasciatus/A.aff.intermedius/A.minor/A.paranae/A.rivularis/A.scabripinnis	A.sp./A.bockmanni/A.aff.bockmanni/A.bifasciatus/A. biotae/A.dissimlis/A.cf.fasciatus/A.fasciatus/A.aff.intermedius/A.minor/A.paranae/A.rivularis/A.scabripinnis GMYC subgroup 14	-	A.sp./A.bockmanni/A.aff.bockmanni/A.bifasciatus/A.dissimlis/A.cf.fasciatus/A.fasciatus/A.aff.intermedius/A.minor/A.paranae/A.rivularis/A.scabripinnis-A.sp/A.laticeps/A.obscurus/A.rivularis/A.scabripinnis-A.fasciatus/A.rivularis/A.scabripinnis ABGD	-	-	HM4050581/gi-300198856
Astyanax cf fasciatus voucher DCC00559	-	-	-	-	-	-	-	-	-	A.sp./A.bockmanni/A.aff.bockmanni/A.bifasciatus/A.dissimlis/A.cf.fasciatus/A.fasciatus/A.aff.intermedius/A.minor/A.paranae/A.rivularis/A.scabripinnis	A.sp./A.bockmanni/A.aff.bockmanni/A.bifasciatus/A. biotae/A.dissimlis/A.cf.fasciatus/A.fasciatus/A.aff.intermedius/A.minor/A.paranae/A.rivularis/A.scabripinnis GMYC subgroup 14	-	A.sp./A.bockmanni/A.aff.bockmanni/A.bifasciatus/A.dissimlis/A.cf.fasciatus/A.fasciatus/A.aff.intermedius/A.minor/A.paranae/A.rivularis/A.scabripinnis-A.sp/A.laticeps/A.obscurus/A.rivularis/A.scabripinnis-A.fasciatus/A.rivularis/A.scabripinnis ABGD	-	-	HM4050591/gi-300198858
Astyanax cf fasciatus voucher DCC00664	-	-	-	-	-	-	-	-	-	A.sp./A.bockmanni/A.aff.bockmanni/A.bifasciatus/A.dissimlis/A.cf.fasciatus/A.fasciatus/A.aff.intermedius/A.minor/A.paranae/A.rivularis/A.scabripinnis	A.sp./A.bockmanni/A.aff.bockmanni/A.bifasciatus/A. biotae/A.dissimlis/A.cf.fasciatus/A.fasciatus/A.aff.intermedius/A.minor/A.paranae/A.rivularis/A.scabripinnis GMYC subgroup 14	-	A.sp./A.bockmanni/A.aff.bockmanni/A.bifasciatus/A.dissimlis/A.cf.fasciatus/A.fasciatus/A.aff.intermedius/A.minor/A.paranae/A.rivularis/A.scabripinnis-A.sp/A.laticeps/A.obscurus/A.rivularis/A.scabripinnis-A.fasciatus/A.rivularis/A.scabripinnis ABGD	-	-	HM4050601/gi-300198860
Astyanax cf fasciatus voucher DCC00665	-	-	-	-	-	-	-	-	-	A.sp./A.bockmanni/A.aff.bockmanni/A.bifasciatus/A.dissimlis/A.cf.fasciatus/A.fasciatus/A.aff.intermedius/A.minor/A.paranae/A.rivularis/A.scabripinnis	A.sp./A.bockmanni/A.aff.bockmanni/A.bifasciatus/A. biotae/A.dissimlis/A.cf.fasciatus/A.fasciatus/A.aff.intermedius/A.minor/A.paranae/A.rivularis/A.scabripinnis GMYC subgroup 14	-	A.sp./A.bockmanni/A.aff.bockmanni/A.bifasciatus/A.dissimlis/A.cf.fasciatus/A.fasciatus/A.aff.intermedius/A.minor/A.paranae/A.rivularis/A.scabripinnis-A.sp/A.laticeps/A.obscurus/A.rivularis/A.scabripinnis-A.fasciatus/A.rivularis/A.scabripinnis ABGD	-	-	HM4050611/gi-300198862
Astyanax cf pampa BOLD-AAC5910 voucher UNMDP-T 0343	-	-	-	-	-	-	-	-	-	A.sp/A.bifasciatus/A.biotae/A.bockmanni/A.cf.fasciatus/A.fasciatus/A.eigenmanniorium/A.cf.pampa/A.pampa./A.parahybae/A.scabripinnis	A.sp/A.bifasciatus/A.biotae/A.bockmanni/A.cf.fasciatus/A.fasciatus/A.eigenmanniorium/A.cf.pampa/A.pampa./A.parahybae/A.scabripinnis GMYC subgroup 02	BOLD:AAC5910	A.sp/A.bifasciatus/A.biotae/A.bockmanni/A.cf.fasciatus/A.fasciatus/A.eigenmanniorium/A.cf.pampa/A.pampa./A.parahybae/A.scabripinnis ABGD subgroup 05	-	-	JX1116701/gi-393661258
Astyanax cf pampa BOLD-AAC5910 voucher UNMDP-T 0361	-	-	-	-	-	-	-	-	-	A.sp/A.bifasciatus/A.biotae/A.bockmanni/A.cf.fasciatus/A.fasciatus/A.eigenmanniorium/A.cf.pampa/A.pampa./A.parahybae/A.scabripinnis	A.sp/A.bifasciatus/A.biotae/A.bockmanni/A.cf.fasciatus/A.fasciatus/A.eigenmanniorium/A.cf.pampa/A.pampa./A.parahybae/A.scabripinnis GMYC subgroup 02	BOLD:AAC5910	A.sp/A.bifasciatus/A.biotae/A.bockmanni/A.cf.fasciatus/A.fasciatus/A.eigenmanniorium/A.cf.pampa/A.pampa./A.parahybae/A.scabripinnis ABGD subgroup 05	-	-	JX1116681/gi-393661254
Astyanax cf pampa BOLD-AAC5910 voucher UNMDP-T 0362	-	-	-	-	-	-	-	-	-	A.sp/A.bifasciatus/A.biotae/A.bockmanni/A.cf.fasciatus/A.fasciatus/A.eigenmanniorium/A.cf.pampa/A.pampa./A.parahybae/A.scabripinnis	A.sp/A.bifasciatus/A.biotae/A.bockmanni/A.cf.fasciatus/A.fasciatus/A.eigenmanniorium/A.cf.pampa/A.pampa./A.parahybae/A.scabripinnis GMYC subgroup 02	BOLD:AAC5910	A.sp/A.bifasciatus/A.biotae/A.bockmanni/A.cf.fasciatus/A.fasciatus/A.eigenmanniorium/A.cf.pampa/A.pampa./A.parahybae/A.scabripinnis ABGD subgroup 05	-	-	JX1116691/gi-393661256
Astyanax cf pampa BOLD-AAC5910 voucher UNMDP-T 0389	-	-	-	-	-	-	-	-	-	A.sp/A.bifasciatus/A.biotae/A.bockmanni/A.cf.fasciatus/A.fasciatus/A.eigenmanniorium/A.cf.pampa/A.pampa./A.parahybae/A.scabripinnis	A.sp/A.bifasciatus/A.biotae/A.bockmanni/A.cf.fasciatus/A.fasciatus/A.eigenmanniorium/A.cf.pampa/A.pampa./A.parahybae/A.scabripinnis GMYC subgroup 02	BOLD:AAC5910	A.sp/A.bifasciatus/A.biotae/A.bockmanni/A.cf.fasciatus/A.fasciatus/A.eigenmanniorium/A.cf.pampa/A.pampa./A.parahybae/A.scabripinnis ABGD subgroup 05	-	-	JX1116671/gi-393661252
Astyanax cf pampa BOLD-AAC5910 voucher UNMDP-T 0390	-	-	-	-	-	-	-	-	-	A.sp/A.bifasciatus/A.biotae/A.bockmanni/A.cf.fasciatus/A.fasciatus/A.eigenmanniorium/A.cf.pampa/A.pampa./A.parahybae/A.scabripinnis	A.sp/A.bifasciatus/A.biotae/A.bockmanni/A.cf.fasciatus/A.fasciatus/A.eigenmanniorium/A.cf.pampa/A.pampa./A.parahybae/A.scabripinnis GMYC subgroup 02	BOLD:AAC5910	A.sp/A.bifasciatus/A.biotae/A.bockmanni/A.cf.fasciatus/A.fasciatus/A.eigenmanniorium/A.cf.pampa/A.pampa./A.parahybae/A.scabripinnis ABGD subgroup 05	-	-	JX1116751/gi-393661268
Astyanax cf pampa BOLD-AAC5910 voucher UNMDP-T 0391	-	-	-	-	-	-	-	-	-	A.sp/A.bifasciatus/A.biotae/A.bockmanni/A.cf.fasciatus/A.fasciatus/A.eigenmanniorium/A.cf.pampa/A.pampa./A.parahybae/A.scabripinnis	A.sp/A.bifasciatus/A.biotae/A.bockmanni/A.cf.fasciatus/A.fasciatus/A.eigenmanniorium/A.cf.pampa/A.pampa./A.parahybae/A.scabripinnis GMYC subgroup 02	BOLD:AAC5910	A.sp/A.bifasciatus/A.biotae/A.bockmanni/A.cf.fasciatus/A.fasciatus/A.eigenmanniorium/A.cf.pampa/A.pampa./A.parahybae/A.scabripinnis ABGD subgroup 05	-	-	JX1116741/gi-393661266
Astyanax cf pampa BOLD-AAC5910 voucher UNMDP-T 0392	-	-	-	-	-	-	-	-	-	A.sp/A.bifasciatus/A.biotae/A.bockmanni/A.cf.fasciatus/A.fasciatus/A.eigenmanniorium/A.cf.pampa/A.pampa./A.parahybae/A.scabripinnis	A.sp/A.bifasciatus/A.biotae/A.bockmanni/A.cf.fasciatus/A.fasciatus/A.eigenmanniorium/A.cf.pampa/A.pampa./A.parahybae/A.scabripinnis GMYC subgroup 02	BOLD:AAC5910	A.sp/A.bifasciatus/A.biotae/A.bockmanni/A.cf.fasciatus/A.fasciatus/A.eigenmanniorium/A.cf.pampa/A.pampa./A.parahybae/A.scabripinnis ABGD subgroup 05	-	-	JX1116731/gi-393661264
Astyanax cf pampa BOLD-AAC5910 voucher UNMDP-T 0393	-	-	-	-	-	-	-	-	-	A.sp/A.bifasciatus/A.biotae/A.bockmanni/A.cf.fasciatus/A.fasciatus/A.eigenmanniorium/A.cf.pampa/A.pampa./A.parahybae/A.scabripinnis	A.sp/A.bifasciatus/A.biotae/A.bockmanni/A.cf.fasciatus/A.fasciatus/A.eigenmanniorium/A.cf.pampa/A.pampa./A.parahybae/A.scabripinnis GMYC subgroup 02	BOLD:AAC5910	A.sp/A.bifasciatus/A.biotae/A.bockmanni/A.cf.fasciatus/A.fasciatus/A.eigenmanniorium/A.cf.pampa/A.pampa./A.parahybae/A.scabripinnis ABGD subgroup 05	-	-	JX1116721/gi-393661262
Astyanax cf pampa BOLD-AAC5910 voucher UNMDP-T 0433	-	-	-	-	-	-	-	-	-	A.sp/A.bifasciatus/A.biotae/A.bockmanni/A.cf.fasciatus/A.fasciatus/A.eigenmanniorium/A.cf.pampa/A.pampa./A.parahybae/A.scabripinnis	A.sp/A.bifasciatus/A.biotae/A.bockmanni/A.cf.fasciatus/A.fasciatus/A.eigenmanniorium/A.cf.pampa/A.pampa./A.parahybae/A.scabripinnis GMYC subgroup 02	BOLD:AAC5910	A.sp/A.bifasciatus/A.biotae/A.bockmanni/A.cf.fasciatus/A.fasciatus/A.eigenmanniorium/A.cf.pampa/A.pampa./A.parahybae/A.scabripinnis ABGD subgroup 05	-	-	JX1116711/gi-393661260
Astyanax cf pampa BOLD-AAC5910 voucher UNMDP-T 0434	-	-	-	-	-	-	-	-	-	A.sp/A.bifasciatus/A.biotae/A.bockmanni/A.cf.fasciatus/A.fasciatus/A.eigenmanniorium/A.cf.pampa/A.pampa./A.parahybae/A.scabripinnis	A.sp/A.bifasciatus/A.biotae/A.bockmanni/A.cf.fasciatus/A.fasciatus/A.eigenmanniorium/A.cf.pampa/A.pampa./A.parahybae/A.scabripinnis GMYC subgroup 02	BOLD:AAC5910	A.sp/A.bifasciatus/A.biotae/A.bockmanni/A.cf.fasciatus/A.fasciatus/A.eigenmanniorium/A.cf.pampa/A.pampa./A.parahybae/A.scabripinnis ABGD subgroup 05	-	-	JX1116661/gi-393661250
Astyanax cf. anterior	LBPV-66207	Brazil	Mato Grosso	Gaucha do Norte/MT	Rio Xingu	Tributario Rio Coluene	-13.516	-53.111	-	A.cf.anterior/A. anterior	A.anterior-A.cf.anterior/A. anterior-A.sp. 41 GMYC	BOLD:ACJ1304	A.cf.anterior/A. anterior ABGD	BAST	BAST1198-13	-
Astyanax cf. anterior	LBPV-65877	Brazil	Paraiba	Santa Rita/PB	Costeira	Rio Jacuipe	-7.013	-35.061	-	A.cf.anterior/A. anterior	A.anterior-A.cf.anterior/A. anterior-A.sp. 41 GMYC	BOLD:ACJ1304	A.cf.anterior/A. anterior ABGD	BAST	BAST1359-13	-
Astyanax cf. anterior	LBPV-66159	Brazil	Mato Grosso	Canarana/MT	Rio Xingu	Rio Coluene	-13.495	-53.083	-	A.cf.anterior/A. anterior	A.anterior-A.cf.anterior/A. anterior-A.sp. 41 GMYC	BOLD:ACJ1304	A.cf.anterior/A. anterior ABGD	BAST	BAST1362-13	-
Astyanax cf. anterior	LBPV-66257	Brazil	Mato Grosso	Gaucha do Norte/MT	Rio Xingu	Tributario Rio Coluene	-13.442	-53.146	-	A.cf.anterior/A. anterior	A.anterior-A.cf.anterior/A. anterior-A.sp. 41 GMYC	BOLD:ACJ1304	A.cf.anterior/A. anterior ABGD	BAST	BAST1363-13	-
Astyanax cf. asuncionensis	UNMDP-T 2814	Argentina	Formosa	-	-	Laguna Herradura	-26.507	-58.285	-	A.sp/A.abramis/A.altiparanae/A.asuncionensis/A.lacustris	A.sp/A.abramis/A.altiparanae/A.asuncionensis/A.lacustris GMYC subgroup 01	BOLD:ACK7589	A.sp/A.abramis/A.altiparanae/A.asuncionensis/A.lacustris ABGD	AST	AST034-15	-
Astyanax cf. asuncionensis	UNMDP-T 2816	Argentina	Formosa	-	-	Laguna Herradura	-26.507	-58.285	-	A.sp/A.abramis/A.altiparanae/A.asuncionensis/A.lacustris	A.sp/A.abramis/A.altiparanae/A.asuncionensis/A.lacustris GMYC subgroup 01	BOLD:ACK7589	A.sp/A.abramis/A.altiparanae/A.asuncionensis/A.lacustris ABGD	AST	AST035-15	-
Astyanax cf. asuncionensis	UNMDP-T 2817	Argentina	Formosa	-	-	Laguna Herradura	-26.507	-58.285	-	A.sp/A.abramis/A.altiparanae/A.asuncionensis/A.lacustris	A.sp/A.abramis/A.altiparanae/A.asuncionensis/A.lacustris GMYC subgroup 02	BOLD:ACK7589	A.sp/A.abramis/A.altiparanae/A.asuncionensis/A.lacustris ABGD	AST	AST036-15	-
Astyanax cf. fasciatus	LBPV-59344	Brazil	Para	Itaituba/PA	Rio Amazonas/Rio Tapajos	Igarape sem nome	-4.466	-56.145	-	A.sp./A.bockmanni/A.aff.bockmanni/A.bifasciatus/A.dissimlis/A.cf.fasciatus/A.fasciatus/A.aff.intermedius/A.minor/A.paranae/A.rivularis/A.scabripinnis	A.sp./A.bockmanni/A.aff.bockmanni/A.bifasciatus/A. biotae/A.dissimlis/A.cf.fasciatus/A.fasciatus/A.aff.intermedius/A.minor/A.paranae/A.rivularis/A.scabripinnis GMYC subgroup 14	BOLD:AAC5910	A.sp./A.bockmanni/A.aff.bockmanni/A.bifasciatus/A.dissimlis/A.cf.fasciatus/A.fasciatus/A.aff.intermedius/A.minor/A.paranae/A.rivularis/A.scabripinnis-A.sp/A.laticeps/A.obscurus/A.rivularis/A.scabripinnis-A.fasciatus/A.rivularis/A.scabripinnis ABGD	BAST	BAST1045-13	-
Astyanax cf. fasciatus	LBPV-41882	Brazil	Minas Gerais	Curvelo/MG	Rio das Velhas/Rio Sao Francisco	Corrego Amendoim	-18.721	-44.346	-	A.sp./A.bockmanni/A.aff.bockmanni/A.bifasciatus/A.dissimlis/A.cf.fasciatus/A.fasciatus/A.aff.intermedius/A.minor/A.paranae/A.rivularis/A.scabripinnis	A.sp./A.bockmanni/A.aff.bockmanni/A.bifasciatus/A. biotae/A.dissimlis/A.cf.fasciatus/A.fasciatus/A.aff.intermedius/A.minor/A.paranae/A.rivularis/A.scabripinnis GMYC subgroup 07	BOLD:AAC5910	A.sp./A.bockmanni/A.aff.bockmanni/A.bifasciatus/A.dissimlis/A.cf.fasciatus/A.fasciatus/A.aff.intermedius/A.minor/A.paranae/A.rivularis/A.scabripinnis-A.sp/A.laticeps/A.obscurus/A.rivularis/A.scabripinnis-A.fasciatus/A.rivularis/A.scabripinnis ABGD	BAST	BAST1110-13	-
Astyanax cf. fasciatus	LBPV-60165	Brazil	Minas Gerais	Claro de Minas/MG	Rio Parana	Rio Pirapitinga	-17.944	-47.969	-	A.sp./A.bockmanni/A.aff.bockmanni/A.bifasciatus/A.dissimlis/A.cf.fasciatus/A.fasciatus/A.aff.intermedius/A.minor/A.paranae/A.rivularis/A.scabripinnis	A.sp./A.bockmanni/A.aff.bockmanni/A.bifasciatus/A. biotae/A.dissimlis/A.cf.fasciatus/A.fasciatus/A.aff.intermedius/A.minor/A.paranae/A.rivularis/A.scabripinnis GMYC subgroup 07	BOLD:AAC5910	A.sp./A.bockmanni/A.aff.bockmanni/A.bifasciatus/A.dissimlis/A.cf.fasciatus/A.fasciatus/A.aff.intermedius/A.minor/A.paranae/A.rivularis/A.scabripinnis-A.sp/A.laticeps/A.obscurus/A.rivularis/A.scabripinnis-A.fasciatus/A.rivularis/A.scabripinnis ABGD	BAST	BAST1166-13	-
Astyanax cf. fasciatus	LBPV-60166	Brazil	Minas Gerais	Claro de Minas/MG	Rio Parana	Rio Pirapitinga	-17.944	-47.969	-	A.sp./A.bockmanni/A.aff.bockmanni/A.bifasciatus/A.dissimlis/A.cf.fasciatus/A.fasciatus/A.aff.intermedius/A.minor/A.paranae/A.rivularis/A.scabripinnis	A.sp./A.bockmanni/A.aff.bockmanni/A.bifasciatus/A. biotae/A.dissimlis/A.cf.fasciatus/A.fasciatus/A.aff.intermedius/A.minor/A.paranae/A.rivularis/A.scabripinnis GMYC subgroup 08	BOLD:AAC5910	A.sp./A.bockmanni/A.aff.bockmanni/A.bifasciatus/A.dissimlis/A.cf.fasciatus/A.fasciatus/A.aff.intermedius/A.minor/A.paranae/A.rivularis/A.scabripinnis-A.sp/A.laticeps/A.obscurus/A.rivularis/A.scabripinnis-A.fasciatus/A.rivularis/A.scabripinnis ABGD	BAST	BAST1167-13	-
Astyanax cf. fasciatus	LBPV-9160	Brazil	-	SalesopolisSP	Rio Tiete	Rio Paraitinga	-23.524	-45.792	-	A.sp./A.bockmanni/A.aff.bockmanni/A.bifasciatus/A.dissimlis/A.cf.fasciatus/A.fasciatus/A.aff.intermedius/A.minor/A.paranae/A.rivularis/A.scabripinnis	A.sp./A.bockmanni/A.aff.bockmanni/A.bifasciatus/A. biotae/A.dissimlis/A.cf.fasciatus/A.fasciatus/A.aff.intermedius/A.minor/A.paranae/A.rivularis/A.scabripinnis GMYC subgroup 02	BOLD:AAC5910	A.sp./A.bockmanni/A.aff.bockmanni/A.bifasciatus/A.dissimlis/A.cf.fasciatus/A.fasciatus/A.aff.intermedius/A.minor/A.paranae/A.rivularis/A.scabripinnis-A.sp/A.laticeps/A.obscurus/A.rivularis/A.scabripinnis-A.fasciatus/A.rivularis/A.scabripinnis ABGD	AUPRB	BAST547-12	-
Astyanax cf. fasciatus	LBPV-9161	Brazil	-	SalesopolisSP	Rio Tiete	Rio Paraitinga	-23.524	-45.792	-	A.sp./A.bockmanni/A.aff.bockmanni/A.bifasciatus/A.dissimlis/A.cf.fasciatus/A.fasciatus/A.aff.intermedius/A.minor/A.paranae/A.rivularis/A.scabripinnis	A.sp./A.bockmanni/A.aff.bockmanni/A.bifasciatus/A. biotae/A.dissimlis/A.cf.fasciatus/A.fasciatus/A.aff.intermedius/A.minor/A.paranae/A.rivularis/A.scabripinnis GMYC subgroup 02	BOLD:AAC5910	A.sp./A.bockmanni/A.aff.bockmanni/A.bifasciatus/A.dissimlis/A.cf.fasciatus/A.fasciatus/A.aff.intermedius/A.minor/A.paranae/A.rivularis/A.scabripinnis-A.sp/A.laticeps/A.obscurus/A.rivularis/A.scabripinnis-A.fasciatus/A.rivularis/A.scabripinnis ABGD	AUPRB	BAST548-12	-
Astyanax cf. fasciatus	LBPV-20136	Brazil	-	BotucatuSP	Rio Tiete/ Rio Parana	Rio Alambari	-22.763	-48.262	-	A.sp/A.bifasciatus/A.biotae/A.bockmanni/A.cf.fasciatus/A.fasciatus/A.eigenmanniorium/A.cf.pampa/A.pampa./A.parahybae/A.scabripinnis	A.sp/A.bifasciatus/A.biotae/A.bockmanni/A.cf.fasciatus/A.fasciatus/A.eigenmanniorium/A.cf.pampa/A.pampa./A.parahybae/A.scabripinnis GMYC subgroup 01	BOLD:ACK7514	A.sp/A.bifasciatus/A.biotae/A.bockmanni/A.cf.fasciatus/A.fasciatus/A.eigenmanniorium/A.cf.pampa/A.pampa./A.parahybae/A.scabripinnis ABGD subgroup 05	AUPRB	BAST095-12	-
Astyanax cf. fasciatus	LBPV-22494	Brazil	Sao Paulo	Avare/SP	Rio Paranapanema/Rio Parana	Rio Novo	-23.024	-48.828	-	A.sp/A.bifasciatus/A.biotae/A.bockmanni/A.cf.fasciatus/A.fasciatus/A.eigenmanniorium/A.cf.pampa/A.pampa./A.parahybae/A.scabripinnis	A.sp/A.bifasciatus/A.biotae/A.bockmanni/A.cf.fasciatus/A.fasciatus/A.eigenmanniorium/A.cf.pampa/A.pampa./A.parahybae/A.scabripinnis GMYC subgroup 04	BOLD:ACK7514	A.sp/A.bifasciatus/A.biotae/A.bockmanni/A.cf.fasciatus/A.fasciatus/A.eigenmanniorium/A.cf.pampa/A.pampa./A.parahybae/A.scabripinnis ABGD subgroup 05	BAST	BAST1085-13	-
Astyanax cf. fasciatus	LBPV-25543	Brazil	Rio Grande do Sul	Barra do Ribeiro/RS	Atlantico	Rio Guaiba	-30.296	-51.298	-	A.sp/A.bifasciatus/A.biotae/A.bockmanni/A.cf.fasciatus/A.fasciatus/A.eigenmanniorium/A.cf.pampa/A.pampa./A.parahybae/A.scabripinnis	A.sp/A.bifasciatus/A.biotae/A.bockmanni/A.cf.fasciatus/A.fasciatus/A.eigenmanniorium/A.cf.pampa/A.pampa./A.parahybae/A.scabripinnis GMYC subgroup 04	BOLD:ACK7514	A.sp/A.bifasciatus/A.biotae/A.bockmanni/A.cf.fasciatus/A.fasciatus/A.eigenmanniorium/A.cf.pampa/A.pampa./A.parahybae/A.scabripinnis ABGD subgroup 05	BAST	BAST1086-13	-
Astyanax cf. fasciatus	LBPV-25544	Brazil	Rio Grande do Sul	Barra do Ribeiro/RS	Atlantico	Rio Guaiba	-30.296	-51.298	-	A.sp/A.bifasciatus/A.biotae/A.bockmanni/A.cf.fasciatus/A.fasciatus/A.eigenmanniorium/A.cf.pampa/A.pampa./A.parahybae/A.scabripinnis	A.sp/A.bifasciatus/A.biotae/A.bockmanni/A.cf.fasciatus/A.fasciatus/A.eigenmanniorium/A.cf.pampa/A.pampa./A.parahybae/A.scabripinnis GMYC subgroup 04	BOLD:ACK7514	A.sp/A.bifasciatus/A.biotae/A.bockmanni/A.cf.fasciatus/A.fasciatus/A.eigenmanniorium/A.cf.pampa/A.pampa./A.parahybae/A.scabripinnis ABGD subgroup 05	BAST	BAST1087-13	-
Astyanax cf. fasciatus	LBPV-52790	Brazil	Sao Paulo	Botucatu, SP	Rio Tiete	Rio Capivara	-22.898	-48.389	-	A.sp/A.bifasciatus/A.biotae/A.bockmanni/A.cf.fasciatus/A.fasciatus/A.eigenmanniorium/A.cf.pampa/A.pampa./A.parahybae/A.scabripinnis	A.sp/A.bifasciatus/A.biotae/A.bockmanni/A.cf.fasciatus/A.fasciatus/A.eigenmanniorium/A.cf.pampa/A.pampa./A.parahybae/A.scabripinnis GMYC subgroup 02	BOLD:ACK7514	A.sp/A.bifasciatus/A.biotae/A.bockmanni/A.cf.fasciatus/A.fasciatus/A.eigenmanniorium/A.cf.pampa/A.pampa./A.parahybae/A.scabripinnis ABGD subgroup 05	BAST	BAST1123-13	-
Astyanax cf. fasciatus	LBPV-52793	Brazil	Sao Paulo	Botucatu, SP	Rio Tiete	Rio Capivara	-22.898	-48.389	-	A.sp/A.bifasciatus/A.biotae/A.bockmanni/A.cf.fasciatus/A.fasciatus/A.eigenmanniorium/A.cf.pampa/A.pampa./A.parahybae/A.scabripinnis	A.sp/A.bifasciatus/A.biotae/A.bockmanni/A.cf.fasciatus/A.fasciatus/A.eigenmanniorium/A.cf.pampa/A.pampa./A.parahybae/A.scabripinnis GMYC subgroup 02	BOLD:ACK7514	A.sp/A.bifasciatus/A.biotae/A.bockmanni/A.cf.fasciatus/A.fasciatus/A.eigenmanniorium/A.cf.pampa/A.pampa./A.parahybae/A.scabripinnis ABGD subgroup 05	BAST	BAST1124-13	-
Astyanax cf. fasciatus	LBPV-21430	Brazil	-	SalesopolisSP	Rio Tiete	Rio Paraitinga - Porto Olaria	-	-	-	A.sp/A.bifasciatus/A.biotae/A.bockmanni/A.cf.fasciatus/A.fasciatus/A.eigenmanniorium/A.cf.pampa/A.pampa./A.parahybae/A.scabripinnis	A.sp/A.bifasciatus/A.biotae/A.bockmanni/A.cf.fasciatus/A.fasciatus/A.eigenmanniorium/A.cf.pampa/A.pampa./A.parahybae/A.scabripinnis GMYC subgroup 01	BOLD:ACK7514	A.sp/A.bifasciatus/A.biotae/A.bockmanni/A.cf.fasciatus/A.fasciatus/A.eigenmanniorium/A.cf.pampa/A.pampa./A.parahybae/A.scabripinnis ABGD subgroup 05	AUPRB	BAST144-12	-
Astyanax cf. fasciatus	LBPV-21431	Brazil	-	SalesopolisSP	Rio Tiete	Rio Paraitinga - Porto Olaria	-	-	-	A.sp/A.bifasciatus/A.biotae/A.bockmanni/A.cf.fasciatus/A.fasciatus/A.eigenmanniorium/A.cf.pampa/A.pampa./A.parahybae/A.scabripinnis	A.sp/A.bifasciatus/A.biotae/A.bockmanni/A.cf.fasciatus/A.fasciatus/A.eigenmanniorium/A.cf.pampa/A.pampa./A.parahybae/A.scabripinnis GMYC subgroup 11	BOLD:ACK7514	A.sp/A.bifasciatus/A.biotae/A.bockmanni/A.cf.fasciatus/A.fasciatus/A.eigenmanniorium/A.cf.pampa/A.pampa./A.parahybae/A.scabripinnis ABGD subgroup 05	AUPRB	BAST145-12	-
Astyanax cf. fasciatus	LBPV-25957	Brazil	-	Araras, SP	Rio Mogi-Guacu	Corrego Agua Boa	-22.369	-47.477	-	A.sp/A.bifasciatus/A.biotae/A.bockmanni/A.cf.fasciatus/A.fasciatus/A.eigenmanniorium/A.cf.pampa/A.pampa./A.parahybae/A.scabripinnis	A.sp/A.bifasciatus/A.biotae/A.bockmanni/A.cf.fasciatus/A.fasciatus/A.eigenmanniorium/A.cf.pampa/A.pampa./A.parahybae/A.scabripinnis GMYC subgroup 01	BOLD:ACK7514	A.sp/A.bifasciatus/A.biotae/A.bockmanni/A.cf.fasciatus/A.fasciatus/A.eigenmanniorium/A.cf.pampa/A.pampa./A.parahybae/A.scabripinnis ABGD subgroup 05	BAST	BAST1479-14	-
Astyanax cf. fasciatus	LBPV-55275	Brazil	Rio Grande do Sul	Cerrito/RS	Atlantico	Riacho sem nome	-31.876	-52.815	-	A.sp/A.bifasciatus/A.biotae/A.bockmanni/A.cf.fasciatus/A.fasciatus/A.eigenmanniorium/A.cf.pampa/A.pampa./A.parahybae/A.scabripinnis	A.sp/A.bifasciatus/A.biotae/A.bockmanni/A.cf.fasciatus/A.fasciatus/A.eigenmanniorium/A.cf.pampa/A.pampa./A.parahybae/A.scabripinnis GMYC subgroup 02	BOLD:ACK7514	A.sp/A.bifasciatus/A.biotae/A.bockmanni/A.cf.fasciatus/A.fasciatus/A.eigenmanniorium/A.cf.pampa/A.pampa./A.parahybae/A.scabripinnis ABGD subgroup 05	BAST	BAST1526-14	-
Astyanax cf. fasciatus	LBPV-25501	Brazil	-	Barra do RibeiroRS	Atlantico	Rio Guaiba	-30.285	-51.3	-	A.sp/A.bifasciatus/A.biotae/A.bockmanni/A.cf.fasciatus/A.fasciatus/A.eigenmanniorium/A.cf.pampa/A.pampa./A.parahybae/A.scabripinnis	A.sp/A.bifasciatus/A.biotae/A.bockmanni/A.cf.fasciatus/A.fasciatus/A.eigenmanniorium/A.cf.pampa/A.pampa./A.parahybae/A.scabripinnis GMYC subgroup 02	BOLD:ACK7514	A.sp/A.bifasciatus/A.biotae/A.bockmanni/A.cf.fasciatus/A.fasciatus/A.eigenmanniorium/A.cf.pampa/A.pampa./A.parahybae/A.scabripinnis ABGD subgroup 05	BAST	BAST167-12	-
Astyanax cf. fasciatus	LBPV-25502	Brazil	-	Barra do RibeiroRS	Atlantico	Rio Guaiba	-30.285	-51.3	-	A.sp/A.bifasciatus/A.biotae/A.bockmanni/A.cf.fasciatus/A.fasciatus/A.eigenmanniorium/A.cf.pampa/A.pampa./A.parahybae/A.scabripinnis	A.sp/A.bifasciatus/A.biotae/A.bockmanni/A.cf.fasciatus/A.fasciatus/A.eigenmanniorium/A.cf.pampa/A.pampa./A.parahybae/A.scabripinnis GMYC subgroup 04	BOLD:ACK7514	A.sp/A.bifasciatus/A.biotae/A.bockmanni/A.cf.fasciatus/A.fasciatus/A.eigenmanniorium/A.cf.pampa/A.pampa./A.parahybae/A.scabripinnis ABGD subgroup 05	BAST	BAST168-12	-
Astyanax cf. fasciatus	LBPV-25503	Brazil	-	Barra do RibeiroRS	Atlantico	Rio Guaiba	-30.285	-51.3	-	A.sp/A.bifasciatus/A.biotae/A.bockmanni/A.cf.fasciatus/A.fasciatus/A.eigenmanniorium/A.cf.pampa/A.pampa./A.parahybae/A.scabripinnis	A.sp/A.bifasciatus/A.biotae/A.bockmanni/A.cf.fasciatus/A.fasciatus/A.eigenmanniorium/A.cf.pampa/A.pampa./A.parahybae/A.scabripinnis GMYC subgroup 02	BOLD:ACK7514	A.sp/A.bifasciatus/A.biotae/A.bockmanni/A.cf.fasciatus/A.fasciatus/A.eigenmanniorium/A.cf.pampa/A.pampa./A.parahybae/A.scabripinnis ABGD subgroup 05	BAST	BAST169-12	-
Astyanax cf. fasciatus	LBPV-25504	Brazil	-	Barra do RibeiroRS	Atlantico	Rio Guaiba	-30.285	-51.3	-	A.sp/A.bifasciatus/A.biotae/A.bockmanni/A.cf.fasciatus/A.fasciatus/A.eigenmanniorium/A.cf.pampa/A.pampa./A.parahybae/A.scabripinnis	A.sp/A.bifasciatus/A.biotae/A.bockmanni/A.cf.fasciatus/A.fasciatus/A.eigenmanniorium/A.cf.pampa/A.pampa./A.parahybae/A.scabripinnis GMYC subgroup 02	BOLD:ACK7514	A.sp/A.bifasciatus/A.biotae/A.bockmanni/A.cf.fasciatus/A.fasciatus/A.eigenmanniorium/A.cf.pampa/A.pampa./A.parahybae/A.scabripinnis ABGD subgroup 05	BAST	BAST170-12	-
Astyanax cf. fasciatus	LBPV-25505	Brazil	-	Barra do RibeiroRS	Atlantico	Rio Guaiba	-30.285	-51.3	-	A.sp/A.bifasciatus/A.biotae/A.bockmanni/A.cf.fasciatus/A.fasciatus/A.eigenmanniorium/A.cf.pampa/A.pampa./A.parahybae/A.scabripinnis	A.sp/A.bifasciatus/A.biotae/A.bockmanni/A.cf.fasciatus/A.fasciatus/A.eigenmanniorium/A.cf.pampa/A.pampa./A.parahybae/A.scabripinnis GMYC subgroup 04	BOLD:ACK7514	A.sp/A.bifasciatus/A.biotae/A.bockmanni/A.cf.fasciatus/A.fasciatus/A.eigenmanniorium/A.cf.pampa/A.pampa./A.parahybae/A.scabripinnis ABGD subgroup 05	BAST	BAST171-12	-
Astyanax cf. fasciatus	LBPV-34669	Brazil	-	SapopemaPR	Rio Paranapanema/Bacia do Prata	Corrego Lambari	-23.938	-50.729	-	A.sp/A.bifasciatus/A.biotae/A.bockmanni/A.cf.fasciatus/A.fasciatus/A.eigenmanniorium/A.cf.pampa/A.pampa./A.parahybae/A.scabripinnis	A.sp/A.bifasciatus/A.biotae/A.bockmanni/A.cf.fasciatus/A.fasciatus/A.eigenmanniorium/A.cf.pampa/A.pampa./A.parahybae/A.scabripinnis GMYC subgroup 02	BOLD:ACK7514	A.sp/A.bifasciatus/A.biotae/A.bockmanni/A.cf.fasciatus/A.fasciatus/A.eigenmanniorium/A.cf.pampa/A.pampa./A.parahybae/A.scabripinnis ABGD subgroup 05	AUPRB	BAST256-12	-
Astyanax cf. fasciatus	LBPV-34670	Brazil	-	SapopemaPR	Rio Paranapanema/Bacia do Prata	Corrego Lambari	-23.938	-50.729	-	A.sp/A.bifasciatus/A.biotae/A.bockmanni/A.cf.fasciatus/A.fasciatus/A.eigenmanniorium/A.cf.pampa/A.pampa./A.parahybae/A.scabripinnis	A.sp/A.bifasciatus/A.biotae/A.bockmanni/A.cf.fasciatus/A.fasciatus/A.eigenmanniorium/A.cf.pampa/A.pampa./A.parahybae/A.scabripinnis GMYC subgroup 14	BOLD:ACK7514	A.sp/A.bifasciatus/A.biotae/A.bockmanni/A.cf.fasciatus/A.fasciatus/A.eigenmanniorium/A.cf.pampa/A.pampa./A.parahybae/A.scabripinnis ABGD subgroup 05	BAST	BAST257-12	-
Astyanax cf. fasciatus	LBPV-38316	Brazil	-	JaibaMG	Sao Francisco	Rio Verde Grande	-15.323	-43.665	-	A.sp/A.bifasciatus/A.biotae/A.bockmanni/A.cf.fasciatus/A.fasciatus/A.eigenmanniorium/A.cf.pampa/A.pampa./A.parahybae/A.scabripinnis	A.sp/A.bifasciatus/A.biotae/A.bockmanni/A.cf.fasciatus/A.fasciatus/A.eigenmanniorium/A.cf.pampa/A.pampa./A.parahybae/A.scabripinnis GMYC subgroup 05	BOLD:ACK7514	A.sp/A.bifasciatus/A.biotae/A.bockmanni/A.cf.fasciatus/A.fasciatus/A.eigenmanniorium/A.cf.pampa/A.pampa./A.parahybae/A.scabripinnis ABGD subgroup 05	BAST	BAST282-12	-
Astyanax cf. fasciatus	LBPV-38317	Brazil	-	JaibaMG	Sao Francisco	Rio Verde Grande	-15.323	-43.665	-	A.sp/A.bifasciatus/A.biotae/A.bockmanni/A.cf.fasciatus/A.fasciatus/A.eigenmanniorium/A.cf.pampa/A.pampa./A.parahybae/A.scabripinnis	A.sp/A.bifasciatus/A.biotae/A.bockmanni/A.cf.fasciatus/A.fasciatus/A.eigenmanniorium/A.cf.pampa/A.pampa./A.parahybae/A.scabripinnis GMYC subgroup 05	BOLD:ACK7514	A.sp/A.bifasciatus/A.biotae/A.bockmanni/A.cf.fasciatus/A.fasciatus/A.eigenmanniorium/A.cf.pampa/A.pampa./A.parahybae/A.scabripinnis ABGD subgroup 05	BAST	BAST283-12	-
Astyanax cf. fasciatus	LBPV-38318	Brazil	-	JaibaMG	Sao Francisco	Rio Verde Grande	-15.323	-43.665	-	A.sp/A.bifasciatus/A.biotae/A.bockmanni/A.cf.fasciatus/A.fasciatus/A.eigenmanniorium/A.cf.pampa/A.pampa./A.parahybae/A.scabripinnis	A.sp/A.bifasciatus/A.biotae/A.bockmanni/A.cf.fasciatus/A.fasciatus/A.eigenmanniorium/A.cf.pampa/A.pampa./A.parahybae/A.scabripinnis GMYC subgroup 05	BOLD:ACK7514	A.sp/A.bifasciatus/A.biotae/A.bockmanni/A.cf.fasciatus/A.fasciatus/A.eigenmanniorium/A.cf.pampa/A.pampa./A.parahybae/A.scabripinnis ABGD subgroup 05	BAST	BAST284-12	-
Astyanax cf. fasciatus	LBPV-38319	Brazil	-	JaibaMG	Sao Francisco	Rio Verde Grande	-15.323	-43.665	-	A.sp/A.bifasciatus/A.biotae/A.bockmanni/A.cf.fasciatus/A.fasciatus/A.eigenmanniorium/A.cf.pampa/A.pampa./A.parahybae/A.scabripinnis	A.sp/A.bifasciatus/A.biotae/A.bockmanni/A.cf.fasciatus/A.fasciatus/A.eigenmanniorium/A.cf.pampa/A.pampa./A.parahybae/A.scabripinnis GMYC subgroup 05	BOLD:ACK7514	A.sp/A.bifasciatus/A.biotae/A.bockmanni/A.cf.fasciatus/A.fasciatus/A.eigenmanniorium/A.cf.pampa/A.pampa./A.parahybae/A.scabripinnis ABGD subgroup 05	BAST	BAST285-12	-
Astyanax cf. fasciatus	LBPV-40015	Brazil	-	ArarasSP	Rio Parana/La Plata Basin	Rio Araras	-22.378	-47.427	-	A.sp/A.bifasciatus/A.biotae/A.bockmanni/A.cf.fasciatus/A.fasciatus/A.eigenmanniorium/A.cf.pampa/A.pampa./A.parahybae/A.scabripinnis	A.sp/A.bifasciatus/A.biotae/A.bockmanni/A.cf.fasciatus/A.fasciatus/A.eigenmanniorium/A.cf.pampa/A.pampa./A.parahybae/A.scabripinnis GMYC subgroup 13	BOLD:ACK7514	A.sp/A.bifasciatus/A.biotae/A.bockmanni/A.cf.fasciatus/A.fasciatus/A.eigenmanniorium/A.cf.pampa/A.pampa./A.parahybae/A.scabripinnis ABGD subgroup 05	BAST	BAST301-12	-
Astyanax cf. fasciatus	LBPV-40018	Brazil	-	ArarasSP	Rio Parana/La Plata Basin	Rio Araras	-22.378	-47.427	-	A.sp/A.bifasciatus/A.biotae/A.bockmanni/A.cf.fasciatus/A.fasciatus/A.eigenmanniorium/A.cf.pampa/A.pampa./A.parahybae/A.scabripinnis	A.sp/A.bifasciatus/A.biotae/A.bockmanni/A.cf.fasciatus/A.fasciatus/A.eigenmanniorium/A.cf.pampa/A.pampa./A.parahybae/A.scabripinnis GMYC subgroup 01	BOLD:ACK7514	A.sp/A.bifasciatus/A.biotae/A.bockmanni/A.cf.fasciatus/A.fasciatus/A.eigenmanniorium/A.cf.pampa/A.pampa./A.parahybae/A.scabripinnis ABGD subgroup 05	BAST	BAST302-12	-
Astyanax cf. fasciatus	LBPV-42847	Brazil	-	Sao Roque de MinasMG	Rio Sao Francisco	Rio Sao Francisco	-20.348	-46.07	-	A.sp/A.bifasciatus/A.biotae/A.bockmanni/A.cf.fasciatus/A.fasciatus/A.eigenmanniorium/A.cf.pampa/A.pampa./A.parahybae/A.scabripinnis	A.sp/A.bifasciatus/A.biotae/A.bockmanni/A.cf.fasciatus/A.fasciatus/A.eigenmanniorium/A.cf.pampa/A.pampa./A.parahybae/A.scabripinnis GMYC subgroup 05	BOLD:ACK7514	A.sp/A.bifasciatus/A.biotae/A.bockmanni/A.cf.fasciatus/A.fasciatus/A.eigenmanniorium/A.cf.pampa/A.pampa./A.parahybae/A.scabripinnis ABGD subgroup 05	BAST	BAST370-12	-
Astyanax cf. fasciatus	LBPV-42900	Brazil	-	Sao Roque de MinasMG	Rio Sao Francisco	Rio Sao Francisco	-20.348	-46.07	-	A.sp/A.bifasciatus/A.biotae/A.bockmanni/A.cf.fasciatus/A.fasciatus/A.eigenmanniorium/A.cf.pampa/A.pampa./A.parahybae/A.scabripinnis	A.sp/A.bifasciatus/A.biotae/A.bockmanni/A.cf.fasciatus/A.fasciatus/A.eigenmanniorium/A.cf.pampa/A.pampa./A.parahybae/A.scabripinnis GMYC subgroup 05	BOLD:ACK7514	A.sp/A.bifasciatus/A.biotae/A.bockmanni/A.cf.fasciatus/A.fasciatus/A.eigenmanniorium/A.cf.pampa/A.pampa./A.parahybae/A.scabripinnis ABGD subgroup 05	BAST	BAST372-12	-
Astyanax cf. fasciatus	LBPV-42902	Brazil	-	Sao Roque de MinasMG	Rio Sao Francisco	Rio Sao Francisco	-20.348	-46.07	-	A.sp/A.bifasciatus/A.biotae/A.bockmanni/A.cf.fasciatus/A.fasciatus/A.eigenmanniorium/A.cf.pampa/A.pampa./A.parahybae/A.scabripinnis	A.sp/A.bifasciatus/A.biotae/A.bockmanni/A.cf.fasciatus/A.fasciatus/A.eigenmanniorium/A.cf.pampa/A.pampa./A.parahybae/A.scabripinnis GMYC subgroup 05	BOLD:ACK7514	A.sp/A.bifasciatus/A.biotae/A.bockmanni/A.cf.fasciatus/A.fasciatus/A.eigenmanniorium/A.cf.pampa/A.pampa./A.parahybae/A.scabripinnis ABGD subgroup 05	BAST	BAST373-12	-
Astyanax cf. fasciatus	LBPV-43507	Brazil	-	Biritiba MirimSP	Rio Parana	Rio Tiete	-23.555	-46.041	-	A.sp/A.bifasciatus/A.biotae/A.bockmanni/A.cf.fasciatus/A.fasciatus/A.eigenmanniorium/A.cf.pampa/A.pampa./A.parahybae/A.scabripinnis	A.sp/A.bifasciatus/A.biotae/A.bockmanni/A.cf.fasciatus/A.fasciatus/A.eigenmanniorium/A.cf.pampa/A.pampa./A.parahybae/A.scabripinnis GMYC subgroup 01	BOLD:ACK7514	A.sp/A.bifasciatus/A.biotae/A.bockmanni/A.cf.fasciatus/A.fasciatus/A.eigenmanniorium/A.cf.pampa/A.pampa./A.parahybae/A.scabripinnis ABGD subgroup 05	AUPRB	BAST388-12	-
Astyanax cf. fasciatus	LBPV-43508	Brazil	-	Biritiba MirimSP	Rio Parana	Rio Tiete	-23.555	-46.041	-	A.sp/A.bifasciatus/A.biotae/A.bockmanni/A.cf.fasciatus/A.fasciatus/A.eigenmanniorium/A.cf.pampa/A.pampa./A.parahybae/A.scabripinnis	A.sp/A.bifasciatus/A.biotae/A.bockmanni/A.cf.fasciatus/A.fasciatus/A.eigenmanniorium/A.cf.pampa/A.pampa./A.parahybae/A.scabripinnis GMYC subgroup 11	BOLD:ACK7514	A.sp/A.bifasciatus/A.biotae/A.bockmanni/A.cf.fasciatus/A.fasciatus/A.eigenmanniorium/A.cf.pampa/A.pampa./A.parahybae/A.scabripinnis ABGD subgroup 05	AUPRB	BAST389-12	-
Astyanax cf. fasciatus	LBPV-43509	Brazil	-	Biritiba MirimSP	Rio Parana	Rio Tiete	-23.555	-46.041	-	A.sp/A.bifasciatus/A.biotae/A.bockmanni/A.cf.fasciatus/A.fasciatus/A.eigenmanniorium/A.cf.pampa/A.pampa./A.parahybae/A.scabripinnis	A.sp/A.bifasciatus/A.biotae/A.bockmanni/A.cf.fasciatus/A.fasciatus/A.eigenmanniorium/A.cf.pampa/A.pampa./A.parahybae/A.scabripinnis GMYC subgroup 11	BOLD:ACK7514	A.sp/A.bifasciatus/A.biotae/A.bockmanni/A.cf.fasciatus/A.fasciatus/A.eigenmanniorium/A.cf.pampa/A.pampa./A.parahybae/A.scabripinnis ABGD subgroup 05	AUPRB	BAST390-12	-
Astyanax cf. fasciatus	LBPV-43510	Brazil	-	Biritiba MirimSP	Rio Parana	Rio Tiete	-23.555	-46.041	-	A.sp/A.bifasciatus/A.biotae/A.bockmanni/A.cf.fasciatus/A.fasciatus/A.eigenmanniorium/A.cf.pampa/A.pampa./A.parahybae/A.scabripinnis	A.sp/A.bifasciatus/A.biotae/A.bockmanni/A.cf.fasciatus/A.fasciatus/A.eigenmanniorium/A.cf.pampa/A.pampa./A.parahybae/A.scabripinnis GMYC subgroup 11	BOLD:ACK7514	A.sp/A.bifasciatus/A.biotae/A.bockmanni/A.cf.fasciatus/A.fasciatus/A.eigenmanniorium/A.cf.pampa/A.pampa./A.parahybae/A.scabripinnis ABGD subgroup 05	AUPRB	BAST391-12	-
Astyanax cf. fasciatus	LBPV-43511	Brazil	-	Biritiba MirimSP	Rio Parana	Rio Tiete	-23.555	-46.041	-	A.sp/A.bifasciatus/A.biotae/A.bockmanni/A.cf.fasciatus/A.fasciatus/A.eigenmanniorium/A.cf.pampa/A.pampa./A.parahybae/A.scabripinnis	A.sp/A.bifasciatus/A.biotae/A.bockmanni/A.cf.fasciatus/A.fasciatus/A.eigenmanniorium/A.cf.pampa/A.pampa./A.parahybae/A.scabripinnis GMYC subgroup 11	BOLD:ACK7514	A.sp/A.bifasciatus/A.biotae/A.bockmanni/A.cf.fasciatus/A.fasciatus/A.eigenmanniorium/A.cf.pampa/A.pampa./A.parahybae/A.scabripinnis ABGD subgroup 05	AUPRB	BAST392-12	-
Astyanax cf. fasciatus	LBPV-38315	Brazil	-	JaibaMG	Sao Francisco	Rio Verde Grande	-15.323	-43.665	-	A.sp/A.bifasciatus/A.biotae/A.bockmanni/A.cf.fasciatus/A.fasciatus/A.eigenmanniorium/A.cf.pampa/A.pampa./A.parahybae/A.scabripinnis	A.sp/A.bifasciatus/A.biotae/A.bockmanni/A.cf.fasciatus/A.fasciatus/A.eigenmanniorium/A.cf.pampa/A.pampa./A.parahybae/A.scabripinnis GMYC subgroup 05	BOLD:ACK7514	A.sp/A.bifasciatus/A.biotae/A.bockmanni/A.cf.fasciatus/A.fasciatus/A.eigenmanniorium/A.cf.pampa/A.pampa./A.parahybae/A.scabripinnis ABGD subgroup 05	BAST	BAST573-12	-
Astyanax cf. fasciatus	LBPV-22666	Brazil	Sao Paulo	Salesopolis/SP	Rio Tiete	Rio Paraitinguinha	-23.524	-43.89	-	A.sp/A.bifasciatus/A.biotae/A.bockmanni/A.cf.fasciatus/A.fasciatus/A.eigenmanniorium/A.cf.pampa/A.pampa./A.parahybae/A.scabripinnis	A.sp/A.bifasciatus/A.biotae/A.bockmanni/A.cf.fasciatus/A.fasciatus/A.eigenmanniorium/A.cf.pampa/A.pampa./A.parahybae/A.scabripinnis GMYC subgroup 01	BOLD:ACK7514	A.sp/A.bifasciatus/A.biotae/A.bockmanni/A.cf.fasciatus/A.fasciatus/A.eigenmanniorium/A.cf.pampa/A.pampa./A.parahybae/A.scabripinnis ABGD subgroup 05	BAST	BAST659-13	-
Astyanax cf. fasciatus	LBPV-25958	Brazil	Sao Paulo	Araras, SP	Rio Mogi-Guacu	Corrego Agua Boa	-22.369	-47.477	-	A.sp/A.bifasciatus/A.biotae/A.bockmanni/A.cf.fasciatus/A.fasciatus/A.eigenmanniorium/A.cf.pampa/A.pampa./A.parahybae/A.scabripinnis	A.sp/A.bifasciatus/A.biotae/A.bockmanni/A.cf.fasciatus/A.fasciatus/A.eigenmanniorium/A.cf.pampa/A.pampa./A.parahybae/A.scabripinnis GMYC subgroup 01	BOLD:ACK7514	A.sp/A.bifasciatus/A.biotae/A.bockmanni/A.cf.fasciatus/A.fasciatus/A.eigenmanniorium/A.cf.pampa/A.pampa./A.parahybae/A.scabripinnis ABGD subgroup 05	BAST	BAST689-13	-
Astyanax cf. fasciatus	LBPV-40017	Brazil	Sao Paulo	Araras/SP	Rio Parana/La Plata Basin	Rio Araras	-22.378	-47.427	-	A.sp/A.bifasciatus/A.biotae/A.bockmanni/A.cf.fasciatus/A.fasciatus/A.eigenmanniorium/A.cf.pampa/A.pampa./A.parahybae/A.scabripinnis	A.sp/A.bifasciatus/A.biotae/A.bockmanni/A.cf.fasciatus/A.fasciatus/A.eigenmanniorium/A.cf.pampa/A.pampa./A.parahybae/A.scabripinnis GMYC subgroup 01	BOLD:ACK7514	A.sp/A.bifasciatus/A.biotae/A.bockmanni/A.cf.fasciatus/A.fasciatus/A.eigenmanniorium/A.cf.pampa/A.pampa./A.parahybae/A.scabripinnis ABGD subgroup 05	BAST	BAST844-13	-
Astyanax cf. fasciatus	LBPV-19544	Brazil	Sao Paulo	Salesopolis	-	-	-23.525	-45.788	-	A.sp/A.bifasciatus/A.biotae/A.bockmanni/A.cf.fasciatus/A.fasciatus/A.eigenmanniorium/A.cf.pampa/A.pampa./A.parahybae/A.scabripinnis	A.sp/A.bifasciatus/A.biotae/A.bockmanni/A.cf.fasciatus/A.fasciatus/A.eigenmanniorium/A.cf.pampa/A.pampa./A.parahybae/A.scabripinnis GMYC subgroup 11	BOLD:ACK7514	A.sp/A.bifasciatus/A.biotae/A.bockmanni/A.cf.fasciatus/A.fasciatus/A.eigenmanniorium/A.cf.pampa/A.pampa./A.parahybae/A.scabripinnis ABGD subgroup 05	BAST	BHYBP029-12	-
Astyanax cf. fasciatus	LBPV-19545	Brazil	Sao Paulo	Salesopolis	-	-	-23.525	-45.788	-	A.sp/A.bifasciatus/A.biotae/A.bockmanni/A.cf.fasciatus/A.fasciatus/A.eigenmanniorium/A.cf.pampa/A.pampa./A.parahybae/A.scabripinnis	A.sp/A.bifasciatus/A.biotae/A.bockmanni/A.cf.fasciatus/A.fasciatus/A.eigenmanniorium/A.cf.pampa/A.pampa./A.parahybae/A.scabripinnis GMYC subgroup 11	BOLD:ACK7514	A.sp/A.bifasciatus/A.biotae/A.bockmanni/A.cf.fasciatus/A.fasciatus/A.eigenmanniorium/A.cf.pampa/A.pampa./A.parahybae/A.scabripinnis ABGD subgroup 05	BAST	BHYBP030-12	-
Astyanax cf. fasciatus	LBPV-19546	Brazil	Sao Paulo	Salesopolis	-	-	-23.525	-45.788	-	A.sp/A.bifasciatus/A.biotae/A.bockmanni/A.cf.fasciatus/A.fasciatus/A.eigenmanniorium/A.cf.pampa/A.pampa./A.parahybae/A.scabripinnis	A.sp/A.bifasciatus/A.biotae/A.bockmanni/A.cf.fasciatus/A.fasciatus/A.eigenmanniorium/A.cf.pampa/A.pampa./A.parahybae/A.scabripinnis GMYC subgroup 03	BOLD:ACK7514	A.sp/A.bifasciatus/A.biotae/A.bockmanni/A.cf.fasciatus/A.fasciatus/A.eigenmanniorium/A.cf.pampa/A.pampa./A.parahybae/A.scabripinnis ABGD subgroup 05	BAST	BHYBP031-12	-
Astyanax cf. fasciatus	LBPV-19547	Brazil	Sao Paulo	Salesopolis	-	-	-23.525	-45.788	-	A.sp/A.bifasciatus/A.biotae/A.bockmanni/A.cf.fasciatus/A.fasciatus/A.eigenmanniorium/A.cf.pampa/A.pampa./A.parahybae/A.scabripinnis	A.sp/A.bifasciatus/A.biotae/A.bockmanni/A.cf.fasciatus/A.fasciatus/A.eigenmanniorium/A.cf.pampa/A.pampa./A.parahybae/A.scabripinnis GMYC subgroup 01	BOLD:ACK7514	A.sp/A.bifasciatus/A.biotae/A.bockmanni/A.cf.fasciatus/A.fasciatus/A.eigenmanniorium/A.cf.pampa/A.pampa./A.parahybae/A.scabripinnis ABGD subgroup 05	BAST	BHYBP032-12	-
Astyanax cf. fasciatus	LBPV-19548	Brazil	Sao Paulo	Salesopolis	-	-	-23.525	-45.788	-	A.sp/A.bifasciatus/A.biotae/A.bockmanni/A.cf.fasciatus/A.fasciatus/A.eigenmanniorium/A.cf.pampa/A.pampa./A.parahybae/A.scabripinnis	A.sp/A.bifasciatus/A.biotae/A.bockmanni/A.cf.fasciatus/A.fasciatus/A.eigenmanniorium/A.cf.pampa/A.pampa./A.parahybae/A.scabripinnis GMYC subgroup 01	BOLD:ACK7514	A.sp/A.bifasciatus/A.biotae/A.bockmanni/A.cf.fasciatus/A.fasciatus/A.eigenmanniorium/A.cf.pampa/A.pampa./A.parahybae/A.scabripinnis ABGD subgroup 05	BAST	BHYBP033-12	-
Astyanax cf. fasciatus	LBPV_25553	Brazil	Rio Grande do Sul	Barra do Ribeiro	-	-	-30.3	-51.297	-	A.sp/A.bifasciatus/A.biotae/A.bockmanni/A.cf.fasciatus/A.fasciatus/A.eigenmanniorium/A.cf.pampa/A.pampa./A.parahybae/A.scabripinnis	A.sp/A.bifasciatus/A.biotae/A.bockmanni/A.cf.fasciatus/A.fasciatus/A.eigenmanniorium/A.cf.pampa/A.pampa./A.parahybae/A.scabripinnis GMYC subgroup 04	BOLD:ACK7514	A.sp/A.bifasciatus/A.biotae/A.bockmanni/A.cf.fasciatus/A.fasciatus/A.eigenmanniorium/A.cf.pampa/A.pampa./A.parahybae/A.scabripinnis ABGD subgroup 05	BAST	BHYP257-12	-
Astyanax cf. fasciatus	UNMDP-T 1377	Argentina	Buenos Aires	Parana River Delta	-	Parana Guazu River	-34.026	-58.491	-	A.sp/A.bifasciatus/A.biotae/A.bockmanni/A.cf.fasciatus/A.fasciatus/A.eigenmanniorium/A.cf.pampa/A.pampa./A.parahybae/A.scabripinnis	A.sp/A.bifasciatus/A.biotae/A.bockmanni/A.cf.fasciatus/A.fasciatus/A.eigenmanniorium/A.cf.pampa/A.pampa./A.parahybae/A.scabripinnis GMYC subgroup 02	BOLD:ACK7514	A.sp/A.bifasciatus/A.biotae/A.bockmanni/A.cf.fasciatus/A.fasciatus/A.eigenmanniorium/A.cf.pampa/A.pampa./A.parahybae/A.scabripinnis ABGD subgroup 05	AST	FARGB1310-12	-
Astyanax cf. jacuhiensis	LBPV-21639	Brazil	-	Jaragua do SulSC	Atlantico	Rio Itapucu	-25.447	-49.16	-	A.sp/A.altiparanae/A.asuncionensis/A.bimaculatus/A.jacuhiensis	A.sp/A.altiparanae/A.asuncionensis/A.bimaculatus/A.jacuhiensis GMYC	BOLD:AAA7659	A.sp/A.altiparanae/A.asuncionensis/A.bimaculatus/A.jacuhiensis ABGD	BAST	BAST146-12	-
Astyanax cf. jequitinhonhae	LBPV-38393	Brazil	-	ItaobimMG	Rio Jequitinhonha	Rio Jequitinhonha	-16.51	-41.334	-	A.sp/A.fasciatus/A.cf.jequitinhonhae	A.sp/A.fasciatus/A.cf.jequitinhonhae GMYC subgroup 02	BOLD:AAC5910	A.sp/A.fasciatus/A.cf.jequitinhonhae ABGD subgroup 2	BAST	BAST296-12	-
Astyanax cf. jequitinhonhae	LBPV-38395	Brazil	-	ItaobimMG	Rio Jequitinhonha	Rio Jequitinhonha	-16.51	-41.334	-	A.sp/A.fasciatus/A.cf.jequitinhonhae	A.sp/A.fasciatus/A.cf.jequitinhonhae GMYC subgroup 02	BOLD:AAC5910	A.sp/A.fasciatus/A.cf.jequitinhonhae ABGD subgroup 2	BAST	BAST297-12	-
Astyanax cf. jequitinhonhae	LBPV-38396	Brazil	-	ItaobimMG	Rio Jequitinhonha	Rio Jequitinhonha	-16.51	-41.334	-	A.sp/A.fasciatus/A.cf.jequitinhonhae	A.sp/A.fasciatus/A.cf.jequitinhonhae GMYC subgroup 02	BOLD:AAC5910	A.sp/A.fasciatus/A.cf.jequitinhonhae ABGD subgroup 2	BAST	BAST298-12	-
Astyanax cf. jequitinhonhae	LBPV-38397	Brazil	-	ItaobimMG	Rio Jequitinhonha	Rio Jequitinhonha	-16.51	-41.334	-	A.sp/A.fasciatus/A.cf.jequitinhonhae	A.sp/A.fasciatus/A.cf.jequitinhonhae GMYC subgroup 02	BOLD:AAC5910	A.sp/A.fasciatus/A.cf.jequitinhonhae ABGD subgroup 2	BAST	BAST299-12	-
Astyanax cf. scabripinnis	LBPV-6284	Brazil	-	Alto AlegreSP	-	Corrego Carrapato	-	-	-	A.sp./A.bockmanni/A.aff.bockmanni/A.bifasciatus/A.dissimlis/A.cf.fasciatus/A.fasciatus/A.aff.intermedius/A.minor/A.paranae/A.rivularis/A.scabripinnis	A.sp./A.bockmanni/A.aff.bockmanni/A.bifasciatus/A. biotae/A.dissimlis/A.cf.fasciatus/A.fasciatus/A.aff.intermedius/A.minor/A.paranae/A.rivularis/A.scabripinnis GMYC subgroup 02	BOLD:AAC5910	A.sp./A.bockmanni/A.aff.bockmanni/A.bifasciatus/A.dissimlis/A.cf.fasciatus/A.fasciatus/A.aff.intermedius/A.minor/A.paranae/A.rivularis/A.scabripinnis-A.sp/A.laticeps/A.obscurus/A.rivularis/A.scabripinnis-A.fasciatus/A.rivularis/A.scabripinnis ABGD	AUPRB	BAST526-12	-
Astyanax cf. scabripinnis	LBPV-6286	Brazil	-	Alto AlegreSP	-	Corrego Carrapato	-	-	-	A.sp./A.bockmanni/A.aff.bockmanni/A.bifasciatus/A.dissimlis/A.cf.fasciatus/A.fasciatus/A.aff.intermedius/A.minor/A.paranae/A.rivularis/A.scabripinnis	A.sp./A.bockmanni/A.aff.bockmanni/A.bifasciatus/A. biotae/A.dissimlis/A.cf.fasciatus/A.fasciatus/A.aff.intermedius/A.minor/A.paranae/A.rivularis/A.scabripinnis GMYC subgroup 02	BOLD:AAC5910	A.sp./A.bockmanni/A.aff.bockmanni/A.bifasciatus/A.dissimlis/A.cf.fasciatus/A.fasciatus/A.aff.intermedius/A.minor/A.paranae/A.rivularis/A.scabripinnis-A.sp/A.laticeps/A.obscurus/A.rivularis/A.scabripinnis-A.fasciatus/A.rivularis/A.scabripinnis ABGD	AUPRB	BAST527-12	-
Astyanax cremnobates	LBPV-68015	Brazil	Paraiba	Mataraca/PB	Costeira Nordeste	Rio Camaratuba	-6.643	-35.117	-	A.cremnobates	A.cremnobates GMYC	BOLD:ACJ1626	A.cremnobates ABGD subgroup 02	BAST	BAST1204-13	-
Astyanax cremnobates	LBPV-7369	Brazil	Rio Grande do Sul	Tainhas/RS	-	Afluente rio Tainhas	-29.271	-50.306	-	A.cremnobates	A.cremnobates GMYC	BOLD:ACJ1874	A.cremnobates ABGD subgroup 01	BAST	BAST1448-13	-
Astyanax cremnobates	LBPV-7370	Brazil	Rio Grande do Sul	Tainhas/RS	-	Afluente rio Tainhas	-29.271	-50.306	-	A.cremnobates	A.cremnobates GMYC	BOLD:ACJ1626	A.cremnobates ABGD subgroup 02	BAST	BAST1449-13	-
Astyanax cremnobates	LBPV-7372	Brazil	Rio Grande do Sul	Tainhas/RS	-	Afluente rio Tainhas	-29.271	-50.306	-	A.cremnobates	A.cremnobates GMYC	BOLD:ACJ1626	A.cremnobates ABGD subgroup 02	BAST	BAST1450-13	-
Astyanax cremnobates	LBPV-7371	Brazil	Rio Grande do Sul	Tainhas/RS	-	Afluente rio Tainhas	-29.271	-50.306	-	A.cremnobates/A.laticeps/A.serratus	A.cremnobates/A.laticeps/A.serratus GMYC	BOLD:ABU7559	A.cremnobates/A.laticeps/A.serratus ABGD	BAST	BAST1205-13	-
Astyanax dissimilis	LBPV-66548	Brazil	Parana	Foz do Iguacu/PR	Tributario Rio Iguacu	Riacho sem nome	-25.537	-54.353	-	A.dissimilis/A.bifasciatus	A.dissimilis/A.bifasciatus-A.gymnodontus GMYC	BOLD:ACJ1620	A.dissimilis/A.bifasciatus ABGD	BAST	BAST1290-13	-
Astyanax dissimilis	LBPV-66549	Brazil	Parana	Foz do Iguacu/PR	Tributario Rio Iguacu	Riacho sem nome	-25.537	-54.353	-	A.dissimilis/A.bifasciatus	A.dissimilis/A.bifasciatus-A.gymnodontus GMYC	BOLD:ACJ1620	A.dissimilis/A.bifasciatus ABGD	BAST	BAST1291-13	-
Astyanax dissimilis	LBPV-66550	Brazil	Parana	Foz do Iguacu/PR	Tributario Rio Iguacu	Riacho sem nome	-25.537	-54.353	-	A.dissimilis/A.bifasciatus	A.dissimilis/A.bifasciatus-A.gymnodontus GMYC	BOLD:ACJ1620	A.dissimilis/A.bifasciatus ABGD	BAST	BAST1292-13	-
Astyanax dissimilis	LBPV-66551	Brazil	Parana	Foz do Iguacu/PR	Tributario Rio Iguacu	Riacho sem nome	-25.537	-54.353	-	A.dissimilis/A.bifasciatus	A.dissimilis/A.bifasciatus-A.gymnodontus GMYC	BOLD:ACJ1620	A.dissimilis/A.bifasciatus ABGD	BAST	BAST1293-13	-
Astyanax dissimilis	LBPV-66552	Brazil	Parana	Foz do Iguacu/PR	Tributario Rio Iguacu	Riacho sem nome	-25.537	-54.353	-	A.dissimilis/A.bifasciatus	A.dissimilis/A.bifasciatus-A.gymnodontus GMYC	BOLD:ACJ1620	A.dissimilis/A.bifasciatus ABGD	BAST	BAST1294-13	-
Astyanax dissimilis	LBPV-54521	Brazil	Parana	Sao Mateus do Sul/PR	Rio Iguacu	Riacho sem nome	-25.786	-50.228	-	A.sp./A.bockmanni/A.aff.bockmanni/A.bifasciatus/A.dissimlis/A.cf.fasciatus/A.fasciatus/A.aff.intermedius/A.minor/A.paranae/A.rivularis/A.scabripinnis	A.sp./A.bockmanni/A.aff.bockmanni/A.bifasciatus/A. biotae/A.dissimlis/A.cf.fasciatus/A.fasciatus/A.aff.intermedius/A.minor/A.paranae/A.rivularis/A.scabripinnis GMYC subgroup 01	BOLD:AAC5910	A.sp./A.bockmanni/A.aff.bockmanni/A.bifasciatus/A.dissimlis/A.cf.fasciatus/A.fasciatus/A.aff.intermedius/A.minor/A.paranae/A.rivularis/A.scabripinnis-A.sp/A.laticeps/A.obscurus/A.rivularis/A.scabripinnis-A.fasciatus/A.rivularis/A.scabripinnis ABGD	BAST	BAST1002-13	-
Astyanax dissimilis	LBPV-66553	Brazil	Parana	Santa Terezinha de Itaipu/PR	Tributario Rio Iguacu	Riacho sem nome	-25.373	-54.143	-	A.sp/A.bifasciatus/A.dissimilis	A.sp/A.bifasciatus/A.dissimilis-A.sp.36-A.eigenmanniourium-A.serratusB GMYC	BOLD:AAW7314	A.sp/A.bifasciatus/A.dissimilis ABGD subgroup 02	BAST	BAST1295-13	-
Astyanax eigenmanniorum	LBPV-21259	Brazil	-	PelotasRS	Atlantico	Arroio dos Corrientes	-31.48	-52.213	-	A.eigenmanniorium	A.sp/A.bifasciatus/A.dissimilis-A.sp.36-A.eigenmanniourium-A.serratusB GMYC	BOLD:ABZ3169	A. eigenmanniorum ABGD	BAST	BAST138-12	-
Astyanax eigenmanniorum	UNMDP-T 0363	Argentina	Buenos Aires	-	-	Tapalque stream	-35.341	-60.028	-	A.sp/A.bifasciatus/A.biotae/A.bockmanni/A.cf.fasciatus/A.fasciatus/A.eigenmanniorium/A.cf.pampa/A.pampa./A.parahybae/A.scabripinnis	A.sp/A.bifasciatus/A.biotae/A.bockmanni/A.cf.fasciatus/A.fasciatus/A.eigenmanniorium/A.cf.pampa/A.pampa./A.parahybae/A.scabripinnis GMYC subgroup 02	-	A.sp/A.bifasciatus/A.biotae/A.bockmanni/A.cf.fasciatus/A.fasciatus/A.eigenmanniorium/A.cf.pampa/A.pampa./A.parahybae/A.scabripinnis ABGD subgroup 05	AST	FARGB195-11	-
Astyanax eigenmanniorum voucher UNMDP-T 0342	-	-	-	-	-	-	-	-	-	A.sp/A.bifasciatus/A.biotae/A.bockmanni/A.cf.fasciatus/A.fasciatus/A.eigenmanniorium/A.cf.pampa/A.pampa./A.parahybae/A.scabripinnis	A.sp/A.bifasciatus/A.biotae/A.bockmanni/A.cf.fasciatus/A.fasciatus/A.eigenmanniorium/A.cf.pampa/A.pampa./A.parahybae/A.scabripinnis GMYC subgroup 04	-	A.sp/A.bifasciatus/A.biotae/A.bockmanni/A.cf.fasciatus/A.fasciatus/A.eigenmanniorium/A.cf.pampa/A.pampa./A.parahybae/A.scabripinnis ABGD subgroup 05	-	-	JX1116761/gi-393661270
Astyanax eigenmanniorum voucher UNMDP-T 0384	-	-	-	-	-	-	-	-	-	A.sp/A.bifasciatus/A.biotae/A.bockmanni/A.cf.fasciatus/A.fasciatus/A.eigenmanniorium/A.cf.pampa/A.pampa./A.parahybae/A.scabripinnis	A.sp/A.bifasciatus/A.biotae/A.bockmanni/A.cf.fasciatus/A.fasciatus/A.eigenmanniorium/A.cf.pampa/A.pampa./A.parahybae/A.scabripinnis GMYC subgroup 04	-	A.sp/A.bifasciatus/A.biotae/A.bockmanni/A.cf.fasciatus/A.fasciatus/A.eigenmanniorium/A.cf.pampa/A.pampa./A.parahybae/A.scabripinnis ABGD subgroup 05	-	-	JX1116781/gi-393661274
Astyanax eigenmanniorum voucher UNMDP-T 0385	-	-	-	-	-	-	-	-	-	A.sp/A.bifasciatus/A.biotae/A.bockmanni/A.cf.fasciatus/A.fasciatus/A.eigenmanniorium/A.cf.pampa/A.pampa./A.parahybae/A.scabripinnis	A.sp/A.bifasciatus/A.biotae/A.bockmanni/A.cf.fasciatus/A.fasciatus/A.eigenmanniorium/A.cf.pampa/A.pampa./A.parahybae/A.scabripinnis GMYC subgroup 04	-	A.sp/A.bifasciatus/A.biotae/A.bockmanni/A.cf.fasciatus/A.fasciatus/A.eigenmanniorium/A.cf.pampa/A.pampa./A.parahybae/A.scabripinnis ABGD subgroup 05	-	-	JX1116791/gi-393661276
Astyanax eigenmanniorum voucher UNMDP-T 0544	-	-	-	-	-	-	-	-	-	A.sp/A.bifasciatus/A.biotae/A.bockmanni/A.cf.fasciatus/A.fasciatus/A.eigenmanniorium/A.cf.pampa/A.pampa./A.parahybae/A.scabripinnis	A.sp/A.bifasciatus/A.biotae/A.bockmanni/A.cf.fasciatus/A.fasciatus/A.eigenmanniorium/A.cf.pampa/A.pampa./A.parahybae/A.scabripinnis GMYC subgroup 04	-	A.sp/A.bifasciatus/A.biotae/A.bockmanni/A.cf.fasciatus/A.fasciatus/A.eigenmanniorium/A.cf.pampa/A.pampa./A.parahybae/A.scabripinnis ABGD subgroup 05	-	-	JX1116801/gi-393661278
Astyanax eigenmanniorum voucher UNMDP-T 0545	-	-	-	-	-	-	-	-	-	A.sp/A.bifasciatus/A.biotae/A.bockmanni/A.cf.fasciatus/A.fasciatus/A.eigenmanniorium/A.cf.pampa/A.pampa./A.parahybae/A.scabripinnis	A.sp/A.bifasciatus/A.biotae/A.bockmanni/A.cf.fasciatus/A.fasciatus/A.eigenmanniorium/A.cf.pampa/A.pampa./A.parahybae/A.scabripinnis GMYC subgroup 04	-	A.sp/A.bifasciatus/A.biotae/A.bockmanni/A.cf.fasciatus/A.fasciatus/A.eigenmanniorium/A.cf.pampa/A.pampa./A.parahybae/A.scabripinnis ABGD subgroup 05	-	-	JX1116771/gi-393661272
Astyanax eigennmaniorium.	LBPV-54684	Brazil	Rio Grande do Sul	Cacique Duble/RS	Rio Uruguai	Rio Cara	-27.779	-51.659	-	A.sp/A.bifasciatus/A.biotae/A.bockmanni/A.cf.fasciatus/A.fasciatus/A.eigenmanniorium/A.cf.pampa/A.pampa./A.parahybae/A.scabripinnis	A.sp/A.bifasciatus/A.biotae/A.bockmanni/A.cf.fasciatus/A.fasciatus/A.eigenmanniorium/A.cf.pampa/A.pampa./A.parahybae/A.scabripinnis GMYC subgroup 02	BOLD:ACK7514	A.sp/A.bifasciatus/A.biotae/A.bockmanni/A.cf.fasciatus/A.fasciatus/A.eigenmanniorium/A.cf.pampa/A.pampa./A.parahybae/A.scabripinnis ABGD subgroup 05	BAST	BAST1522-14	-
Astyanax elachylepis	LBPV-13114	Brazil	-	Barra do GarcasMT	Rio Araguaia	Corrego Agua Funda	-15.878	-52.304	-	A.sp/A.elachylepis	A.sp/A.elachylepis GMYC subgroup 02	BOLD:ABU7518	A.sp/A.elachylepis ABGD subgroup 02	BAST	BAST026-12	-
Astyanax elachylepis	LBPV-13115	Brazil	-	Barra do GarcasMT	Rio Araguaia	Corrego Agua Funda	-15.878	-52.304	-	A.sp/A.elachylepis	A.sp/A.elachylepis GMYC subgroup 02	BOLD:ABU7518	A.sp/A.elachylepis ABGD subgroup 02	BAST	BAST027-12	-
Astyanax elachylepis	LBPV-13116	Brazil	-	Barra do GarcasMT	Rio Araguaia	Corrego Agua Funda	-15.878	-52.304	-	A.sp/A.elachylepis	A.sp/A.elachylepis GMYC subgroup 02	BOLD:ABU7518	A.sp/A.elachylepis ABGD subgroup 02	BAST	BAST028-12	-
Astyanax elachylepis	LBPV-66443	Brazil	Mato Grosso	Barra do Garca/MT	Rio Araguaia	Corrego Taquaralzinho	-15.678	-52.298	-	A.sp/A.elachylepis	A.sp/A.elachylepis GMYC subgroup 02	BOLD:ABU7518	A.sp/A.elachylepis ABGD subgroup 02	BAST	BAST1234-13	-
Astyanax elachylepis	LBPV-66427	Brazil	Mato Grosso	Barra do Garca/MT	Rio Araguaia	Corrego Taquaralzinho	-15.678	-52.298	-	A.sp/A.elachylepis	A.sp/A.elachylepis GMYC subgroup 02	BOLD:ABU7518	A.sp/A.elachylepis ABGD subgroup 02	BAST	BAST1235-13	-
Astyanax elachylepis	LBPV-13356	Brazil	Mato Grosso	Barra do Garcas/MT	Rio Araguaia	Corrego Agua Funda	-15.878	-52.304	-	A.sp/A.elachylepis	A.sp/A.elachylepis GMYC subgroup 03	BOLD:ABU7518	A.sp/A.elachylepis ABGD subgroup 04	BAST	BAST589-13	-
Astyanax erythropterus	UNMDP-T 1357	Argentina	Buenos Aires	Parana River Delta	-	Parana Guazu River	-34.026	-58.491	-	A.sp/A.erythropterus	A.sp/A.erythropterus GMYC	BOLD:ABW4485	A.sp/A.erythropterus ABGD	AST	FARGB1290-12	-
Astyanax erythropterus	UNMDP T 557	Argentina	Buenos Aires	-	-	Parana River (San Nicolas)	-33.27	-60.255	-	A.sp/A.erythropterus	A.sp/A.erythropterus GMYC	BOLD:ABW4485	A.sp/A.erythropterus ABGD	AST	FARGB508-12	-
Astyanax erythropterus	UNMDP-T 1701	Argentina	Chaco	-	Parana River	-	-27.792	-58.823	-	A.sp/A.erythropterus	A.sp/A.erythropterus GMYC	BOLD:ABW4485	A.sp/A.erythropterus ABGD	AST	FWFA003-14	-
Astyanax erythropterus	UNMDP-T 1781	Argentina	Chaco	-	Parana River	-	-27.792	-58.823	-	A.sp/A.erythropterus	A.sp/A.erythropterus GMYC	BOLD:ABW4485	A.sp/A.erythropterus ABGD	AST	FWFA083-14	-
Astyanax erythropterus	UNMDP-T 1782	Argentina	Chaco	-	Parana River	-	-27.792	-58.823	-	A.sp/A.erythropterus	A.sp/A.erythropterus GMYC	BOLD:ABW4485	A.sp/A.erythropterus ABGD	AST	FWFA084-14	-
Astyanax erythropterus	UNMDP-T 1784	Argentina	Chaco	-	Parana River	-	-27.792	-58.823	-	A.sp/A.erythropterus	A.sp/A.erythropterus GMYC	BOLD:ABW4485	A.sp/A.erythropterus ABGD	AST	FWFA086-14	-
Astyanax erythropterus	UNMDP-T 1785	Argentina	Chaco	-	Parana River	-	-27.792	-58.823	-	A.sp/A.erythropterus	A.sp/A.erythropterus GMYC	BOLD:ABW4485	A.sp/A.erythropterus ABGD	AST	FWFA087-14	-
Astyanax erythropterus	UNMDP-T 1787	Argentina	Chaco	-	Parana River	-	-27.792	-58.823	-	A.sp/A.erythropterus	A.sp/A.erythropterus GMYC	BOLD:ABW4485	A.sp/A.erythropterus ABGD	AST	FWFA089-14	-
Astyanax erythropterus	UNMDP-T 1840	Argentina	Formosa	-	Paraguay River	-	-26.263	-58.168	-	A.sp/A.erythropterus	A.sp/A.erythropterus GMYC	BOLD:ABW4485	A.sp/A.erythropterus ABGD	AST	FWFA142-14	-
Astyanax erythropterus	UNMDP-T 1841	Argentina	Formosa	-	Paraguay River	-	-26.263	-58.168	-	A.sp/A.erythropterus	A.sp/A.erythropterus GMYC	BOLD:ABW4485	A.sp/A.erythropterus ABGD	AST	FWFA143-14	-
Astyanax fasciatus	LBPV-29587	Venezuela	-	Machiques de PerijaZulia	Lago Maracaibo	Rio Apon	10.162	-72.433	A. viejita (sensu Melo, 2005)	A.fasciatus	A.fasciatus GMYC subgroup 02	BOLD:ABZ3170	A.fasciatus ABGD subgroup 02	BAST	BAST229-12	-
Astyanax fasciatus	LBPV-29588	Venezuela	-	Machiques de PerijaZulia	Lago Maracaibo	Rio Apon	10.162	-72.433	A. viejita (sensu Melo, 2005)	A.fasciatus	A.fasciatus GMYC subgroup 02	BOLD:ABZ3170	A.fasciatus ABGD subgroup 02	BAST	BAST230-12	-
Astyanax fasciatus	LBPV-29589	Venezuela	-	Machiques de PerijaZulia	Lago Maracaibo	Rio Apon	10.162	-72.433	A. viejita (sensu Melo, 2005)	A.fasciatus	A.fasciatus GMYC subgroup 02	BOLD:ABZ3170	A.fasciatus ABGD subgroup 02	BAST	BAST231-12	-
Astyanax fasciatus	LBPV-29590	Venezuela	-	Machiques de PerijaZulia	Lago Maracaibo	Rio Apon	10.162	-72.433	A. viejita (sensu Melo, 2005)	A.fasciatus	A.fasciatus GMYC subgroup 02	BOLD:ABZ3170	A.fasciatus ABGD subgroup 02	BAST	BAST232-12	-
Astyanax fasciatus	LBPV-29591	Venezuela	-	Machiques de PerijaZulia	Lago Maracaibo	Rio Apon	10.162	-72.433	A. viejita (sensu Melo, 2005)	A.fasciatus	A.fasciatus GMYC subgroup 01	BOLD:ABZ3170	A.fasciatus ABGD subgroup 01	BAST	BAST233-12	-
Astyanax fasciatus	LBPV-20378	Brazil	-	PiraubaMG	Rio Paraiba do Sul	Rio Pombas	-21.322	-42.96	-	A.fasciatus/A.intermedius	A.fasciatus/A.intermedius-A. pelecus GMYC	BOLD:AAY4812	A.fasciatus/A.intermedius ABGD	BAST	BAST113-12	-
Astyanax fasciatus	LBPV-20381	Brazil	-	PiraubaMG	Rio Paraiba do Sul	Rio Pombas	-21.322	-42.96	-	A.fasciatus/A.intermedius	A.fasciatus/A.intermedius-A. pelecus GMYC	BOLD:AAY4812	A.fasciatus/A.intermedius ABGD	BAST	BAST116-12	-
Astyanax fasciatus	LBPV-49556	Brazil	Minas Gerais	Sao Goncalo do AbaeteMG	Rio Sao Francisco	Rio Abaete	-18.11	-45.466	-	A.fasciatus/A.rivularis/A.scabripinnis	A.fasciatus/A.rivularis/A.scabripinnis GMYC	BOLD:AAC5910	A.sp./A.bockmanni/A.aff.bockmanni/A.bifasciatus/A.dissimlis/A.cf.fasciatus/A.fasciatus/A.aff.intermedius/A.minor/A.paranae/A.rivularis/A.scabripinnis-A.sp/A.laticeps/A.obscurus/A.rivularis/A.scabripinnis-A.fasciatus/A.rivularis/A.scabripinnis ABGD	BAST	BAST1598-15	-
Astyanax fasciatus	LBPV-49557	Brazil	Minas Gerais	Sao Goncalo do AbaeteMG	Rio Sao Francisco	Rio Abaete	-18.11	-45.466	-	A.fasciatus/A.rivularis/A.scabripinnis	A.fasciatus/A.rivularis/A.scabripinnis GMYC	BOLD:AAC5910	A.sp./A.bockmanni/A.aff.bockmanni/A.bifasciatus/A.dissimlis/A.cf.fasciatus/A.fasciatus/A.aff.intermedius/A.minor/A.paranae/A.rivularis/A.scabripinnis-A.sp/A.laticeps/A.obscurus/A.rivularis/A.scabripinnis-A.fasciatus/A.rivularis/A.scabripinnis ABGD	BAST	BAST516-12	-
Astyanax fasciatus	LBPV-59719	Brazil	Bahia	Jenipatuba/BA	Rio Sao Francisco	Riacho sem nome	-9.925	-37.123	-	A.sp./A.bockmanni/A.aff.bockmanni/A.bifasciatus/A. biotae/A.dissimlis/A.cf.fasciatus/A.fasciatus/A.aff.intermedius/A.minor/A.paranae/A.rivularis/A.scabripinnis	A.sp./A.bockmanni/A.aff.bockmanni/A.bifasciatus/A. biotae/A.dissimlis/A.cf.fasciatus/A.fasciatus/A.aff.intermedius/A.minor/A.paranae/A.rivularis/A.scabripinnis GMYC subgroup 10	BOLD:AAC5910	A.sp./A.bockmanni/A.aff.bockmanni/A.bifasciatus/A.dissimlis/A.cf.fasciatus/A.fasciatus/A.aff.intermedius/A.minor/A.paranae/A.rivularis/A.scabripinnis-A.sp/A.laticeps/A.obscurus/A.rivularis/A.scabripinnis-A.fasciatus/A.rivularis/A.scabripinnis ABGD	BAST	BAST1047-13	-
Astyanax fasciatus	LBPV-59718	Brazil	Bahia	Jenipatuba/BA	Rio Sao Francisco	Riacho sem nome	-9.925	-37.123	-	A.sp./A.bockmanni/A.aff.bockmanni/A.bifasciatus/A.dissimlis/A.cf.fasciatus/A.fasciatus/A.aff.intermedius/A.minor/A.paranae/A.rivularis/A.scabripinnis	A.sp./A.bockmanni/A.aff.bockmanni/A.bifasciatus/A. biotae/A.dissimlis/A.cf.fasciatus/A.fasciatus/A.aff.intermedius/A.minor/A.paranae/A.rivularis/A.scabripinnis GMYC subgroup 14	BOLD:AAC5910	A.sp./A.bockmanni/A.aff.bockmanni/A.bifasciatus/A.dissimlis/A.cf.fasciatus/A.fasciatus/A.aff.intermedius/A.minor/A.paranae/A.rivularis/A.scabripinnis-A.sp/A.laticeps/A.obscurus/A.rivularis/A.scabripinnis-A.fasciatus/A.rivularis/A.scabripinnis ABGD	BAST	BAST1046-13	-
Astyanax fasciatus	LBPV-59612	Brazil	Sergipe	Gararu/SE	Rio Sao Francisco	Rio Sao Francisco	-9.856	-37.108	-	A.sp./A.bockmanni/A.aff.bockmanni/A.bifasciatus/A.dissimlis/A.cf.fasciatus/A.fasciatus/A.aff.intermedius/A.minor/A.paranae/A.rivularis/A.scabripinnis	A.sp./A.bockmanni/A.aff.bockmanni/A.bifasciatus/A. biotae/A.dissimlis/A.cf.fasciatus/A.fasciatus/A.aff.intermedius/A.minor/A.paranae/A.rivularis/A.scabripinnis GMYC subgroup 14	BOLD:AAC5910	A.sp./A.bockmanni/A.aff.bockmanni/A.bifasciatus/A.dissimlis/A.cf.fasciatus/A.fasciatus/A.aff.intermedius/A.minor/A.paranae/A.rivularis/A.scabripinnis-A.sp/A.laticeps/A.obscurus/A.rivularis/A.scabripinnis-A.fasciatus/A.rivularis/A.scabripinnis ABGD	BAST	BAST1146-13	-
Astyanax fasciatus	LBPV-59647	Brazil	Sergipe	Porto da Folha/SE	Rio Sao Francisco	Riacho sem nome	-10.149	-36.959	-	A.sp./A.bockmanni/A.aff.bockmanni/A.bifasciatus/A.dissimlis/A.cf.fasciatus/A.fasciatus/A.aff.intermedius/A.minor/A.paranae/A.rivularis/A.scabripinnis	A.sp./A.bockmanni/A.aff.bockmanni/A.bifasciatus/A. biotae/A.dissimlis/A.cf.fasciatus/A.fasciatus/A.aff.intermedius/A.minor/A.paranae/A.rivularis/A.scabripinnis GMYC subgroup 14	BOLD:AAC5910	A.sp./A.bockmanni/A.aff.bockmanni/A.bifasciatus/A.dissimlis/A.cf.fasciatus/A.fasciatus/A.aff.intermedius/A.minor/A.paranae/A.rivularis/A.scabripinnis-A.sp/A.laticeps/A.obscurus/A.rivularis/A.scabripinnis-A.fasciatus/A.rivularis/A.scabripinnis ABGD	BAST	BAST1150-13	-
Astyanax fasciatus	LBPV-59716	Brazil	Bahia	Jenipatuba/BA	Rio Sao Francisco	Riacho sem nome	-9.925	-37.123	-	A.sp./A.bockmanni/A.aff.bockmanni/A.bifasciatus/A.dissimlis/A.cf.fasciatus/A.fasciatus/A.aff.intermedius/A.minor/A.paranae/A.rivularis/A.scabripinnis	A.sp./A.bockmanni/A.aff.bockmanni/A.bifasciatus/A. biotae/A.dissimlis/A.cf.fasciatus/A.fasciatus/A.aff.intermedius/A.minor/A.paranae/A.rivularis/A.scabripinnis GMYC subgroup 14	BOLD:AAC5910	A.sp./A.bockmanni/A.aff.bockmanni/A.bifasciatus/A.dissimlis/A.cf.fasciatus/A.fasciatus/A.aff.intermedius/A.minor/A.paranae/A.rivularis/A.scabripinnis-A.sp/A.laticeps/A.obscurus/A.rivularis/A.scabripinnis-A.fasciatus/A.rivularis/A.scabripinnis ABGD	BAST	BAST1156-13	-
Astyanax fasciatus	LBPV-59786	Brazil	Bahia	Jenipatuba/BA	Rio Sao Francisco	Lagoa sem nome	-9.934	-37.115	-	A.sp./A.bockmanni/A.aff.bockmanni/A.bifasciatus/A.dissimlis/A.cf.fasciatus/A.fasciatus/A.aff.intermedius/A.minor/A.paranae/A.rivularis/A.scabripinnis	A.sp./A.bockmanni/A.aff.bockmanni/A.bifasciatus/A. biotae/A.dissimlis/A.cf.fasciatus/A.fasciatus/A.aff.intermedius/A.minor/A.paranae/A.rivularis/A.scabripinnis GMYC subgroup 14	BOLD:AAC5910	A.sp./A.bockmanni/A.aff.bockmanni/A.bifasciatus/A.dissimlis/A.cf.fasciatus/A.fasciatus/A.aff.intermedius/A.minor/A.paranae/A.rivularis/A.scabripinnis-A.sp/A.laticeps/A.obscurus/A.rivularis/A.scabripinnis-A.fasciatus/A.rivularis/A.scabripinnis ABGD	BAST	BAST1157-13	-
Astyanax fasciatus	LBPV-41853	Brazil	-	CurveloMG	Rio das Velhas/Rio Sao Francisco	Corrego Santo Antonio	-18.725	-44.352	-	A.sp./A.bockmanni/A.aff.bockmanni/A.bifasciatus/A.dissimlis/A.cf.fasciatus/A.fasciatus/A.aff.intermedius/A.minor/A.paranae/A.rivularis/A.scabripinnis	A.sp./A.bockmanni/A.aff.bockmanni/A.bifasciatus/A. biotae/A.dissimlis/A.cf.fasciatus/A.fasciatus/A.aff.intermedius/A.minor/A.paranae/A.rivularis/A.scabripinnis GMYC subgroup 14	-	A.sp./A.bockmanni/A.aff.bockmanni/A.bifasciatus/A.dissimlis/A.cf.fasciatus/A.fasciatus/A.aff.intermedius/A.minor/A.paranae/A.rivularis/A.scabripinnis-A.sp/A.laticeps/A.obscurus/A.rivularis/A.scabripinnis-A.fasciatus/A.rivularis/A.scabripinnis ABGD	BAST	BAST361-12	-
Astyanax fasciatus	LBPV-41856	Brazil	-	CurveloMG	Rio das Velhas/Rio Sao Francisco	Corrego Santo Antonio	-18.725	-44.352	-	A.sp./A.bockmanni/A.aff.bockmanni/A.bifasciatus/A.dissimlis/A.cf.fasciatus/A.fasciatus/A.aff.intermedius/A.minor/A.paranae/A.rivularis/A.scabripinnis	A.sp./A.bockmanni/A.aff.bockmanni/A.bifasciatus/A. biotae/A.dissimlis/A.cf.fasciatus/A.fasciatus/A.aff.intermedius/A.minor/A.paranae/A.rivularis/A.scabripinnis GMYC subgroup 14	BOLD:AAC5910	A.sp./A.bockmanni/A.aff.bockmanni/A.bifasciatus/A.dissimlis/A.cf.fasciatus/A.fasciatus/A.aff.intermedius/A.minor/A.paranae/A.rivularis/A.scabripinnis-A.sp/A.laticeps/A.obscurus/A.rivularis/A.scabripinnis-A.fasciatus/A.rivularis/A.scabripinnis ABGD	BAST	BAST362-12	-
Astyanax fasciatus	LBPV-4295	Brazil	-	MoemaMG	-	Ribeirao Santo Inacio	-19.878	-45.435	-	A.sp./A.bockmanni/A.aff.bockmanni/A.bifasciatus/A.dissimlis/A.cf.fasciatus/A.fasciatus/A.aff.intermedius/A.minor/A.paranae/A.rivularis/A.scabripinnis	A.sp./A.bockmanni/A.aff.bockmanni/A.bifasciatus/A. biotae/A.dissimlis/A.cf.fasciatus/A.fasciatus/A.aff.intermedius/A.minor/A.paranae/A.rivularis/A.scabripinnis GMYC subgroup 14	BOLD:AAC5910	A.sp./A.bockmanni/A.aff.bockmanni/A.bifasciatus/A.dissimlis/A.cf.fasciatus/A.fasciatus/A.aff.intermedius/A.minor/A.paranae/A.rivularis/A.scabripinnis-A.sp/A.laticeps/A.obscurus/A.rivularis/A.scabripinnis-A.fasciatus/A.rivularis/A.scabripinnis ABGD	BAST	BAST375-12	-
Astyanax fasciatus	LBPV-48889	Brazil	-	BuritizeiroMG	Rio Sao Francisco	Corrego Jatoba	-17.118	-44.831	-	A.sp./A.bockmanni/A.aff.bockmanni/A.bifasciatus/A.dissimlis/A.cf.fasciatus/A.fasciatus/A.aff.intermedius/A.minor/A.paranae/A.rivularis/A.scabripinnis	A.sp./A.bockmanni/A.aff.bockmanni/A.bifasciatus/A. biotae/A.dissimlis/A.cf.fasciatus/A.fasciatus/A.aff.intermedius/A.minor/A.paranae/A.rivularis/A.scabripinnis GMYC subgroup 14	BOLD:AAC5910	A.sp./A.bockmanni/A.aff.bockmanni/A.bifasciatus/A.dissimlis/A.cf.fasciatus/A.fasciatus/A.aff.intermedius/A.minor/A.paranae/A.rivularis/A.scabripinnis-A.sp/A.laticeps/A.obscurus/A.rivularis/A.scabripinnis-A.fasciatus/A.rivularis/A.scabripinnis ABGD	BAST	BAST503-12	-
Astyanax fasciatus	LBPV-48890	Brazil	-	BuritizeiroMG	Rio Sao Francisco	Corrego Jatoba	-17.118	-44.831	-	A.sp./A.bockmanni/A.aff.bockmanni/A.bifasciatus/A.dissimlis/A.cf.fasciatus/A.fasciatus/A.aff.intermedius/A.minor/A.paranae/A.rivularis/A.scabripinnis	A.sp./A.bockmanni/A.aff.bockmanni/A.bifasciatus/A. biotae/A.dissimlis/A.cf.fasciatus/A.fasciatus/A.aff.intermedius/A.minor/A.paranae/A.rivularis/A.scabripinnis GMYC subgroup 14	BOLD:AAC5910	A.sp./A.bockmanni/A.aff.bockmanni/A.bifasciatus/A.dissimlis/A.cf.fasciatus/A.fasciatus/A.aff.intermedius/A.minor/A.paranae/A.rivularis/A.scabripinnis-A.sp/A.laticeps/A.obscurus/A.rivularis/A.scabripinnis-A.fasciatus/A.rivularis/A.scabripinnis ABGD	BAST	BAST504-12	-
Astyanax fasciatus	LBPV-48984	Brazil	-	PiraporaMG	Rio Sao Francisco	Rio das Velhas	-	-	-	A.sp./A.bockmanni/A.aff.bockmanni/A.bifasciatus/A.dissimlis/A.cf.fasciatus/A.fasciatus/A.aff.intermedius/A.minor/A.paranae/A.rivularis/A.scabripinnis	A.sp./A.bockmanni/A.aff.bockmanni/A.bifasciatus/A. biotae/A.dissimlis/A.cf.fasciatus/A.fasciatus/A.aff.intermedius/A.minor/A.paranae/A.rivularis/A.scabripinnis GMYC subgroup 14	BOLD:AAC5910	A.sp./A.bockmanni/A.aff.bockmanni/A.bifasciatus/A.dissimlis/A.cf.fasciatus/A.fasciatus/A.aff.intermedius/A.minor/A.paranae/A.rivularis/A.scabripinnis-A.sp/A.laticeps/A.obscurus/A.rivularis/A.scabripinnis-A.fasciatus/A.rivularis/A.scabripinnis ABGD	BAST	BAST510-12	-
Astyanax fasciatus	LBPV-48887	Brazil	Minas Gerais	Buritizeiro/MG	Rio Sao Francisco	Corrego Jatoba	-17.118	-44.831	-	A.sp./A.bockmanni/A.aff.bockmanni/A.bifasciatus/A.dissimlis/A.cf.fasciatus/A.fasciatus/A.aff.intermedius/A.minor/A.paranae/A.rivularis/A.scabripinnis	A.sp./A.bockmanni/A.aff.bockmanni/A.bifasciatus/A. biotae/A.dissimlis/A.cf.fasciatus/A.fasciatus/A.aff.intermedius/A.minor/A.paranae/A.rivularis/A.scabripinnis GMYC subgroup 14	BOLD:AAC5910	A.sp./A.bockmanni/A.aff.bockmanni/A.bifasciatus/A.dissimlis/A.cf.fasciatus/A.fasciatus/A.aff.intermedius/A.minor/A.paranae/A.rivularis/A.scabripinnis-A.sp/A.laticeps/A.obscurus/A.rivularis/A.scabripinnis-A.fasciatus/A.rivularis/A.scabripinnis ABGD	BAST	BAST946-13	-
Astyanax fasciatus	LBPV-48888	Brazil	Minas Gerais	Buritizeiro/MG	Rio Sao Francisco	Corrego Jatoba	-17.118	-44.831	-	A.sp./A.bockmanni/A.aff.bockmanni/A.bifasciatus/A.dissimlis/A.cf.fasciatus/A.fasciatus/A.aff.intermedius/A.minor/A.paranae/A.rivularis/A.scabripinnis	A.sp./A.bockmanni/A.aff.bockmanni/A.bifasciatus/A. biotae/A.dissimlis/A.cf.fasciatus/A.fasciatus/A.aff.intermedius/A.minor/A.paranae/A.rivularis/A.scabripinnis GMYC subgroup 14	BOLD:AAC5910	A.sp./A.bockmanni/A.aff.bockmanni/A.bifasciatus/A.dissimlis/A.cf.fasciatus/A.fasciatus/A.aff.intermedius/A.minor/A.paranae/A.rivularis/A.scabripinnis-A.sp/A.laticeps/A.obscurus/A.rivularis/A.scabripinnis-A.fasciatus/A.rivularis/A.scabripinnis ABGD	BAST	BAST947-13	-
Astyanax fasciatus	LBPV-48982	Brazil	Minas Gerais	Pirapora/MG	Rio Sao Francisco	Rio das Velhas	-	-	-	A.sp./A.bockmanni/A.aff.bockmanni/A.bifasciatus/A.dissimlis/A.cf.fasciatus/A.fasciatus/A.aff.intermedius/A.minor/A.paranae/A.rivularis/A.scabripinnis	A.sp./A.bockmanni/A.aff.bockmanni/A.bifasciatus/A. biotae/A.dissimlis/A.cf.fasciatus/A.fasciatus/A.aff.intermedius/A.minor/A.paranae/A.rivularis/A.scabripinnis GMYC subgroup 14	BOLD:AAC5910	A.sp./A.bockmanni/A.aff.bockmanni/A.bifasciatus/A.dissimlis/A.cf.fasciatus/A.fasciatus/A.aff.intermedius/A.minor/A.paranae/A.rivularis/A.scabripinnis-A.sp/A.laticeps/A.obscurus/A.rivularis/A.scabripinnis-A.fasciatus/A.rivularis/A.scabripinnis ABGD	BAST	BAST948-13	-
Astyanax fasciatus	LBPV-68321	Brazil	Goias	Cabeceiras/GO	Rio Sao Francisco	Rio Urucuia	-15.615	-47.014	-	A.sp/A.bifasciatus/A.biotae/A.bockmanni/A.cf.fasciatus/A.fasciatus/A.eigenmanniorium/A.cf.pampa/A.pampa./A.parahybae/A.scabripinnis	A.sp/A.bifasciatus/A.biotae/A.bockmanni/A.cf.fasciatus/A.fasciatus/A.eigenmanniorium/A.cf.pampa/A.pampa./A.parahybae/A.scabripinnis GMYC subgroup 05	BOLD:ACK7514	A.sp/A.bifasciatus/A.biotae/A.bockmanni/A.cf.fasciatus/A.fasciatus/A.eigenmanniorium/A.cf.pampa/A.pampa./A.parahybae/A.scabripinnis ABGD subgroup 05	BAST	BAST1401-13	-
Astyanax fasciatus	LBPV-68322	Brazil	Goias	Cabeceiras/GO	Rio Sao Francisco	Rio Urucuia	-15.615	-47.014	-	A.sp/A.bifasciatus/A.biotae/A.bockmanni/A.cf.fasciatus/A.fasciatus/A.eigenmanniorium/A.cf.pampa/A.pampa./A.parahybae/A.scabripinnis	A.sp/A.bifasciatus/A.biotae/A.bockmanni/A.cf.fasciatus/A.fasciatus/A.eigenmanniorium/A.cf.pampa/A.pampa./A.parahybae/A.scabripinnis GMYC subgroup 05	BOLD:ACK7514	A.sp/A.bifasciatus/A.biotae/A.bockmanni/A.cf.fasciatus/A.fasciatus/A.eigenmanniorium/A.cf.pampa/A.pampa./A.parahybae/A.scabripinnis ABGD subgroup 05	BAST	BAST1402-13	-
Astyanax fasciatus	LBPV-41560	Brazil	-	Tangara da SerraMT	Rio Paraguai/La Plata Basin	Rio sem nome	-14.457	-57.576	-	A.sp/A.bifasciatus/A.biotae/A.bockmanni/A.cf.fasciatus/A.fasciatus/A.eigenmanniorium/A.cf.pampa/A.pampa./A.parahybae/A.scabripinnis	A.sp/A.bifasciatus/A.biotae/A.bockmanni/A.cf.fasciatus/A.fasciatus/A.eigenmanniorium/A.cf.pampa/A.pampa./A.parahybae/A.scabripinnis GMYC subgroup 05	BOLD:ACK7514	A.sp/A.bifasciatus/A.biotae/A.bockmanni/A.cf.fasciatus/A.fasciatus/A.eigenmanniorium/A.cf.pampa/A.pampa./A.parahybae/A.scabripinnis ABGD subgroup 05	BAST	BAST350-12	-
Astyanax fasciatus	LBPV-45912	Brazil	-	Nova AndradinaMS	Rio Parana	Rio Sao Bentinho	-21.98	-53.714	-	A.sp/A.bifasciatus/A.biotae/A.bockmanni/A.cf.fasciatus/A.fasciatus/A.eigenmanniorium/A.cf.pampa/A.pampa./A.parahybae/A.scabripinnis	A.sp/A.bifasciatus/A.biotae/A.bockmanni/A.cf.fasciatus/A.fasciatus/A.eigenmanniorium/A.cf.pampa/A.pampa./A.parahybae/A.scabripinnis GMYC subgroup 02	BOLD:ACK7514	A.sp/A.bifasciatus/A.biotae/A.bockmanni/A.cf.fasciatus/A.fasciatus/A.eigenmanniorium/A.cf.pampa/A.pampa./A.parahybae/A.scabripinnis ABGD subgroup 05	AUPRB	BAST450-12	-
Astyanax fasciatus	LBPV-45913	Brazil	-	Nova AndradinaMS	Rio Parana	Rio Sao Bentinho	-21.98	-53.714	-	A.sp/A.bifasciatus/A.biotae/A.bockmanni/A.cf.fasciatus/A.fasciatus/A.eigenmanniorium/A.cf.pampa/A.pampa./A.parahybae/A.scabripinnis	A.sp/A.bifasciatus/A.biotae/A.bockmanni/A.cf.fasciatus/A.fasciatus/A.eigenmanniorium/A.cf.pampa/A.pampa./A.parahybae/A.scabripinnis GMYC subgroup 02	BOLD:ACK7514	A.sp/A.bifasciatus/A.biotae/A.bockmanni/A.cf.fasciatus/A.fasciatus/A.eigenmanniorium/A.cf.pampa/A.pampa./A.parahybae/A.scabripinnis ABGD subgroup 05	AUPRB	BAST451-12	-
Astyanax fasciatus	LBPV-45914	Brazil	-	Nova AndradinaMS	Rio Parana	Rio Sao Bentinho	-21.98	-53.714	-	A.sp/A.bifasciatus/A.biotae/A.bockmanni/A.cf.fasciatus/A.fasciatus/A.eigenmanniorium/A.cf.pampa/A.pampa./A.parahybae/A.scabripinnis	A.sp/A.bifasciatus/A.biotae/A.bockmanni/A.cf.fasciatus/A.fasciatus/A.eigenmanniorium/A.cf.pampa/A.pampa./A.parahybae/A.scabripinnis GMYC subgroup 03	BOLD:ACK7514	A.sp/A.bifasciatus/A.biotae/A.bockmanni/A.cf.fasciatus/A.fasciatus/A.eigenmanniorium/A.cf.pampa/A.pampa./A.parahybae/A.scabripinnis ABGD subgroup 05	AUPRB	BAST452-12	-
Astyanax fasciatus	LBPV-45915	Brazil	-	Nova AndradinaMS	Rio Parana	Rio Sao Bentinho	-21.98	-53.714	-	A.sp/A.bifasciatus/A.biotae/A.bockmanni/A.cf.fasciatus/A.fasciatus/A.eigenmanniorium/A.cf.pampa/A.pampa./A.parahybae/A.scabripinnis	A.sp/A.bifasciatus/A.biotae/A.bockmanni/A.cf.fasciatus/A.fasciatus/A.eigenmanniorium/A.cf.pampa/A.pampa./A.parahybae/A.scabripinnis GMYC subgroup 02	BOLD:ACK7514	A.sp/A.bifasciatus/A.biotae/A.bockmanni/A.cf.fasciatus/A.fasciatus/A.eigenmanniorium/A.cf.pampa/A.pampa./A.parahybae/A.scabripinnis ABGD subgroup 05	AUPRB	BAST453-12	-
Astyanax fasciatus	LBPV-4692	Brazil	-	Botucatu, SP	-	Rio Capivara (Fazenda Indiana)	-22.083	-48.383	-	A.sp/A.bifasciatus/A.biotae/A.bockmanni/A.cf.fasciatus/A.fasciatus/A.eigenmanniorium/A.cf.pampa/A.pampa./A.parahybae/A.scabripinnis	A.sp/A.bifasciatus/A.biotae/A.bockmanni/A.cf.fasciatus/A.fasciatus/A.eigenmanniorium/A.cf.pampa/A.pampa./A.parahybae/A.scabripinnis GMYC subgroup 01	BOLD:ACK7514	A.sp/A.bifasciatus/A.biotae/A.bockmanni/A.cf.fasciatus/A.fasciatus/A.eigenmanniorium/A.cf.pampa/A.pampa./A.parahybae/A.scabripinnis ABGD subgroup 05	AUPRB	BAST459-12	-
Astyanax fasciatus	LBPV-49555	Brazil	-	Sao Goncalo do AbaeteMG	Rio Sao Francisco	Rio Abaete	-18.11	-45.466	-	A.sp/A.bifasciatus/A.biotae/A.bockmanni/A.cf.fasciatus/A.fasciatus/A.eigenmanniorium/A.cf.pampa/A.pampa./A.parahybae/A.scabripinnis	A.sp/A.bifasciatus/A.biotae/A.bockmanni/A.cf.fasciatus/A.fasciatus/A.eigenmanniorium/A.cf.pampa/A.pampa./A.parahybae/A.scabripinnis GMYC subgroup 05	BOLD:ACK7514	A.sp/A.bifasciatus/A.biotae/A.bockmanni/A.cf.fasciatus/A.fasciatus/A.eigenmanniorium/A.cf.pampa/A.pampa./A.parahybae/A.scabripinnis ABGD subgroup 05	BAST	BAST515-12	-
Astyanax fasciatus	LBPV-38293	Brazil	-	BocaiuvaMG	Sao Francisco	Corrego Cachoeira	-17.148	-43.826	-	A.sp/A.bifasciatus/A.biotae/A.bockmanni/A.cf.fasciatus/A.fasciatus/A.eigenmanniorium/A.cf.pampa/A.pampa./A.parahybae/A.scabripinnis	A.sp/A.bifasciatus/A.biotae/A.bockmanni/A.cf.fasciatus/A.fasciatus/A.eigenmanniorium/A.cf.pampa/A.pampa./A.parahybae/A.scabripinnis GMYC subgroup 05	BOLD:ACK7514	A.sp/A.bifasciatus/A.biotae/A.bockmanni/A.cf.fasciatus/A.fasciatus/A.eigenmanniorium/A.cf.pampa/A.pampa./A.parahybae/A.scabripinnis ABGD subgroup 05	BAST	BAST572-12	-
Astyanax fasciatus	LBPV-22546	Brazil	Sao Paulo	Avare/SP	Rio Paranapanema/Rio Parana	Rio Novo	-23.024	-48.828	-	A.sp/A.bifasciatus/A.biotae/A.bockmanni/A.cf.fasciatus/A.fasciatus/A.eigenmanniorium/A.cf.pampa/A.pampa./A.parahybae/A.scabripinnis	A.sp/A.bifasciatus/A.biotae/A.bockmanni/A.cf.fasciatus/A.fasciatus/A.eigenmanniorium/A.cf.pampa/A.pampa./A.parahybae/A.scabripinnis GMYC subgroup 01	BOLD:ACK7514	A.sp/A.bifasciatus/A.biotae/A.bockmanni/A.cf.fasciatus/A.fasciatus/A.eigenmanniorium/A.cf.pampa/A.pampa./A.parahybae/A.scabripinnis ABGD subgroup 05	BAST	BAST653-13	-
Astyanax fasciatus	LBPV-22547	Brazil	Sao Paulo	Avare/SP	Rio Paranapanema/Rio Parana	Rio Novo	-23.024	-48.828	-	A.sp/A.bifasciatus/A.biotae/A.bockmanni/A.cf.fasciatus/A.fasciatus/A.eigenmanniorium/A.cf.pampa/A.pampa./A.parahybae/A.scabripinnis	A.sp/A.bifasciatus/A.biotae/A.bockmanni/A.cf.fasciatus/A.fasciatus/A.eigenmanniorium/A.cf.pampa/A.pampa./A.parahybae/A.scabripinnis GMYC subgroup 01	BOLD:ACK7514	A.sp/A.bifasciatus/A.biotae/A.bockmanni/A.cf.fasciatus/A.fasciatus/A.eigenmanniorium/A.cf.pampa/A.pampa./A.parahybae/A.scabripinnis ABGD subgroup 05	BAST	BAST654-13	-
Astyanax fasciatus	LBPV-22548	Brazil	Sao Paulo	Avare/SP	Rio Paranapanema/Rio Parana	Rio Novo	-23.024	-48.828	-	A.sp/A.bifasciatus/A.biotae/A.bockmanni/A.cf.fasciatus/A.fasciatus/A.eigenmanniorium/A.cf.pampa/A.pampa./A.parahybae/A.scabripinnis	A.sp/A.bifasciatus/A.biotae/A.bockmanni/A.cf.fasciatus/A.fasciatus/A.eigenmanniorium/A.cf.pampa/A.pampa./A.parahybae/A.scabripinnis GMYC subgroup 01	BOLD:ACK7514	A.sp/A.bifasciatus/A.biotae/A.bockmanni/A.cf.fasciatus/A.fasciatus/A.eigenmanniorium/A.cf.pampa/A.pampa./A.parahybae/A.scabripinnis ABGD subgroup 05	BAST	BAST655-13	-
Astyanax fasciatus	LBPV-44936	Brazil	Mato Grosso do Sul	Inocencio/MS	Rio Parana	Riacho sem nome	-19.488	-52.271	-	A.sp/A.bifasciatus/A.biotae/A.bockmanni/A.cf.fasciatus/A.fasciatus/A.eigenmanniorium/A.cf.pampa/A.pampa./A.parahybae/A.scabripinnis	A.sp/A.bifasciatus/A.biotae/A.bockmanni/A.cf.fasciatus/A.fasciatus/A.eigenmanniorium/A.cf.pampa/A.pampa./A.parahybae/A.scabripinnis GMYC subgroup 01	BOLD:ACK7514	A.sp/A.bifasciatus/A.biotae/A.bockmanni/A.cf.fasciatus/A.fasciatus/A.eigenmanniorium/A.cf.pampa/A.pampa./A.parahybae/A.scabripinnis ABGD subgroup 05	BAST	BAST913-13	-
Astyanax fasciatus	LBPV-44937	Brazil	Mato Grosso do Sul	Inocencio/MS	Rio Parana	Riacho sem nome	-19.488	-52.271	-	A.sp/A.bifasciatus/A.biotae/A.bockmanni/A.cf.fasciatus/A.fasciatus/A.eigenmanniorium/A.cf.pampa/A.pampa./A.parahybae/A.scabripinnis	A.sp/A.bifasciatus/A.biotae/A.bockmanni/A.cf.fasciatus/A.fasciatus/A.eigenmanniorium/A.cf.pampa/A.pampa./A.parahybae/A.scabripinnis GMYC subgroup 01	BOLD:ACK7514	A.sp/A.bifasciatus/A.biotae/A.bockmanni/A.cf.fasciatus/A.fasciatus/A.eigenmanniorium/A.cf.pampa/A.pampa./A.parahybae/A.scabripinnis ABGD subgroup 05	BAST	BAST914-13	-
Astyanax fasciatus	LBPV-44938	Brazil	Mato Grosso do Sul	Inocencio/MS	Rio Parana	Riacho sem nome	-19.488	-52.271	-	A.sp/A.bifasciatus/A.biotae/A.bockmanni/A.cf.fasciatus/A.fasciatus/A.eigenmanniorium/A.cf.pampa/A.pampa./A.parahybae/A.scabripinnis	A.sp/A.bifasciatus/A.biotae/A.bockmanni/A.cf.fasciatus/A.fasciatus/A.eigenmanniorium/A.cf.pampa/A.pampa./A.parahybae/A.scabripinnis GMYC subgroup 01	BOLD:ACK7514	A.sp/A.bifasciatus/A.biotae/A.bockmanni/A.cf.fasciatus/A.fasciatus/A.eigenmanniorium/A.cf.pampa/A.pampa./A.parahybae/A.scabripinnis ABGD subgroup 05	BAST	BAST915-13	-
Astyanax fasciatus	UNMDP T 616	Argentina	Misiones	-	-	Ramos Stream	-27.444	-54.937	-	A.sp/A.bifasciatus/A.biotae/A.bockmanni/A.cf.fasciatus/A.fasciatus/A.eigenmanniorium/A.cf.pampa/A.pampa./A.parahybae/A.scabripinnis	A.sp/A.bifasciatus/A.biotae/A.bockmanni/A.cf.fasciatus/A.fasciatus/A.eigenmanniorium/A.cf.pampa/A.pampa./A.parahybae/A.scabripinnis GMYC subgroup 04	BOLD:ACK7514	A.sp/A.bifasciatus/A.biotae/A.bockmanni/A.cf.fasciatus/A.fasciatus/A.eigenmanniorium/A.cf.pampa/A.pampa./A.parahybae/A.scabripinnis ABGD subgroup 05	AST	FARGB567-12	-
Astyanax fasciatus	UNMDP T 625	Argentina	Misiones	-	-	Ramos Stream	-27.444	-54.937	-	A.sp/A.bifasciatus/A.biotae/A.bockmanni/A.cf.fasciatus/A.fasciatus/A.eigenmanniorium/A.cf.pampa/A.pampa./A.parahybae/A.scabripinnis	A.sp/A.bifasciatus/A.biotae/A.bockmanni/A.cf.fasciatus/A.fasciatus/A.eigenmanniorium/A.cf.pampa/A.pampa./A.parahybae/A.scabripinnis GMYC subgroup 04	BOLD:ACK7514	A.sp/A.bifasciatus/A.biotae/A.bockmanni/A.cf.fasciatus/A.fasciatus/A.eigenmanniorium/A.cf.pampa/A.pampa./A.parahybae/A.scabripinnis ABGD subgroup 05	AST	FARGB576-12	-
Astyanax fasciatus	UNMDP T 626	Argentina	Misiones	-	-	Ramos Stream	-27.444	-54.937	-	A.sp/A.bifasciatus/A.biotae/A.bockmanni/A.cf.fasciatus/A.fasciatus/A.eigenmanniorium/A.cf.pampa/A.pampa./A.parahybae/A.scabripinnis	A.sp/A.bifasciatus/A.biotae/A.bockmanni/A.cf.fasciatus/A.fasciatus/A.eigenmanniorium/A.cf.pampa/A.pampa./A.parahybae/A.scabripinnis GMYC subgroup 04	BOLD:ACK7514	A.sp/A.bifasciatus/A.biotae/A.bockmanni/A.cf.fasciatus/A.fasciatus/A.eigenmanniorium/A.cf.pampa/A.pampa./A.parahybae/A.scabripinnis ABGD subgroup 05	AST	FARGB577-12	-
Astyanax fasciatus	UNMDP T 627	Argentina	Misiones	-	-	Ramos Stream	-27.444	-54.937	-	A.sp/A.bifasciatus/A.biotae/A.bockmanni/A.cf.fasciatus/A.fasciatus/A.eigenmanniorium/A.cf.pampa/A.pampa./A.parahybae/A.scabripinnis	A.sp/A.bifasciatus/A.biotae/A.bockmanni/A.cf.fasciatus/A.fasciatus/A.eigenmanniorium/A.cf.pampa/A.pampa./A.parahybae/A.scabripinnis GMYC subgroup 04	BOLD:ACK7514	A.sp/A.bifasciatus/A.biotae/A.bockmanni/A.cf.fasciatus/A.fasciatus/A.eigenmanniorium/A.cf.pampa/A.pampa./A.parahybae/A.scabripinnis ABGD subgroup 05	AST	FARGB578-12	-
Astyanax fasciatus	UNMDP T 628	Argentina	Misiones	-	-	Ramos Stream	-27.444	-54.937	-	A.sp/A.bifasciatus/A.biotae/A.bockmanni/A.cf.fasciatus/A.fasciatus/A.eigenmanniorium/A.cf.pampa/A.pampa./A.parahybae/A.scabripinnis	A.sp/A.bifasciatus/A.biotae/A.bockmanni/A.cf.fasciatus/A.fasciatus/A.eigenmanniorium/A.cf.pampa/A.pampa./A.parahybae/A.scabripinnis GMYC subgroup 04	BOLD:ACK7514	A.sp/A.bifasciatus/A.biotae/A.bockmanni/A.cf.fasciatus/A.fasciatus/A.eigenmanniorium/A.cf.pampa/A.pampa./A.parahybae/A.scabripinnis ABGD subgroup 05	AST	FARGB579-12	-
Astyanax fasciatus	UNMDP-T 0680	Argentina	Misiones	-	-	Bonito River	-27.454	-54.929	-	A.sp/A.bifasciatus/A.biotae/A.bockmanni/A.cf.fasciatus/A.fasciatus/A.eigenmanniorium/A.cf.pampa/A.pampa./A.parahybae/A.scabripinnis	A.sp/A.bifasciatus/A.biotae/A.bockmanni/A.cf.fasciatus/A.fasciatus/A.eigenmanniorium/A.cf.pampa/A.pampa./A.parahybae/A.scabripinnis GMYC subgroup 04	BOLD:ACK7514	A.sp/A.bifasciatus/A.biotae/A.bockmanni/A.cf.fasciatus/A.fasciatus/A.eigenmanniorium/A.cf.pampa/A.pampa./A.parahybae/A.scabripinnis ABGD subgroup 05	AST	FARGB797-12	-
Astyanax fasciatus	LBPV-24893	-	-	-	-	-	-	-	-	A.sp/A.bifasciatus/A.biotae/A.bockmanni/A.cf.fasciatus/A.fasciatus/A.eigenmanniorium/A.cf.pampa/A.pampa./A.parahybae/A.scabripinnis	A.sp/A.bifasciatus/A.biotae/A.bockmanni/A.cf.fasciatus/A.fasciatus/A.eigenmanniorium/A.cf.pampa/A.pampa./A.parahybae/A.scabripinnis GMYC subgroup 01	-	A.sp/A.bifasciatus/A.biotae/A.bockmanni/A.cf.fasciatus/A.fasciatus/A.eigenmanniorium/A.cf.pampa/A.pampa./A.parahybae/A.scabripinnis ABGD subgroup 05	-	FUPR251-09	JQ353586/-
Astyanax fasciatus	LBPV-40046	Brazil	-	IlheusBA	Costeira	Rio Almada	-14.664	-39.224	-	A.sp/A.fasciatus/A.cf.jequitinhonhae	A.sp/A.fasciatus/A.cf.jequitinhonhae GMYC subgroup 02	BOLD:AAC5910	A.sp/A.fasciatus/A.cf.jequitinhonhae ABGD subgroup 2	BAST	BAST307-12	-
Astyanax fasciatus	LBPV-40047	Brazil	-	IlheusBA	Costeira	Rio Almada	-14.664	-39.224	-	A.sp/A.fasciatus/A.cf.jequitinhonhae	A.sp/A.fasciatus/A.cf.jequitinhonhae GMYC subgroup 02	BOLD:AAC5910	A.sp/A.fasciatus/A.cf.jequitinhonhae ABGD subgroup 2	BAST	BAST308-12	-
Astyanax fasciatus	LBPV-40048	Brazil	-	IlheusBA	Costeira	Rio Almada	-14.664	-39.224	-	A.sp/A.fasciatus/A.cf.jequitinhonhae	A.sp/A.fasciatus/A.cf.jequitinhonhae GMYC subgroup 02	BOLD:AAC5910	A.sp/A.fasciatus/A.cf.jequitinhonhae ABGD subgroup 2	BAST	BAST309-12	-
Astyanax fasciatus	LBPV-40049	Brazil	-	IlheusBA	Costeira	Rio Almada	-14.664	-39.224	-	A.sp/A.fasciatus/A.cf.jequitinhonhae	A.sp/A.fasciatus/A.cf.jequitinhonhae GMYC subgroup 02	BOLD:AAC5910	A.sp/A.fasciatus/A.cf.jequitinhonhae ABGD subgroup 2	BAST	BAST310-12	-
Astyanax fasciatus	LBPV-40052	Brazil	-	IlheusBA	Costeira	Rio Almada	-14.664	-39.224	-	A.sp/A.fasciatus/A.cf.jequitinhonhae	A.sp/A.fasciatus/A.cf.jequitinhonhae GMYC subgroup 02	BOLD:AAC5910	A.sp/A.fasciatus/A.cf.jequitinhonhae ABGD subgroup 2	BAST	BAST312-12	-
Astyanax fasciatus	LBPV-40055	Brazil	-	IlheusBA	Costeira	Rio Almada	-14.664	-39.224	-	A.sp/A.fasciatus/A.cf.jequitinhonhae	A.sp/A.fasciatus/A.cf.jequitinhonhae GMYC subgroup 02	BOLD:AAC5910	A.sp/A.fasciatus/A.cf.jequitinhonhae ABGD subgroup 2	BAST	BAST314-12	-
Astyanax fasciatus	UNMDP T 623	Argentina	Misiones	-	-	Ramos Stream	-27.444	-54.937	-	A.sp/A.fasciatus/A.schubarti	A.sp/A.fasciatus/A.schubarti GMYC	BOLD:AAM3558	A.sp/A.fasciatus/A.schubarti ABGD	AST	FARGB574-12	-
Astyanax fasciatus	UNMDP-T 0681	Argentina	Misiones	-	-	Bonito River	-27.454	-54.929	-	A.sp/A.fasciatus/A.schubarti	A.sp/A.fasciatus/A.schubarti GMYC	BOLD:AAM3558	A.sp/A.fasciatus/A.schubarti ABGD	AST	FARGB798-12	-
Astyanax fasciatus	UNMDP-T 0682	Argentina	Misiones	-	-	Bonito River	-27.454	-54.929	-	A.sp/A.fasciatus/A.schubarti	A.sp/A.fasciatus/A.schubarti GMYC	BOLD:AAM3558	A.sp/A.fasciatus/A.schubarti ABGD	AST	FARGB799-12	-
Astyanax fasciatus	UNMDP-T 0683	Argentina	Misiones	-	-	Bonito River	-27.454	-54.929	-	A.sp/A.fasciatus/A.schubarti	A.sp/A.fasciatus/A.schubarti GMYC	BOLD:AAM3558	A.sp/A.fasciatus/A.schubarti ABGD	AST	FARGB800-12	-
Astyanax fasciatus	UNMDP-T 0691	Argentina	Misiones	-	-	Acaragua-Uruguay Confluence	-27.616	-54.849	-	A.sp/A.fasciatus/A.schubarti	A.sp/A.fasciatus/A.schubarti GMYC	BOLD:AAM3558	A.sp/A.fasciatus/A.schubarti ABGD	AST	FARGB808-12	-
Astyanax fasciatus	UNMDP-T 0692	Argentina	Misiones	-	-	Acaragua-Uruguay Confluence	-27.616	-54.849	-	A.sp/A.fasciatus/A.schubarti	A.sp/A.fasciatus/A.schubarti GMYC	BOLD:AAM3558	A.sp/A.fasciatus/A.schubarti ABGD	AST	FARGB809-12	-
Astyanax fasciatus voucher HRCB-10597	-	-	-	-	-	-	-	-	-	A.sp/A.bifasciatus/A.biotae/A.bockmanni/A.cf.fasciatus/A.fasciatus/A.eigenmanniorium/A.cf.pampa/A.pampa./A.parahybae/A.scabripinnis	A.sp/A.bifasciatus/A.biotae/A.bockmanni/A.cf.fasciatus/A.fasciatus/A.eigenmanniorium/A.cf.pampa/A.pampa./A.parahybae/A.scabripinnis GMYC subgroup 06	-	A.sp/A.bifasciatus/A.biotae/A.bockmanni/A.cf.fasciatus/A.fasciatus/A.eigenmanniorium/A.cf.pampa/A.pampa./A.parahybae/A.scabripinnis ABGD subgroup 05	-	-	JQ3535621/gi-372467393
Astyanax fasciatus voucher HRCB-10611	-	-	-	-	-	-	-	-	-	A.sp/A.bifasciatus/A.biotae/A.bockmanni/A.cf.fasciatus/A.fasciatus/A.eigenmanniorium/A.cf.pampa/A.pampa./A.parahybae/A.scabripinnis	A.sp/A.bifasciatus/A.biotae/A.bockmanni/A.cf.fasciatus/A.fasciatus/A.eigenmanniorium/A.cf.pampa/A.pampa./A.parahybae/A.scabripinnis GMYC subgroup 06	-	A.sp/A.bifasciatus/A.biotae/A.bockmanni/A.cf.fasciatus/A.fasciatus/A.eigenmanniorium/A.cf.pampa/A.pampa./A.parahybae/A.scabripinnis ABGD subgroup 05	-	-	JQ3535611/gi-372467391
Astyanax fasciatus voucher HRCB-10612	-	-	-	-	-	-	-	-	-	A.sp/A.bifasciatus/A.biotae/A.bockmanni/A.cf.fasciatus/A.fasciatus/A.eigenmanniorium/A.cf.pampa/A.pampa./A.parahybae/A.scabripinnis	A.sp/A.bifasciatus/A.biotae/A.bockmanni/A.cf.fasciatus/A.fasciatus/A.eigenmanniorium/A.cf.pampa/A.pampa./A.parahybae/A.scabripinnis GMYC subgroup 06	-	A.sp/A.bifasciatus/A.biotae/A.bockmanni/A.cf.fasciatus/A.fasciatus/A.eigenmanniorium/A.cf.pampa/A.pampa./A.parahybae/A.scabripinnis ABGD subgroup 05	-	-	JQ3535601/gi-372467389
Astyanax fasciatus voucher HRCB-10613	-	-	-	-	-	-	-	-	-	A.sp/A.bifasciatus/A.biotae/A.bockmanni/A.cf.fasciatus/A.fasciatus/A.eigenmanniorium/A.cf.pampa/A.pampa./A.parahybae/A.scabripinnis	A.sp/A.bifasciatus/A.biotae/A.bockmanni/A.cf.fasciatus/A.fasciatus/A.eigenmanniorium/A.cf.pampa/A.pampa./A.parahybae/A.scabripinnis GMYC subgroup 06	-	A.sp/A.bifasciatus/A.biotae/A.bockmanni/A.cf.fasciatus/A.fasciatus/A.eigenmanniorium/A.cf.pampa/A.pampa./A.parahybae/A.scabripinnis ABGD subgroup 05	-	-	JQ3535591/gi-372467387
Astyanax fasciatus voucher HRCB-10628	-	-	-	-	-	-	-	-	-	A.sp/A.bifasciatus/A.biotae/A.bockmanni/A.cf.fasciatus/A.fasciatus/A.eigenmanniorium/A.cf.pampa/A.pampa./A.parahybae/A.scabripinnis	A.sp/A.bifasciatus/A.biotae/A.bockmanni/A.cf.fasciatus/A.fasciatus/A.eigenmanniorium/A.cf.pampa/A.pampa./A.parahybae/A.scabripinnis GMYC subgroup 06	-	A.sp/A.bifasciatus/A.biotae/A.bockmanni/A.cf.fasciatus/A.fasciatus/A.eigenmanniorium/A.cf.pampa/A.pampa./A.parahybae/A.scabripinnis ABGD subgroup 05	-	-	JQ3535581/gi-372467385
Astyanax fasciatus voucher HRCB-10639	-	-	-	-	-	-	-	-	-	A.sp/A.bifasciatus/A.biotae/A.bockmanni/A.cf.fasciatus/A.fasciatus/A.eigenmanniorium/A.cf.pampa/A.pampa./A.parahybae/A.scabripinnis	A.sp/A.bifasciatus/A.biotae/A.bockmanni/A.cf.fasciatus/A.fasciatus/A.eigenmanniorium/A.cf.pampa/A.pampa./A.parahybae/A.scabripinnis GMYC subgroup 06	-	A.sp/A.bifasciatus/A.biotae/A.bockmanni/A.cf.fasciatus/A.fasciatus/A.eigenmanniorium/A.cf.pampa/A.pampa./A.parahybae/A.scabripinnis ABGD subgroup 05	-	-	JQ3535571/gi-372467383
Astyanax fasciatus voucher HRCB-21441	-	-	-	-	-	-	-	-	-	A.sp/A.bifasciatus/A.biotae/A.bockmanni/A.cf.fasciatus/A.fasciatus/A.eigenmanniorium/A.cf.pampa/A.pampa./A.parahybae/A.scabripinnis	A.sp/A.bifasciatus/A.biotae/A.bockmanni/A.cf.fasciatus/A.fasciatus/A.eigenmanniorium/A.cf.pampa/A.pampa./A.parahybae/A.scabripinnis GMYC subgroup 01	-	A.sp/A.bifasciatus/A.biotae/A.bockmanni/A.cf.fasciatus/A.fasciatus/A.eigenmanniorium/A.cf.pampa/A.pampa./A.parahybae/A.scabripinnis ABGD subgroup 05	-	-	JQ3535561/gi-372467381
Astyanax fasciatus voucher HRCB-22498	-	-	-	-	-	-	-	-	-	A.sp/A.bifasciatus/A.biotae/A.bockmanni/A.cf.fasciatus/A.fasciatus/A.eigenmanniorium/A.cf.pampa/A.pampa./A.parahybae/A.scabripinnis	A.sp/A.bifasciatus/A.biotae/A.bockmanni/A.cf.fasciatus/A.fasciatus/A.eigenmanniorium/A.cf.pampa/A.pampa./A.parahybae/A.scabripinnis GMYC subgroup 02	-	A.sp/A.bifasciatus/A.biotae/A.bockmanni/A.cf.fasciatus/A.fasciatus/A.eigenmanniorium/A.cf.pampa/A.pampa./A.parahybae/A.scabripinnis ABGD subgroup 05	-	-	JQ3535281/gi-372467325
Astyanax fasciatus voucher HRCB-22587	-	-	-	-	-	-	-	-	-	A.sp/A.bifasciatus/A.biotae/A.bockmanni/A.cf.fasciatus/A.fasciatus/A.eigenmanniorium/A.cf.pampa/A.pampa./A.parahybae/A.scabripinnis	A.sp/A.bifasciatus/A.biotae/A.bockmanni/A.cf.fasciatus/A.fasciatus/A.eigenmanniorium/A.cf.pampa/A.pampa./A.parahybae/A.scabripinnis GMYC subgroup 11	-	A.sp/A.bifasciatus/A.biotae/A.bockmanni/A.cf.fasciatus/A.fasciatus/A.eigenmanniorium/A.cf.pampa/A.pampa./A.parahybae/A.scabripinnis ABGD subgroup 05	-	-	JQ3535301/gi-372467329
Astyanax fasciatus voucher HRCB-22886	-	-	-	-	-	-	-	-	-	A.sp/A.bifasciatus/A.biotae/A.bockmanni/A.cf.fasciatus/A.fasciatus/A.eigenmanniorium/A.cf.pampa/A.pampa./A.parahybae/A.scabripinnis	A.sp/A.bifasciatus/A.biotae/A.bockmanni/A.cf.fasciatus/A.fasciatus/A.eigenmanniorium/A.cf.pampa/A.pampa./A.parahybae/A.scabripinnis GMYC subgroup 02	-	A.sp/A.bifasciatus/A.biotae/A.bockmanni/A.cf.fasciatus/A.fasciatus/A.eigenmanniorium/A.cf.pampa/A.pampa./A.parahybae/A.scabripinnis ABGD subgroup 05	-	-	JQ3535441/gi-372467357
Astyanax fasciatus voucher HRCB-22887	-	-	-	-	-	-	-	-	-	A.sp/A.bifasciatus/A.biotae/A.bockmanni/A.cf.fasciatus/A.fasciatus/A.eigenmanniorium/A.cf.pampa/A.pampa./A.parahybae/A.scabripinnis	A.sp/A.bifasciatus/A.biotae/A.bockmanni/A.cf.fasciatus/A.fasciatus/A.eigenmanniorium/A.cf.pampa/A.pampa./A.parahybae/A.scabripinnis GMYC subgroup 01	-	A.sp/A.bifasciatus/A.biotae/A.bockmanni/A.cf.fasciatus/A.fasciatus/A.eigenmanniorium/A.cf.pampa/A.pampa./A.parahybae/A.scabripinnis ABGD subgroup 05	-	-	JQ3535431/gi-372467355
Astyanax fasciatus voucher HRCB-24893	-	-	-	-	-	-	-	-	-	A.sp/A.bifasciatus/A.biotae/A.bockmanni/A.cf.fasciatus/A.fasciatus/A.eigenmanniorium/A.cf.pampa/A.pampa./A.parahybae/A.scabripinnis	A.sp/A.bifasciatus/A.biotae/A.bockmanni/A.cf.fasciatus/A.fasciatus/A.eigenmanniorium/A.cf.pampa/A.pampa./A.parahybae/A.scabripinnis GMYC subgroup 01	-	A.sp/A.bifasciatus/A.biotae/A.bockmanni/A.cf.fasciatus/A.fasciatus/A.eigenmanniorium/A.cf.pampa/A.pampa./A.parahybae/A.scabripinnis ABGD subgroup 05	-	-	JQ3535861/gi-372467441
Astyanax fasciatus voucher HRCB-26312	-	-	-	-	-	-	-	-	-	A.sp/A.bifasciatus/A.biotae/A.bockmanni/A.cf.fasciatus/A.fasciatus/A.eigenmanniorium/A.cf.pampa/A.pampa./A.parahybae/A.scabripinnis	A.sp/A.bifasciatus/A.biotae/A.bockmanni/A.cf.fasciatus/A.fasciatus/A.eigenmanniorium/A.cf.pampa/A.pampa./A.parahybae/A.scabripinnis GMYC subgroup 01	-	A.sp/A.bifasciatus/A.biotae/A.bockmanni/A.cf.fasciatus/A.fasciatus/A.eigenmanniorium/A.cf.pampa/A.pampa./A.parahybae/A.scabripinnis ABGD subgroup 05	-	-	JQ3535551/gi-372467379
Astyanax fasciatus voucher HRCB-26313	-	-	-	-	-	-	-	-	-	A.sp/A.bifasciatus/A.biotae/A.bockmanni/A.cf.fasciatus/A.fasciatus/A.eigenmanniorium/A.cf.pampa/A.pampa./A.parahybae/A.scabripinnis	A.sp/A.bifasciatus/A.biotae/A.bockmanni/A.cf.fasciatus/A.fasciatus/A.eigenmanniorium/A.cf.pampa/A.pampa./A.parahybae/A.scabripinnis GMYC subgroup 01	-	A.sp/A.bifasciatus/A.biotae/A.bockmanni/A.cf.fasciatus/A.fasciatus/A.eigenmanniorium/A.cf.pampa/A.pampa./A.parahybae/A.scabripinnis ABGD subgroup 05	-	-	JQ3535541/gi-372467377
Astyanax fasciatus voucher HRCB-28388	-	-	-	-	-	-	-	-	-	A.sp/A.bifasciatus/A.biotae/A.bockmanni/A.cf.fasciatus/A.fasciatus/A.eigenmanniorium/A.cf.pampa/A.pampa./A.parahybae/A.scabripinnis	A.sp/A.bifasciatus/A.biotae/A.bockmanni/A.cf.fasciatus/A.fasciatus/A.eigenmanniorium/A.cf.pampa/A.pampa./A.parahybae/A.scabripinnis GMYC subgroup 01	-	A.sp/A.bifasciatus/A.biotae/A.bockmanni/A.cf.fasciatus/A.fasciatus/A.eigenmanniorium/A.cf.pampa/A.pampa./A.parahybae/A.scabripinnis ABGD subgroup 05	-	-	JQ3535701/gi-372467409
Astyanax fasciatus voucher HRCB-28389	-	-	-	-	-	-	-	-	-	A.sp/A.bifasciatus/A.biotae/A.bockmanni/A.cf.fasciatus/A.fasciatus/A.eigenmanniorium/A.cf.pampa/A.pampa./A.parahybae/A.scabripinnis	A.sp/A.bifasciatus/A.biotae/A.bockmanni/A.cf.fasciatus/A.fasciatus/A.eigenmanniorium/A.cf.pampa/A.pampa./A.parahybae/A.scabripinnis GMYC subgroup 01	-	A.sp/A.bifasciatus/A.biotae/A.bockmanni/A.cf.fasciatus/A.fasciatus/A.eigenmanniorium/A.cf.pampa/A.pampa./A.parahybae/A.scabripinnis ABGD subgroup 05	-	-	JQ3535691/gi-372467407
Astyanax fasciatus voucher HRCB-28390	-	-	-	-	-	-	-	-	-	A.sp/A.bifasciatus/A.biotae/A.bockmanni/A.cf.fasciatus/A.fasciatus/A.eigenmanniorium/A.cf.pampa/A.pampa./A.parahybae/A.scabripinnis	A.sp/A.bifasciatus/A.biotae/A.bockmanni/A.cf.fasciatus/A.fasciatus/A.eigenmanniorium/A.cf.pampa/A.pampa./A.parahybae/A.scabripinnis GMYC subgroup 01	-	A.sp/A.bifasciatus/A.biotae/A.bockmanni/A.cf.fasciatus/A.fasciatus/A.eigenmanniorium/A.cf.pampa/A.pampa./A.parahybae/A.scabripinnis ABGD subgroup 05	-	-	JQ3535681/gi-372467405
Astyanax fasciatus voucher HRCB-28391	-	-	-	-	-	-	-	-	-	A.sp/A.bifasciatus/A.biotae/A.bockmanni/A.cf.fasciatus/A.fasciatus/A.eigenmanniorium/A.cf.pampa/A.pampa./A.parahybae/A.scabripinnis	A.sp/A.bifasciatus/A.biotae/A.bockmanni/A.cf.fasciatus/A.fasciatus/A.eigenmanniorium/A.cf.pampa/A.pampa./A.parahybae/A.scabripinnis GMYC subgroup 03	-	A.sp/A.bifasciatus/A.biotae/A.bockmanni/A.cf.fasciatus/A.fasciatus/A.eigenmanniorium/A.cf.pampa/A.pampa./A.parahybae/A.scabripinnis ABGD subgroup 05	-	-	JQ3535671/gi-372467403
Astyanax fasciatus voucher HRCB-28392	-	-	-	-	-	-	-	-	-	A.sp/A.bifasciatus/A.biotae/A.bockmanni/A.cf.fasciatus/A.fasciatus/A.eigenmanniorium/A.cf.pampa/A.pampa./A.parahybae/A.scabripinnis	A.sp/A.bifasciatus/A.biotae/A.bockmanni/A.cf.fasciatus/A.fasciatus/A.eigenmanniorium/A.cf.pampa/A.pampa./A.parahybae/A.scabripinnis GMYC subgroup 01	-	A.sp/A.bifasciatus/A.biotae/A.bockmanni/A.cf.fasciatus/A.fasciatus/A.eigenmanniorium/A.cf.pampa/A.pampa./A.parahybae/A.scabripinnis ABGD subgroup 05	-	-	JQ3535661/gi-372467401
Astyanax fasciatus voucher HRCB-29704	-	-	-	-	-	-	-	-	-	A.sp/A.bifasciatus/A.biotae/A.bockmanni/A.cf.fasciatus/A.fasciatus/A.eigenmanniorium/A.cf.pampa/A.pampa./A.parahybae/A.scabripinnis	A.sp/A.bifasciatus/A.biotae/A.bockmanni/A.cf.fasciatus/A.fasciatus/A.eigenmanniorium/A.cf.pampa/A.pampa./A.parahybae/A.scabripinnis GMYC subgroup 02	-	A.sp/A.bifasciatus/A.biotae/A.bockmanni/A.cf.fasciatus/A.fasciatus/A.eigenmanniorium/A.cf.pampa/A.pampa./A.parahybae/A.scabripinnis ABGD subgroup 05	-	-	JQ3535741/gi-372467417
Astyanax fasciatus voucher HRCB-29705	-	-	-	-	-	-	-	-	-	A.sp/A.bifasciatus/A.biotae/A.bockmanni/A.cf.fasciatus/A.fasciatus/A.eigenmanniorium/A.cf.pampa/A.pampa./A.parahybae/A.scabripinnis	A.sp/A.bifasciatus/A.biotae/A.bockmanni/A.cf.fasciatus/A.fasciatus/A.eigenmanniorium/A.cf.pampa/A.pampa./A.parahybae/A.scabripinnis GMYC subgroup 02	-	A.sp/A.bifasciatus/A.biotae/A.bockmanni/A.cf.fasciatus/A.fasciatus/A.eigenmanniorium/A.cf.pampa/A.pampa./A.parahybae/A.scabripinnis ABGD subgroup 05	-	-	JQ3535731/gi-372467415
Astyanax fasciatus voucher HRCB-29708	-	-	-	-	-	-	-	-	-	A.sp/A.bifasciatus/A.biotae/A.bockmanni/A.cf.fasciatus/A.fasciatus/A.eigenmanniorium/A.cf.pampa/A.pampa./A.parahybae/A.scabripinnis	A.sp/A.bifasciatus/A.biotae/A.bockmanni/A.cf.fasciatus/A.fasciatus/A.eigenmanniorium/A.cf.pampa/A.pampa./A.parahybae/A.scabripinnis GMYC subgroup 01	-	A.sp/A.bifasciatus/A.biotae/A.bockmanni/A.cf.fasciatus/A.fasciatus/A.eigenmanniorium/A.cf.pampa/A.pampa./A.parahybae/A.scabripinnis ABGD subgroup 05	-	-	JQ3535721/gi-372467413
Astyanax fasciatus voucher HRCB-29709	-	-	-	-	-	-	-	-	-	A.sp/A.bifasciatus/A.biotae/A.bockmanni/A.cf.fasciatus/A.fasciatus/A.eigenmanniorium/A.cf.pampa/A.pampa./A.parahybae/A.scabripinnis	A.sp/A.bifasciatus/A.biotae/A.bockmanni/A.cf.fasciatus/A.fasciatus/A.eigenmanniorium/A.cf.pampa/A.pampa./A.parahybae/A.scabripinnis GMYC subgroup 02	-	A.sp/A.bifasciatus/A.biotae/A.bockmanni/A.cf.fasciatus/A.fasciatus/A.eigenmanniorium/A.cf.pampa/A.pampa./A.parahybae/A.scabripinnis ABGD subgroup 05	-	-	JQ3535711/gi-372467411
Astyanax fasciatus voucher HRCB-32215	-	-	-	-	-	-	-	-	-	A.sp/A.bifasciatus/A.biotae/A.bockmanni/A.cf.fasciatus/A.fasciatus/A.eigenmanniorium/A.cf.pampa/A.pampa./A.parahybae/A.scabripinnis	A.sp/A.bifasciatus/A.biotae/A.bockmanni/A.cf.fasciatus/A.fasciatus/A.eigenmanniorium/A.cf.pampa/A.pampa./A.parahybae/A.scabripinnis GMYC subgroup 11	-	A.sp/A.bifasciatus/A.biotae/A.bockmanni/A.cf.fasciatus/A.fasciatus/A.eigenmanniorium/A.cf.pampa/A.pampa./A.parahybae/A.scabripinnis ABGD subgroup 05	-	-	JQ3535821/gi-372467433
Astyanax fasciatus voucher HRCB-32216	-	-	-	-	-	-	-	-	-	A.sp/A.bifasciatus/A.biotae/A.bockmanni/A.cf.fasciatus/A.fasciatus/A.eigenmanniorium/A.cf.pampa/A.pampa./A.parahybae/A.scabripinnis	A.sp/A.bifasciatus/A.biotae/A.bockmanni/A.cf.fasciatus/A.fasciatus/A.eigenmanniorium/A.cf.pampa/A.pampa./A.parahybae/A.scabripinnis GMYC subgroup 11	-	A.sp/A.bifasciatus/A.biotae/A.bockmanni/A.cf.fasciatus/A.fasciatus/A.eigenmanniorium/A.cf.pampa/A.pampa./A.parahybae/A.scabripinnis ABGD subgroup 05	-	-	JQ3535811/gi-372467431
Astyanax fasciatus voucher HRCB-32217	-	-	-	-	-	-	-	-	-	A.sp/A.bifasciatus/A.biotae/A.bockmanni/A.cf.fasciatus/A.fasciatus/A.eigenmanniorium/A.cf.pampa/A.pampa./A.parahybae/A.scabripinnis	A.sp/A.bifasciatus/A.biotae/A.bockmanni/A.cf.fasciatus/A.fasciatus/A.eigenmanniorium/A.cf.pampa/A.pampa./A.parahybae/A.scabripinnis GMYC subgroup 11	-	A.sp/A.bifasciatus/A.biotae/A.bockmanni/A.cf.fasciatus/A.fasciatus/A.eigenmanniorium/A.cf.pampa/A.pampa./A.parahybae/A.scabripinnis ABGD subgroup 05	-	-	JQ3535801/gi-372467429
Astyanax fasciatus voucher HRCB-32218	-	-	-	-	-	-	-	-	-	A.sp/A.bifasciatus/A.biotae/A.bockmanni/A.cf.fasciatus/A.fasciatus/A.eigenmanniorium/A.cf.pampa/A.pampa./A.parahybae/A.scabripinnis	A.sp/A.bifasciatus/A.biotae/A.bockmanni/A.cf.fasciatus/A.fasciatus/A.eigenmanniorium/A.cf.pampa/A.pampa./A.parahybae/A.scabripinnis GMYC subgroup 11	-	A.sp/A.bifasciatus/A.biotae/A.bockmanni/A.cf.fasciatus/A.fasciatus/A.eigenmanniorium/A.cf.pampa/A.pampa./A.parahybae/A.scabripinnis ABGD subgroup 05	-	-	JQ3535791/gi-372467427
Astyanax fasciatus voucher HRCB-33574	-	-	-	-	-	-	-	-	-	A.sp/A.bifasciatus/A.biotae/A.bockmanni/A.cf.fasciatus/A.fasciatus/A.eigenmanniorium/A.cf.pampa/A.pampa./A.parahybae/A.scabripinnis	A.sp/A.bifasciatus/A.biotae/A.bockmanni/A.cf.fasciatus/A.fasciatus/A.eigenmanniorium/A.cf.pampa/A.pampa./A.parahybae/A.scabripinnis GMYC subgroup 01	-	A.sp/A.bifasciatus/A.biotae/A.bockmanni/A.cf.fasciatus/A.fasciatus/A.eigenmanniorium/A.cf.pampa/A.pampa./A.parahybae/A.scabripinnis ABGD subgroup 05	-	-	JQ3535361/gi-372467341
Astyanax fasciatus voucher HRCB-33577	-	-	-	-	-	-	-	-	-	A.sp/A.bifasciatus/A.biotae/A.bockmanni/A.cf.fasciatus/A.fasciatus/A.eigenmanniorium/A.cf.pampa/A.pampa./A.parahybae/A.scabripinnis	A.sp/A.bifasciatus/A.biotae/A.bockmanni/A.cf.fasciatus/A.fasciatus/A.eigenmanniorium/A.cf.pampa/A.pampa./A.parahybae/A.scabripinnis GMYC subgroup 01	-	A.sp/A.bifasciatus/A.biotae/A.bockmanni/A.cf.fasciatus/A.fasciatus/A.eigenmanniorium/A.cf.pampa/A.pampa./A.parahybae/A.scabripinnis ABGD subgroup 05	-	-	JQ3535351/gi-372467339
Astyanax fasciatus voucher HRCB-33583	-	-	-	-	-	-	-	-	-	A.sp/A.bifasciatus/A.biotae/A.bockmanni/A.cf.fasciatus/A.fasciatus/A.eigenmanniorium/A.cf.pampa/A.pampa./A.parahybae/A.scabripinnis	A.sp/A.bifasciatus/A.biotae/A.bockmanni/A.cf.fasciatus/A.fasciatus/A.eigenmanniorium/A.cf.pampa/A.pampa./A.parahybae/A.scabripinnis GMYC subgroup 01	-	A.sp/A.bifasciatus/A.biotae/A.bockmanni/A.cf.fasciatus/A.fasciatus/A.eigenmanniorium/A.cf.pampa/A.pampa./A.parahybae/A.scabripinnis ABGD subgroup 05	-	-	JQ3535341/gi-372467337
Astyanax fasciatus voucher HRCB-33585	-	-	-	-	-	-	-	-	-	A.sp/A.bifasciatus/A.biotae/A.bockmanni/A.cf.fasciatus/A.fasciatus/A.eigenmanniorium/A.cf.pampa/A.pampa./A.parahybae/A.scabripinnis	A.sp/A.bifasciatus/A.biotae/A.bockmanni/A.cf.fasciatus/A.fasciatus/A.eigenmanniorium/A.cf.pampa/A.pampa./A.parahybae/A.scabripinnis GMYC subgroup 01	-	A.sp/A.bifasciatus/A.biotae/A.bockmanni/A.cf.fasciatus/A.fasciatus/A.eigenmanniorium/A.cf.pampa/A.pampa./A.parahybae/A.scabripinnis ABGD subgroup 05	-	-	JQ3535331/gi-372467335
Astyanax fasciatus voucher HRCB-33589	-	-	-	-	-	-	-	-	-	A.sp/A.bifasciatus/A.biotae/A.bockmanni/A.cf.fasciatus/A.fasciatus/A.eigenmanniorium/A.cf.pampa/A.pampa./A.parahybae/A.scabripinnis	A.sp/A.bifasciatus/A.biotae/A.bockmanni/A.cf.fasciatus/A.fasciatus/A.eigenmanniorium/A.cf.pampa/A.pampa./A.parahybae/A.scabripinnis GMYC subgroup 01	-	A.sp/A.bifasciatus/A.biotae/A.bockmanni/A.cf.fasciatus/A.fasciatus/A.eigenmanniorium/A.cf.pampa/A.pampa./A.parahybae/A.scabripinnis ABGD subgroup 05	-	-	JQ3535321/gi-372467333
Astyanax fasciatus voucher LBP13344 52793	-	-	-	-	-	-	-	-	-	A.sp/A.bifasciatus/A.biotae/A.bockmanni/A.cf.fasciatus/A.fasciatus/A.eigenmanniorium/A.cf.pampa/A.pampa./A.parahybae/A.scabripinnis	A.sp/A.bifasciatus/A.biotae/A.bockmanni/A.cf.fasciatus/A.fasciatus/A.eigenmanniorium/A.cf.pampa/A.pampa./A.parahybae/A.scabripinnis GMYC subgroup 02	-	A.sp/A.bifasciatus/A.biotae/A.bockmanni/A.cf.fasciatus/A.fasciatus/A.eigenmanniorium/A.cf.pampa/A.pampa./A.parahybae/A.scabripinnis ABGD subgroup 05	-	-	KJ1296451/gi-607235871
Astyanax fasciatus voucher LBP13344 52794	-	-	-	-	-	-	-	-	-	A.sp/A.bifasciatus/A.biotae/A.bockmanni/A.cf.fasciatus/A.fasciatus/A.eigenmanniorium/A.cf.pampa/A.pampa./A.parahybae/A.scabripinnis	A.sp/A.bifasciatus/A.biotae/A.bockmanni/A.cf.fasciatus/A.fasciatus/A.eigenmanniorium/A.cf.pampa/A.pampa./A.parahybae/A.scabripinnis GMYC subgroup 01	-	A.sp/A.bifasciatus/A.biotae/A.bockmanni/A.cf.fasciatus/A.fasciatus/A.eigenmanniorium/A.cf.pampa/A.pampa./A.parahybae/A.scabripinnis ABGD subgroup 05	-	-	KJ1296441/gi-607235866
Astyanax fasciatus voucher LBP17420 46257	-	-	-	-	-	-	-	-	-	A.sp/A.bifasciatus/A.biotae/A.bockmanni/A.cf.fasciatus/A.fasciatus/A.eigenmanniorium/A.cf.pampa/A.pampa./A.parahybae/A.scabripinnis	A.sp/A.bifasciatus/A.biotae/A.bockmanni/A.cf.fasciatus/A.fasciatus/A.eigenmanniorium/A.cf.pampa/A.pampa./A.parahybae/A.scabripinnis GMYC subgroup 01	-	A.sp/A.bifasciatus/A.biotae/A.bockmanni/A.cf.fasciatus/A.fasciatus/A.eigenmanniorium/A.cf.pampa/A.pampa./A.parahybae/A.scabripinnis ABGD subgroup 05	-	-	KC8323961/gi-526785478
Astyanax fasciatus voucher LBP17420 46266	-	-	-	-	-	-	-	-	-	A.sp/A.bifasciatus/A.biotae/A.bockmanni/A.cf.fasciatus/A.fasciatus/A.eigenmanniorium/A.cf.pampa/A.pampa./A.parahybae/A.scabripinnis	A.sp/A.bifasciatus/A.biotae/A.bockmanni/A.cf.fasciatus/A.fasciatus/A.eigenmanniorium/A.cf.pampa/A.pampa./A.parahybae/A.scabripinnis GMYC subgroup 01	-	A.sp/A.bifasciatus/A.biotae/A.bockmanni/A.cf.fasciatus/A.fasciatus/A.eigenmanniorium/A.cf.pampa/A.pampa./A.parahybae/A.scabripinnis ABGD subgroup 05	-	-	KC8323931/gi-526785465
Astyanax fasciatus voucher LBP17420 46270	-	-	-	-	-	-	-	-	-	A.sp/A.bifasciatus/A.biotae/A.bockmanni/A.cf.fasciatus/A.fasciatus/A.eigenmanniorium/A.cf.pampa/A.pampa./A.parahybae/A.scabripinnis	A.sp/A.bifasciatus/A.biotae/A.bockmanni/A.cf.fasciatus/A.fasciatus/A.eigenmanniorium/A.cf.pampa/A.pampa./A.parahybae/A.scabripinnis GMYC subgroup 01	-	A.sp/A.bifasciatus/A.biotae/A.bockmanni/A.cf.fasciatus/A.fasciatus/A.eigenmanniorium/A.cf.pampa/A.pampa./A.parahybae/A.scabripinnis ABGD subgroup 05	-	-	KC8323971/gi-526785482
Astyanax fasciatus voucher LBP17420 46307	-	-	-	-	-	-	-	-	-	A.sp/A.bifasciatus/A.biotae/A.bockmanni/A.cf.fasciatus/A.fasciatus/A.eigenmanniorium/A.cf.pampa/A.pampa./A.parahybae/A.scabripinnis	A.sp/A.bifasciatus/A.biotae/A.bockmanni/A.cf.fasciatus/A.fasciatus/A.eigenmanniorium/A.cf.pampa/A.pampa./A.parahybae/A.scabripinnis GMYC subgroup 01	-	A.sp/A.bifasciatus/A.biotae/A.bockmanni/A.cf.fasciatus/A.fasciatus/A.eigenmanniorium/A.cf.pampa/A.pampa./A.parahybae/A.scabripinnis ABGD subgroup 05	-	-	KC8323921/gi-526785462
Astyanax fasciatus voucher LBP17420 46308	-	-	-	-	-	-	-	-	-	A.sp/A.bifasciatus/A.biotae/A.bockmanni/A.cf.fasciatus/A.fasciatus/A.eigenmanniorium/A.cf.pampa/A.pampa./A.parahybae/A.scabripinnis	A.sp/A.bifasciatus/A.biotae/A.bockmanni/A.cf.fasciatus/A.fasciatus/A.eigenmanniorium/A.cf.pampa/A.pampa./A.parahybae/A.scabripinnis GMYC subgroup 01	-	A.sp/A.bifasciatus/A.biotae/A.bockmanni/A.cf.fasciatus/A.fasciatus/A.eigenmanniorium/A.cf.pampa/A.pampa./A.parahybae/A.scabripinnis ABGD subgroup 05	-	-	KC8323871/gi-526785441
Astyanax fasciatus voucher LBP17421 46253	-	-	-	-	-	-	-	-	-	A.sp/A.bifasciatus/A.biotae/A.bockmanni/A.cf.fasciatus/A.fasciatus/A.eigenmanniorium/A.cf.pampa/A.pampa./A.parahybae/A.scabripinnis	A.sp/A.bifasciatus/A.biotae/A.bockmanni/A.cf.fasciatus/A.fasciatus/A.eigenmanniorium/A.cf.pampa/A.pampa./A.parahybae/A.scabripinnis GMYC subgroup 11	-	A.sp/A.bifasciatus/A.biotae/A.bockmanni/A.cf.fasciatus/A.fasciatus/A.eigenmanniorium/A.cf.pampa/A.pampa./A.parahybae/A.scabripinnis ABGD subgroup 05	-	-	KC8323941/gi-526785468
Astyanax fasciatus voucher LBP17421 46254	-	-	-	-	-	-	-	-	-	A.sp/A.bifasciatus/A.biotae/A.bockmanni/A.cf.fasciatus/A.fasciatus/A.eigenmanniorium/A.cf.pampa/A.pampa./A.parahybae/A.scabripinnis	A.sp/A.bifasciatus/A.biotae/A.bockmanni/A.cf.fasciatus/A.fasciatus/A.eigenmanniorium/A.cf.pampa/A.pampa./A.parahybae/A.scabripinnis GMYC subgroup 11	-	A.sp/A.bifasciatus/A.biotae/A.bockmanni/A.cf.fasciatus/A.fasciatus/A.eigenmanniorium/A.cf.pampa/A.pampa./A.parahybae/A.scabripinnis ABGD subgroup 05	-	-	KC8323951/gi-526785471
Astyanax fasciatus voucher LBP17421 46300	-	-	-	-	-	-	-	-	-	A.sp/A.bifasciatus/A.biotae/A.bockmanni/A.cf.fasciatus/A.fasciatus/A.eigenmanniorium/A.cf.pampa/A.pampa./A.parahybae/A.scabripinnis	A.sp/A.bifasciatus/A.biotae/A.bockmanni/A.cf.fasciatus/A.fasciatus/A.eigenmanniorium/A.cf.pampa/A.pampa./A.parahybae/A.scabripinnis GMYC subgroup 11	-	A.sp/A.bifasciatus/A.biotae/A.bockmanni/A.cf.fasciatus/A.fasciatus/A.eigenmanniorium/A.cf.pampa/A.pampa./A.parahybae/A.scabripinnis ABGD subgroup 05	-	-	KC8323881/gi-526785443
Astyanax fasciatus voucher LBP17421 46301	-	-	-	-	-	-	-	-	-	A.sp/A.bifasciatus/A.biotae/A.bockmanni/A.cf.fasciatus/A.fasciatus/A.eigenmanniorium/A.cf.pampa/A.pampa./A.parahybae/A.scabripinnis	A.sp/A.bifasciatus/A.biotae/A.bockmanni/A.cf.fasciatus/A.fasciatus/A.eigenmanniorium/A.cf.pampa/A.pampa./A.parahybae/A.scabripinnis GMYC subgroup 11	-	A.sp/A.bifasciatus/A.biotae/A.bockmanni/A.cf.fasciatus/A.fasciatus/A.eigenmanniorium/A.cf.pampa/A.pampa./A.parahybae/A.scabripinnis ABGD subgroup 05	-	-	KC8323891/gi-526785445
Astyanax fasciatus voucher LBP17421 46303	-	-	-	-	-	-	-	-	-	A.sp/A.bifasciatus/A.biotae/A.bockmanni/A.cf.fasciatus/A.fasciatus/A.eigenmanniorium/A.cf.pampa/A.pampa./A.parahybae/A.scabripinnis	A.sp/A.bifasciatus/A.biotae/A.bockmanni/A.cf.fasciatus/A.fasciatus/A.eigenmanniorium/A.cf.pampa/A.pampa./A.parahybae/A.scabripinnis GMYC subgroup 11	-	A.sp/A.bifasciatus/A.biotae/A.bockmanni/A.cf.fasciatus/A.fasciatus/A.eigenmanniorium/A.cf.pampa/A.pampa./A.parahybae/A.scabripinnis ABGD subgroup 05	-	-	KC8323901/gi-526785453
Astyanax fasciatus voucher LBP17421 46305	-	-	-	-	-	-	-	-	-	A.sp/A.bifasciatus/A.biotae/A.bockmanni/A.cf.fasciatus/A.fasciatus/A.eigenmanniorium/A.cf.pampa/A.pampa./A.parahybae/A.scabripinnis	A.sp/A.bifasciatus/A.biotae/A.bockmanni/A.cf.fasciatus/A.fasciatus/A.eigenmanniorium/A.cf.pampa/A.pampa./A.parahybae/A.scabripinnis GMYC subgroup 11	-	A.sp/A.bifasciatus/A.biotae/A.bockmanni/A.cf.fasciatus/A.fasciatus/A.eigenmanniorium/A.cf.pampa/A.pampa./A.parahybae/A.scabripinnis ABGD subgroup 05	-	-	KC8323861/gi-526785439
Astyanax fasciatus voucher LBP17421 46306	-	-	-	-	-	-	-	-	-	A.sp/A.bifasciatus/A.biotae/A.bockmanni/A.cf.fasciatus/A.fasciatus/A.eigenmanniorium/A.cf.pampa/A.pampa./A.parahybae/A.scabripinnis	A.sp/A.bifasciatus/A.biotae/A.bockmanni/A.cf.fasciatus/A.fasciatus/A.eigenmanniorium/A.cf.pampa/A.pampa./A.parahybae/A.scabripinnis GMYC subgroup 11	-	A.sp/A.bifasciatus/A.biotae/A.bockmanni/A.cf.fasciatus/A.fasciatus/A.eigenmanniorium/A.cf.pampa/A.pampa./A.parahybae/A.scabripinnis ABGD subgroup 05	-	-	KC8323911/gi-526785458
Astyanax festae	LBPV-43893	Peru	-	Pampa de HospitalTumbes	Rio Tumbes/Pacifico	Quebrada Cabuyal	-3.719	-80.426	-	A.festae	A.festae GMYC	BOLD:ABU8300	A.festae ABGD	BAST	BAST393-12	-
Astyanax festae	LBPV-43894	Peru	-	Pampa de HospitalTumbes	Rio Tumbes/Pacifico	Quebrada Cabuyal	-3.719	-80.426	-	A.festae	A.festae GMYC	BOLD:ABU8300	A.festae ABGD	BAST	BAST394-12	-
Astyanax festae	LBPV-43910	Peru	-	PapayalTumbes	Pacifico	Rio Zarumilla	-3.533	-80.228	-	A.festae	A.festae GMYC	BOLD:ABU8300	A.festae ABGD	BAST	BAST395-12	-
Astyanax festae	LBPV-43911	Peru	-	PapayalTumbes	Pacifico	Rio Zarumilla	-3.533	-80.228	-	A.festae	A.festae GMYC	BOLD:ABU8300	A.festae ABGD	BAST	BAST396-12	-
Astyanax festae	LBPV-43912	Peru	-	PapayalTumbes	Pacifico	Rio Zarumilla	-3.533	-80.228	-	A.festae	A.festae GMYC	BOLD:ABU8300	A.festae ABGD	BAST	BAST397-12	-
Astyanax festae	LBPV-43913	Peru	-	PapayalTumbes	Pacifico	Rio Zarumilla	-3.533	-80.228	-	A.festae	A.festae GMYC	BOLD:ABU8300	A.festae ABGD	BAST	BAST398-12	-
Astyanax festae	LBPV-43914	Peru	-	PapayalTumbes	Pacifico	Rio Zarumilla	-3.533	-80.228	-	A.festae	A.festae GMYC	BOLD:ABU8300	A.festae ABGD	BAST	BAST399-12	-
Astyanax festae	LBPV-43942	Peru	-	MatapaloTumbes	Rio Zarumilla/Pacifico	Quebrada Faical	-3.69	-80.217	-	A.festae	A.festae GMYC	BOLD:ABU8300	A.festae ABGD	BAST	BAST400-12	-
Astyanax festae	LBPV-43943	Peru	-	MatapaloTumbes	Rio Zarumilla/Pacifico	Quebrada Faical	-3.69	-80.217	-	A.festae	A.festae GMYC	BOLD:ABU8300	A.festae ABGD	BAST	BAST401-12	-
Astyanax festae	LBPV-43944	Peru	-	MatapaloTumbes	Rio Zarumilla/Pacifico	Quebrada Faical	-3.69	-80.217	-	A.festae	A.festae GMYC	BOLD:ABU8300	A.festae ABGD	BAST	BAST402-12	-
Astyanax goyacensis	LBPV-44237	Brazil	Mato Grosso	Cocalinho/MT	Amazonas/Araguaia	Lagoa da Montaria	-13.377	-50.669	-	A.sp/A.bimaculatus/A.goyacensis	A.sp/A.bimaculatus/A.goyacensis GMYC	-	A.sp/A.bimaculatus/A.goyacensis ABGD	BAST	BAST874-13	-
Astyanax goyacensis	LBPV-44240	Brazil	Mato Grosso	Cocalinho/MT	Amazonas/Araguaia	Lagoa da Montaria	-13.377	-50.669	-	A.sp/A.bimaculatus/A.goyacensis	A.sp/A.bimaculatus/A.goyacensis GMYC	BOLD:ABW7023	A.sp/A.bimaculatus/A.goyacensis ABGD	BAST	BAST875-13	-
Astyanax goyacensis	LBPV-11599	Brazil	-	Barra do GarcaMT	Corrego Fundo	Rio Araguaia	-15.878	-52.304	-	A.sp/A.bimaculatus/A.goyacensis/A.varzeae	A.sp/A.bimaculatus/A.goyacensis/A.varzeae GMYC	BOLD:ABU7516	A.sp/A.bimaculatus/A.goyacensis/A.varzeae ABGD subgroup 1	BAST	BAST004-12	-
Astyanax goyacensis	LBPV-11864	Brazil	-	AragarcasGO	Riacho afluente margem direita do Araguaia	Rio Araguaia	-15.907	-52.152	-	A.sp/A.bimaculatus/A.goyacensis/A.varzeae	A.sp/A.bimaculatus/A.goyacensis/A.varzeae GMYC	BOLD:ABU7516	A.sp/A.bimaculatus/A.goyacensis/A.varzeae ABGD subgroup 1	BAST	BAST010-12	-
Astyanax goyacensis	LBPV-11894	Brazil	-	AragarcasGO	Corrego Rola	Rio Araguaia	-15.898	-52.217	-	A.sp/A.bimaculatus/A.goyacensis/A.varzeae	A.sp/A.bimaculatus/A.goyacensis/A.varzeae GMYC	BOLD:ABU7516	A.sp/A.bimaculatus/A.goyacensis/A.varzeae ABGD subgroup 1	BAST	BAST012-12	-
Astyanax goyacensis	LBPV-16216	Brazil	-	Barra do GarcaMT	Rio Araguaia	Corrego Fundo	-15.878	-52.304	-	A.sp/A.bimaculatus/A.goyacensis/A.varzeae	A.sp/A.bimaculatus/A.goyacensis/A.varzeae GMYC	BOLD:ABU7516	A.sp/A.bimaculatus/A.goyacensis/A.varzeae ABGD subgroup 1	BAST	BAST065-12	-
Astyanax goyacensis	LBPV-16316	Brazil	-	Barra do GarcaMT	Rio Araguaia	Corrego Fundo	-15.878	-52.304	-	A.sp/A.bimaculatus/A.goyacensis/A.varzeae	A.sp/A.bimaculatus/A.goyacensis/A.varzeae GMYC	BOLD:ABU7516	A.sp/A.bimaculatus/A.goyacensis/A.varzeae ABGD subgroup 1	BAST	BAST067-12	-
Astyanax goyacensis	LBPV-66455	Brazil	Goias	GO	Rio Araguaia	Rio Vermelho	-	-	-	A.sp/A.bimaculatus/A.goyacensis/A.varzeae	A.sp/A.bimaculatus/A.goyacensis/A.varzeae GMYC	BOLD:ABU7516	A.sp/A.bimaculatus/A.goyacensis/A.varzeae ABGD subgroup 1	BAST	BAST1221-13	-
Astyanax goyacensis	LBPV-66444	Brazil	Goias	GO	Rio Araguaia	Rio Vermelho	-	-	-	A.sp/A.bimaculatus/A.goyacensis/A.varzeae	A.sp/A.bimaculatus/A.goyacensis/A.varzeae GMYC	BOLD:ABU7516	A.sp/A.bimaculatus/A.goyacensis/A.varzeae ABGD subgroup 1	BAST	BAST1222-13	-
Astyanax goyacensis	LBPV-66436	Brazil	Goias	GO	Rio Araguaia	Rio Vermelho	-	-	-	A.sp/A.bimaculatus/A.goyacensis/A.varzeae	A.sp/A.bimaculatus/A.goyacensis/A.varzeae GMYC	BOLD:ABU7516	A.sp/A.bimaculatus/A.goyacensis/A.varzeae ABGD subgroup 1	BAST	BAST1223-13	-
Astyanax goyacensis	LBPV-66428	Brazil	Goias	GO	Rio Araguaia	Rio Vermelho	-	-	-	A.sp/A.bimaculatus/A.goyacensis/A.varzeae	A.sp/A.bimaculatus/A.goyacensis/A.varzeae GMYC	BOLD:ABU7516	A.sp/A.bimaculatus/A.goyacensis/A.varzeae ABGD subgroup 1	BAST	BAST1224-13	-
Astyanax goyacensis	LBPV-22836	Brazil	-	Barra do GarcaMT	Rio Araguaia	Corrego Taquaralzinho	-15.712	-52.259	-	A.sp/A.bimaculatus/A.goyacensis/A.varzeae	A.sp/A.bimaculatus/A.goyacensis/A.varzeae GMYC	BOLD:ABU7516	A.sp/A.bimaculatus/A.goyacensis/A.varzeae ABGD subgroup 1	BAST	BAST157-12	-
Astyanax goyacensis	LBPV-22837	Brazil	-	Barra do GarcaMT	Rio Araguaia	Corrego Taquaralzinho	-15.712	-52.259	-	A.sp/A.bimaculatus/A.goyacensis/A.varzeae	A.sp/A.bimaculatus/A.goyacensis/A.varzeae GMYC	BOLD:ABU7516	A.sp/A.bimaculatus/A.goyacensis/A.varzeae ABGD subgroup 1	BAST	BAST158-12	-
Astyanax goyacensis	LBPV-22838	Brazil	-	Barra do GarcaMT	Rio Araguaia	Corrego Taquaralzinho	-15.712	-52.259	-	A.sp/A.bimaculatus/A.goyacensis/A.varzeae	A.sp/A.bimaculatus/A.goyacensis/A.varzeae GMYC	BOLD:ABU7516	A.sp/A.bimaculatus/A.goyacensis/A.varzeae ABGD subgroup 1	BAST	BAST159-12	-
Astyanax goyacensis	LBPV-22839	Brazil	-	Barra do GarcaMT	Rio Araguaia	Corrego Taquaralzinho	-15.712	-52.259	-	A.sp/A.bimaculatus/A.goyacensis/A.varzeae	A.sp/A.bimaculatus/A.goyacensis/A.varzeae GMYC	BOLD:ABU7516	A.sp/A.bimaculatus/A.goyacensis/A.varzeae ABGD subgroup 1	BAST	BAST160-12	-
Astyanax goyacensis	LBPV-11883	Brazil	Goias	Aragarcas/GO	Rio Araguaia	Corrego das Mulas	-15.906	-52.094	-	A.sp/A.bimaculatus/A.goyacensis/A.varzeae	A.sp/A.bimaculatus/A.goyacensis/A.varzeae GMYC	BOLD:ABU7516	A.sp/A.bimaculatus/A.goyacensis/A.varzeae ABGD subgroup 1	BAST	BAST580-13	-
Astyanax goyacensis	LBPV-13358	Brazil	Mato Grosso	Barra do Garcas/MT	Rio Araguaia	Corrego Agua Funda	-15.878	-52.304	-	A.sp/A.bimaculatus/A.goyacensis/A.varzeae	A.sp/A.bimaculatus/A.goyacensis/A.varzeae GMYC	BOLD:ABU7516	A.sp/A.bimaculatus/A.goyacensis/A.varzeae ABGD subgroup 1	BAST	BAST590-13	-
Astyanax goyanensis	LBPV-68315	Brazil	Goias	Sao Joao da Alianca/GO	Rio Tocantins	Corrego Roncador	-14.73	-47.542	-	A.goyanensis	A.goyanensis GMYC	BOLD:ACJ2043	A.goyanensis ABGD	BAST	BAST1395-13	-
Astyanax goyanensis	LBPV-68316	Brazil	Goias	Alto Paraiso de Goias/GO	Rio Tocantins	Rio Sao Miguel	-14.177	-47.774	-	A.goyanensis	A.goyanensis GMYC	BOLD:ACJ2043	A.goyanensis ABGD	BAST	BAST1396-13	-
Astyanax goyanensis	LBPV-68317	Brazil	Goias	Alto Paraiso de Goias/GO	Rio Tocantins	Rio Sao Miguel	-14.177	-47.774	-	A.goyanensis	A.goyanensis GMYC	BOLD:ACJ2043	A.goyanensis ABGD	BAST	BAST1397-13	-
Astyanax goyanensis	LBPV-68318	Brazil	Goias	Alto Paraiso de Goias/GO	Rio Tocantins	Rio Sao Miguel	-14.177	-47.774	-	A.goyanensis	A.goyanensis GMYC	BOLD:ACJ2043	A.goyanensis ABGD	BAST	BAST1398-13	-
Astyanax goyanensis	LBPV-68319	Brazil	Goias	Alto Paraiso de Goias/GO	Rio Tocantins	Rio Sao Miguel	-14.177	-47.774	-	A.goyanensis	A.goyanensis GMYC	BOLD:ACJ2043	A.goyanensis ABGD	BAST	BAST1399-13	-
Astyanax guaporensis	LBPV_50257	Brazil	Roraima	Porto Velho	-	-	-9.256	-64.387	-	A.guaporensis	A.guaporensis GMYC	BOLD:ABY2589	A.guaporensis ABGD	BAST	BHYP531-12	-
Astyanax gymnodontus	LBPV-69178	Brazil	Parana	Porto Barreiro/PR	-	Rio Iguacu	-25.588	-52.298	-	A.gymnodontus	A.dissimilis/A.bifasciatus-A.gymnodontus GMYC	BOLD:ACJ1625	A.gymnodontus ABGD	BAST	BAST1431-13	-
Astyanax gymnodontus	LBPV-69179	Brazil	Parana	Porto Barreiro/PR	-	Rio Iguacu	-25.588	-52.298	-	A.gymnodontus	A.dissimilis/A.bifasciatus-A.gymnodontus GMYC	BOLD:ACJ1625	A.gymnodontus ABGD	BAST	BAST1432-13	-
Astyanax gymnodontus	LBPV-69181	Brazil	Parana	Porto Barreiro/PR	-	Rio Iguacu	-25.588	-52.298	-	A.gymnodontus	A.dissimilis/A.bifasciatus-A.gymnodontus GMYC	BOLD:ACJ1625	A.gymnodontus ABGD	BAST	BAST1434-13	-
Astyanax gymnodontus	LBPV-69182	Brazil	Parana	Porto Barreiro/PR	-	Rio Iguacu	-25.588	-52.298	-	A.gymnodontus	A.dissimilis/A.bifasciatus-A.gymnodontus GMYC	BOLD:ACJ1625	A.gymnodontus ABGD	BAST	BAST1435-13	-
Astyanax gymnodontus	LBPV-69185	Brazil	Parana	Sao Jorge d`Oeste/PR	-	Rio Iguacu	-25.543	-52.298	-	A.gymnodontus	A.dissimilis/A.bifasciatus-A.gymnodontus GMYC	BOLD:ACJ1625	A.gymnodontus ABGD	BAST	BAST1438-13	-
Astyanax gymnodontus	LBPV-69183	Brazil	Parana	Sao Jorge d`Oeste/PR	-	Rio Iguacu	-25.543	-52.298	-	A.gymnogenys/A.gymnodontus	A.gymnogenys/A.gymnodontus GMYC	BOLD:ABZ0055	A.gymnogenys/A.gymnodontus ABGD	BAST	BAST1436-13	-
Astyanax gymnodontus	LBPV-69186	Brazil	Parana	Sao Jorge d`Oeste/PR	-	Rio Iguacu	-25.543	-52.298	-	A.gymnogenys/A.gymnodontus	A.gymnogenys/A.gymnodontus GMYC	BOLD:ABZ0055	A.gymnogenys/A.gymnodontus ABGD	BAST	BAST1439-13	-
Astyanax gymnodontus	LBPV-69187	Brazil	Parana	Sao Jorge d`Oeste/PR	-	Rio Iguacu	-25.543	-52.298	-	A.gymnogenys/A.gymnodontus	A.gymnogenys/A.gymnodontus GMYC	BOLD:ABZ0055	A.gymnogenys/A.gymnodontus ABGD	BAST	BAST1440-13	-
Astyanax gymnogenys	LBPV-69188	Brazil	Parana	Sao Jorge d`Oeste/PR	-	Rio Iguacu	-25.543	-53.029	-	A.gymnogenys/A.gymnodontus	A.gymnogenys/A.gymnodontus GMYC	BOLD:ABZ0055	A.gymnogenys/A.gymnodontus ABGD	BAST	BAST1441-13	-
Astyanax gymnogenys	LBPV-69189	Brazil	Parana	Sao Jorge d`Oeste/PR	-	Rio Iguacu	-25.543	-53.029	-	A.gymnogenys/A.gymnodontus	A.gymnogenys/A.gymnodontus GMYC	BOLD:ABZ0055	A.gymnogenys/A.gymnodontus ABGD	BAST	BAST1442-13	-
Astyanax hamatilis	LBP18838-1	Brazil	Bahia	Lençóis	rio Paraguaçu	Rio São José	-12.3234	-41.2249	-	A.hamatilis	A.hamatilis GMYC	BOLD:ACJ1714	A.hamatilis ABGD	BAST	BAST1591-15	-
Astyanax hamatilis	LBP18839-1	Brazil	Bahia	Itaetê	rio Paraguaçu	Rio Una	-13.0329	-41.0639	-	A.hamatilis	A.hamatilis GMYC	BOLD:ACJ1714	A.hamatilis ABGD	BAST	BAST1592-15	-
Astyanax hamatilis	LBPV-34711	Brazil	Goias	Jatai/GO	La Plata Basin/Rio Parana	Afluente rio Apore	-18.881	-52.111	-	A.hamatilis	A.hamatilis GMYC	BOLD:ACJ1714	A.hamatilis ABGD	BAST	BAST808-13	-
Astyanax hamatilis	LBPV-34868	Brazil	Bahia	Lencois/BA	Rio Paraguacu/Atlantico	Rio Lapao	-12.543	-41.381	-	A.hamatilis	A.hamatilis GMYC	BOLD:ACJ1714	A.hamatilis ABGD	BAST	BAST809-13	-
Astyanax hamatilis	LBPV-34869	Brazil	Bahia	Lencois/BA	Rio Paraguacu/Atlantico	Rio Lapao	-12.543	-41.381	-	A.hamatilis	A.hamatilis GMYC	BOLD:ACJ1714	A.hamatilis ABGD	BAST	BAST810-13	-
Astyanax hamatilis	LBPV-34870	Brazil	Bahia	Lencois/BA	Rio Paraguacu/Atlantico	Rio Lapao	-12.543	-41.381	-	A.hamatilis	A.hamatilis GMYC	BOLD:ACJ1714	A.hamatilis ABGD	BAST	BAST811-13	-
Astyanax hamatilis	LBPV-34871	Brazil	Bahia	Lencois/BA	Rio Paraguacu/Atlantico	Rio Lapao	-12.543	-41.381	-	A.hamatilis	A.hamatilis GMYC	BOLD:ACJ1714	A.hamatilis ABGD	BAST	BAST812-13	-
Astyanax hastatus	LBPV-60520	Brazil	Sao Paulo	Ubatuba/SP	Costeira	Riacho sem nome	-23.389	-45.023	-	A. sp./ A.hastatus	A. sp./ A.hastatus GMYC	BOLD:ACJ1617	A. sp./ A.hastatus ABGD	BAST	BAST1180-13	-
Astyanax hastatus	LBPV-60540	Brazil	Sao Paulo	Ubatuba/SP	Costeira	Riacho sem nome	-23.347	-44.944	-	A. sp./ A.hastatus	A. sp./ A.hastatus GMYC	BOLD:ACJ1617	A. sp./ A.hastatus ABGD	BAST	BAST1181-13	-
Astyanax hastatus	LBPV-60521	Brazil	Sao Paulo	Ubatuba/SP	Costeira	Riacho sem nome	-23.389	-45.023	-	A. sp./ A.hastatus	A. sp./ A.hastatus GMYC	BOLD:ACJ1617	A. sp./ A.hastatus ABGD	BAST	BAST1333-13	-
Astyanax hastatus	LBPV-60522	Brazil	Sao Paulo	Ubatuba/SP	Costeira	Riacho sem nome	-23.389	-45.023	-	A. sp./ A.hastatus	A. sp./ A.hastatus GMYC	BOLD:ACJ1617	A. sp./ A.hastatus ABGD	BAST	BAST1334-13	-
Astyanax hastatus	LBPV-60523	Brazil	Sao Paulo	Ubatuba/SP	Costeira	Riacho sem nome	-23.389	-45.023	-	A. sp./ A.hastatus	A. sp./ A.hastatus GMYC	BOLD:ACJ1617	A. sp./ A.hastatus ABGD	BAST	BAST1335-13	-
Astyanax hastatus	LBPV-60524	Brazil	Sao Paulo	Ubatuba/SP	Costeira	Riacho sem nome	-23.389	-45.023	-	A. sp./ A.hastatus	A. sp./ A.hastatus GMYC	BOLD:ACJ1617	A. sp./ A.hastatus ABGD	BAST	BAST1336-13	-
Astyanax hastatus	LBPV-60542	Brazil	Sao Paulo	Ubatuba/SP	Costeira	Riacho sem nome	-23.347	-44.944	-	A. sp./ A.hastatus	A. sp./ A.hastatus GMYC	BOLD:ACJ1617	A. sp./ A.hastatus ABGD	BAST	BAST1337-13	-
Astyanax hastatus	LBPV-60543	Brazil	Sao Paulo	Ubatuba/SP	Costeira	Riacho sem nome	-23.347	-44.944	-	A. sp./ A.hastatus	A. sp./ A.hastatus GMYC	BOLD:ACJ1617	A. sp./ A.hastatus ABGD	BAST	BAST1338-13	-
Astyanax henseli	LBPV-60839	Brazil	Rio Grande do Sul	Chui/RS	Costeira Atlantico	Riacho sem nome	-33.69	-53.44	-	A.sp/A.henseli/A.taeniatus	A.sp/A.henseli/A.taeniatus GMYC	BOLD:ACE6058	A.sp/A.henseli/A.taeniatus ABGD	BAST	BAST1340-13	-
Astyanax hubbsi voucher A1475	-	-	-	-	-	-	-	-	-	A.hubbsi	A.hubbsi GMYC	-	A.hubbsi ABGD	-	-	FJ4393891/gi-229609240
Astyanax hubbsi voucher A625	-	-	-	-	-	-	-	-	-	A.aeneus/A.hubbsi	A.aeneus/A.hubbsi GMYC	-	A.aeneus/A.hubbsi ABGD subgroup 02	-	-	FJ4393721/gi-229609206
Astyanax hubbsi voucher A706	-	-	-	-	-	-	-	-	-	A.aeneus/A.hubbsi	A.aeneus/A.hubbsi GMYC	-	A.aeneus/A.hubbsi ABGD subgroup 01	-	-	FJ4393831/gi-229609228
Astyanax hubbsi voucher NAFF 1958	-	-	-	-	-	-	-	-	-	A.hubbsi	A.hubbsi GMYC	-	A.hubbsi ABGD	-	-	JN0248161/gi-339765935
Astyanax hubbsi voucher OM1547	-	-	-	-	-	-	-	-	-	A.hubbsi	A.hubbsi GMYC	-	A.hubbsi ABGD	-	-	FJ4393711/gi-229609204
Astyanax intermedius	LBPV-29882	Brazil	Sao Paulo	Pindamonhangaba/SP	La Plata Basin/Rio Grande	Ribeirao Grande	-22.786	-45.456	-	A.fasciatus/A.intermedius	A.fasciatus/A.intermedius-A. pelecus GMYC	BOLD:AAY4812	A.fasciatus/A.intermedius ABGD	BAST	BAST738-13	-
Astyanax intermedius	LBPV-7083	Brazil	-	PindamonhangabaSP	-	Ribeirao do Convento	-22.067	-45.45	-	A.sp/A.intermedius/A.scabripinnis	A.sp/A.intermedius/A.scabripinnis GMYC	BOLD:ABZ6641	A.sp/A.intermedius/A.scabripinnis ABGD subgroup 01	BAST	BAST530-12	-
Astyanax intermedius	LBPV-29363-2	Brazil	Sao Paulo	Areias/SP	Bacia da Regiao Costeira Oriental/Rio Paraiba do Sul	Rio Santana	-22.637	-44.616	-	A.sp/A.intermedius/A.scabripinnis	A.sp/A.intermedius/A.scabripinnis GMYC	BOLD:ABZ6641	A.sp/A.intermedius/A.scabripinnis ABGD subgroup 01	BAST	BAST724-13	-
Astyanax intermedius	LBPV-29878	Brazil	Sao Paulo	Pindamonhangaba/SP	La Plata Basin/Rio Grande	Ribeirao Grande	-22.786	-45.456	-	A.sp/A.intermedius/A.scabripinnis	A.sp/A.intermedius/A.scabripinnis GMYC	BOLD:ABZ6641	A.sp/A.intermedius/A.scabripinnis ABGD subgroup 01	BAST	BAST734-13	-
Astyanax intermedius	LBPV-29879	Brazil	Sao Paulo	Pindamonhangaba/SP	La Plata Basin/Rio Grande	Ribeirao Grande	-22.786	-45.456	-	A.sp/A.intermedius/A.scabripinnis	A.sp/A.intermedius/A.scabripinnis GMYC	BOLD:ABZ6641	A.sp/A.intermedius/A.scabripinnis ABGD subgroup 01	BAST	BAST735-13	-
Astyanax intermedius	LBPV-29880	Brazil	Sao Paulo	Pindamonhangaba/SP	La Plata Basin/Rio Grande	Ribeirao Grande	-22.786	-45.456	-	A.sp/A.intermedius/A.scabripinnis	A.sp/A.intermedius/A.scabripinnis GMYC	BOLD:ABZ6641	A.sp/A.intermedius/A.scabripinnis ABGD subgroup 01	BAST	BAST736-13	-
Astyanax intermedius	LBPV-29881	Brazil	Sao Paulo	Pindamonhangaba/SP	La Plata Basin/Rio Grande	Ribeirao Grande	-22.786	-45.456	-	A.sp/A.intermedius/A.scabripinnis	A.sp/A.intermedius/A.scabripinnis GMYC	BOLD:ABZ6641	A.sp/A.intermedius/A.scabripinnis ABGD subgroup 01	BAST	BAST737-13	-
Astyanax intermedius	LBPV-37757-2	Brazil	Sao Paulo	Piquete/SP	Paraiba do Sul	Afluente ribeirao Piquete	-22.6	-45.161	-	A.sp/A.intermedius/A.scabripinnis	A.sp/A.intermedius/A.scabripinnis GMYC	BOLD:ABZ6641	A.sp/A.intermedius/A.scabripinnis ABGD subgroup 01	BAST	BAST836-13	-
Astyanax intermedius	LBPV-37758-2	Brazil	Sao Paulo	Piquete/SP	Paraiba do Sul	Afluente ribeirao Piquete	-22.6	-45.161	-	A.sp/A.intermedius/A.scabripinnis	A.sp/A.intermedius/A.scabripinnis GMYC	BOLD:ABZ6641	A.sp/A.intermedius/A.scabripinnis ABGD subgroup 01	BAST	BAST837-13	-
Astyanax intermedius voucher LBP-29066	-	-	-	-	-	-	-	-	-	A.fasciatus/A.intermedius	A.fasciatus/A.intermedius-A. pelecus GMYC	-	A.fasciatus/A.intermedius ABGD	-	-	GU7021291/gi-295081628
Astyanax intermedius voucher LBP-29067	-	-	-	-	-	-	-	-	-	A.fasciatus/A.intermedius	A.fasciatus/A.intermedius-A. pelecus GMYC	-	A.fasciatus/A.intermedius ABGD	-	-	GU7021271/gi-295081624
Astyanax intermedius voucher LBP-29068	-	-	-	-	-	-	-	-	-	A.fasciatus/A.intermedius	A.fasciatus/A.intermedius-A. pelecus GMYC	-	A.fasciatus/A.intermedius ABGD	-	-	GU7021281/gi-295081626
Astyanax intermedius voucher LBP-29069	-	-	-	-	-	-	-	-	-	A.fasciatus/A.intermedius	A.fasciatus/A.intermedius-A. pelecus GMYC	-	A.fasciatus/A.intermedius ABGD	-	-	GU7021301/gi-295081630
Astyanax iribeirae	LBPV-35420-2	Brazil	Sao Paulo	Iporanga/SP	Rio Ribeira de Iguape	Rio Betari	-24.562	-48.668	-	A.ribeirae	A.ribeirae GMYC	BOLD:AAC9911	A.ribeirae ABGD	BAST	BAST816-13	-
Astyanax jacuhiensis	LBPV-55071	Brazil	Rio Grande do Sul	Uruguaiana/RS	Rio Uruguai	Lagoa Sitio Fogo de Chao	-29.512	-56.719	-	A.sp/A.altiparanae/A.asuncionensis/A.bimaculatus/A.jacuhiensis	A.sp/A.altiparanae/A.asuncionensis/A.bimaculatus/A.jacuhiensis GMYC	BOLD:AAA7659	A.sp/A.altiparanae/A.asuncionensis/A.bimaculatus/A.jacuhiensis ABGD	BAST	BAST1026-13	-
Astyanax jacuhiensis	LBPV-20474	Brazil	-	Rio GrandeRS	Atlantico	Pequeno arroio sem nome	-32.152	-52.107	-	A.sp/A.altiparanae/A.asuncionensis/A.bimaculatus/A.jacuhiensis	A.sp/A.altiparanae/A.asuncionensis/A.bimaculatus/A.jacuhiensis GMYC	BOLD:AAA7659	A.sp/A.altiparanae/A.asuncionensis/A.bimaculatus/A.jacuhiensis ABGD	BAST	BAST122-12	-
Astyanax jacuhiensis	LBPV-20475	Brazil	-	Rio GrandeRS	Atlantico	Pequeno arroio sem nome	-32.152	-52.107	-	A.sp/A.altiparanae/A.asuncionensis/A.bimaculatus/A.jacuhiensis	A.sp/A.altiparanae/A.asuncionensis/A.bimaculatus/A.jacuhiensis GMYC	BOLD:AAA7659	A.sp/A.altiparanae/A.asuncionensis/A.bimaculatus/A.jacuhiensis ABGD	BAST	BAST123-12	-
Astyanax jacuhiensis	LBPV-21256	Brazil	-	PelotasRS	Atlantico	Arroio dos Corrientes	-31.48	-52.213	-	A.sp/A.altiparanae/A.asuncionensis/A.bimaculatus/A.jacuhiensis	A.sp/A.altiparanae/A.asuncionensis/A.bimaculatus/A.jacuhiensis GMYC	BOLD:AAA7659	A.sp/A.altiparanae/A.asuncionensis/A.bimaculatus/A.jacuhiensis ABGD	BAST	BAST135-12	-
Astyanax jacuhiensis	LBPV-21257	Brazil	-	PelotasRS	Atlantico	Arroio dos Corrientes	-31.48	-52.213	-	A.sp/A.altiparanae/A.asuncionensis/A.bimaculatus/A.jacuhiensis	A.sp/A.altiparanae/A.asuncionensis/A.bimaculatus/A.jacuhiensis GMYC	BOLD:AAA7659	A.sp/A.altiparanae/A.asuncionensis/A.bimaculatus/A.jacuhiensis ABGD	BAST	BAST136-12	-
Astyanax jacuhiensis	LBPV-21258	Brazil	-	PelotasRS	Atlantico	Arroio dos Corrientes	-31.48	-52.213	-	A.sp/A.altiparanae/A.asuncionensis/A.bimaculatus/A.jacuhiensis	A.sp/A.altiparanae/A.asuncionensis/A.bimaculatus/A.jacuhiensis GMYC	BOLD:AAA7659	A.sp/A.altiparanae/A.asuncionensis/A.bimaculatus/A.jacuhiensis ABGD	BAST	BAST137-12	-
Astyanax jacuhiensis	LBPV-21260	Brazil	-	PelotasRS	Atlantico	Arroio dos Corrientes	-31.48	-52.213	-	A.sp/A.altiparanae/A.asuncionensis/A.bimaculatus/A.jacuhiensis	A.sp/A.altiparanae/A.asuncionensis/A.bimaculatus/A.jacuhiensis GMYC	BOLD:AAA7659	A.sp/A.altiparanae/A.asuncionensis/A.bimaculatus/A.jacuhiensis ABGD	BAST	BAST139-12	-
Astyanax jacuhiensis	LBPV-25509	Brazil	-	Barra do RibeiroRS	Atlantico	Rio Guaiba	-30.285	-51.3	-	A.sp/A.altiparanae/A.asuncionensis/A.bimaculatus/A.jacuhiensis	A.sp/A.altiparanae/A.asuncionensis/A.bimaculatus/A.jacuhiensis GMYC	BOLD:AAA7659	A.sp/A.altiparanae/A.asuncionensis/A.bimaculatus/A.jacuhiensis ABGD	BAST	BAST172-12	-
Astyanax jacuhiensis	LBPV-25510	Brazil	-	Barra do RibeiroRS	Atlantico	Rio Guaiba	-30.285	-51.3	-	A.sp/A.altiparanae/A.asuncionensis/A.bimaculatus/A.jacuhiensis	A.sp/A.altiparanae/A.asuncionensis/A.bimaculatus/A.jacuhiensis GMYC	BOLD:AAA7659	A.sp/A.altiparanae/A.asuncionensis/A.bimaculatus/A.jacuhiensis ABGD	BAST	BAST173-12	-
Astyanax jacuhiensis	LBPV-25532	Brazil	-	Barra do RibeiroRS	Atlantico	Rio Guaiba	-30.296	-51.298	-	A.sp/A.altiparanae/A.asuncionensis/A.bimaculatus/A.jacuhiensis	A.sp/A.altiparanae/A.asuncionensis/A.bimaculatus/A.jacuhiensis GMYC	BOLD:AAA7659	A.sp/A.altiparanae/A.asuncionensis/A.bimaculatus/A.jacuhiensis ABGD	BAST	BAST174-12	-
Astyanax jacuhiensis	LBPV-25534	Brazil	-	Barra do RibeiroRS	Atlantico	Rio Guaiba	-30.296	-51.298	-	A.sp/A.altiparanae/A.asuncionensis/A.bimaculatus/A.jacuhiensis	A.sp/A.altiparanae/A.asuncionensis/A.bimaculatus/A.jacuhiensis GMYC	BOLD:AAA7659	A.sp/A.altiparanae/A.asuncionensis/A.bimaculatus/A.jacuhiensis ABGD	BAST	BAST176-12	-
Astyanax jacuhiensis	LBPV-25535	Brazil	-	Barra do RibeiroRS	Atlantico	Rio Guaiba	-30.296	-51.298	-	A.sp/A.altiparanae/A.asuncionensis/A.bimaculatus/A.jacuhiensis	A.sp/A.altiparanae/A.asuncionensis/A.bimaculatus/A.jacuhiensis GMYC	BOLD:AAA7659	A.sp/A.altiparanae/A.asuncionensis/A.bimaculatus/A.jacuhiensis ABGD	BAST	BAST177-12	-
Astyanax jacuhiensis	LBPV-25542	Brazil	-	Barra do RibeiroRS	Atlantico	Rio Guaiba	-30.296	-51.298	-	A.sp/A.altiparanae/A.asuncionensis/A.bimaculatus/A.jacuhiensis	A.sp/A.altiparanae/A.asuncionensis/A.bimaculatus/A.jacuhiensis GMYC	BOLD:AAA7659	A.sp/A.altiparanae/A.asuncionensis/A.bimaculatus/A.jacuhiensis ABGD	BAST	BAST178-12	-
Astyanax jacuhiensis	LBPV-29035	Brazil	-	OsorioRS	Atlantico	Rio Maquine	-29.701	-50.187	-	A.sp/A.altiparanae/A.asuncionensis/A.bimaculatus/A.jacuhiensis	A.sp/A.altiparanae/A.asuncionensis/A.bimaculatus/A.jacuhiensis GMYC	BOLD:AAA7659	A.sp/A.altiparanae/A.asuncionensis/A.bimaculatus/A.jacuhiensis ABGD	BAST	BAST209-12	-
Astyanax jacuhiensis	LBPV-29036	Brazil	-	OsorioRS	Atlantico	Rio Maquine	-29.701	-50.187	-	A.sp/A.altiparanae/A.asuncionensis/A.bimaculatus/A.jacuhiensis	A.sp/A.altiparanae/A.asuncionensis/A.bimaculatus/A.jacuhiensis GMYC	BOLD:AAA7659	A.sp/A.altiparanae/A.asuncionensis/A.bimaculatus/A.jacuhiensis ABGD	BAST	BAST210-12	-
Astyanax jacuhiensis	LBPV-7301	Brazil	-	Eldorado do SulRS	-	Afluente Rio Guaiba	-30.047	-51.372	-	A.sp/A.altiparanae/A.asuncionensis/A.bimaculatus/A.jacuhiensis	A.sp/A.altiparanae/A.asuncionensis/A.bimaculatus/A.jacuhiensis GMYC	BOLD:AAA7659	A.sp/A.altiparanae/A.asuncionensis/A.bimaculatus/A.jacuhiensis ABGD	BAST	BAST531-12	-
Astyanax jacuhiensis	LBPV-7302	Brazil	-	Eldorado do SulRS	-	Afluente Rio Guaiba	-30.047	-51.372	-	A.sp/A.altiparanae/A.asuncionensis/A.bimaculatus/A.jacuhiensis	A.sp/A.altiparanae/A.asuncionensis/A.bimaculatus/A.jacuhiensis GMYC	BOLD:AAA7659	A.sp/A.altiparanae/A.asuncionensis/A.bimaculatus/A.jacuhiensis ABGD	BAST	BAST532-12	-
Astyanax jacuhiensis	LBPV-7303	Brazil	-	Eldorado do SulRS	-	Afluente Rio Guaiba	-30.047	-51.372	-	A.sp/A.altiparanae/A.asuncionensis/A.bimaculatus/A.jacuhiensis	A.sp/A.altiparanae/A.asuncionensis/A.bimaculatus/A.jacuhiensis GMYC	BOLD:AAA7659	A.sp/A.altiparanae/A.asuncionensis/A.bimaculatus/A.jacuhiensis ABGD	BAST	BAST533-12	-
Astyanax jacuhiensis	LBPV-7304	Brazil	-	Eldorado do SulRS	-	Afluente Rio Guaiba	-30.047	-51.372	-	A.sp/A.altiparanae/A.asuncionensis/A.bimaculatus/A.jacuhiensis	A.sp/A.altiparanae/A.asuncionensis/A.bimaculatus/A.jacuhiensis GMYC	BOLD:AAA7659	A.sp/A.altiparanae/A.asuncionensis/A.bimaculatus/A.jacuhiensis ABGD	BAST	BAST534-12	-
Astyanax jacuhiensis	LBPV-7305	Brazil	-	Eldorado do SulRS	-	Afluente Rio Guaiba	-30.047	-51.372	-	A.sp/A.altiparanae/A.asuncionensis/A.bimaculatus/A.jacuhiensis	A.sp/A.altiparanae/A.asuncionensis/A.bimaculatus/A.jacuhiensis GMYC	BOLD:AAA7659	A.sp/A.altiparanae/A.asuncionensis/A.bimaculatus/A.jacuhiensis ABGD	BAST	BAST535-12	-
Astyanax jacuhiensis	LBPV-25506	Brazil	Rio Grande do Sul	Barra do Ribeiro/RS	Atlantico	Rio Guaiba	-30.285	-51.3	-	A.sp/A.altiparanae/A.asuncionensis/A.bimaculatus/A.jacuhiensis	A.sp/A.altiparanae/A.asuncionensis/A.bimaculatus/A.jacuhiensis GMYC	BOLD:AAA7659	A.sp/A.altiparanae/A.asuncionensis/A.bimaculatus/A.jacuhiensis ABGD	BAST	BAST684-13	-
Astyanax jacuhiensis	LBPV-25508	Brazil	Rio Grande do Sul	Barra do Ribeiro/RS	Atlantico	Rio Guaiba	-30.285	-51.3	-	A.sp/A.altiparanae/A.asuncionensis/A.bimaculatus/A.jacuhiensis	A.sp/A.altiparanae/A.asuncionensis/A.bimaculatus/A.jacuhiensis GMYC	BOLD:AAA7659	A.sp/A.altiparanae/A.asuncionensis/A.bimaculatus/A.jacuhiensis ABGD	BAST	BAST685-13	-
Astyanax jacuhiensis	LBPV-25531	Brazil	Rio Grande do Sul	Barra do Ribeiro/RS	Atlantico	Rio Guaiba	-30.296	-51.298	-	A.sp/A.altiparanae/A.asuncionensis/A.bimaculatus/A.jacuhiensis	A.sp/A.altiparanae/A.asuncionensis/A.bimaculatus/A.jacuhiensis GMYC	BOLD:AAA7659	A.sp/A.altiparanae/A.asuncionensis/A.bimaculatus/A.jacuhiensis ABGD	BAST	BAST686-13	-
Astyanax jordani	LBPV-24614	Brazil	-	-	-	-	-	-	-	A.mexicanus/A.jordani	A.mexicanus/A.jordani GMYC	BOLD:ABY4383	A.mexicanus/A.jordani ABGD	BAST	BAST161-12	-
Astyanax jordani	LBPV-24599	Brazil	-	-	-	-	-	-	-	A.mexicanus/A.jordani	A.mexicanus/A.jordani GMYC	BOLD:ABY4383	A.mexicanus/A.jordani ABGD	BAST	BAST558-12	-
Astyanax jordani	LBPV-24600	Brazil	-	-	-	-	-	-	-	A.mexicanus/A.jordani	A.mexicanus/A.jordani GMYC	BOLD:ABY4383	A.mexicanus/A.jordani ABGD	BAST	BAST559-12	-
Astyanax jordani	LBPV-24601	Brazil	-	-	-	-	-	-	-	A.mexicanus/A.jordani	A.mexicanus/A.jordani GMYC	BOLD:ABY4383	A.mexicanus/A.jordani ABGD	BAST	BAST560-12	-
Astyanax jordani	LBPV-24611	Brazil	-	-	-	-	-	-	-	A.mexicanus/A.jordani	A.mexicanus/A.jordani GMYC	BOLD:ABY4383	A.mexicanus/A.jordani ABGD	BAST	BAST561-12	-
Astyanax jordani	LBPV-24612	Brazil	-	-	-	Sem procedencia	-	-	-	A.mexicanus/A.jordani	A.mexicanus/A.jordani GMYC	BOLD:ABY4383	A.mexicanus/A.jordani ABGD	BAST	BAST682-13	-
Astyanax lacustris	LBPV-59642	Brazil	Sergipe	Porto da Folha/SE	Rio Sao Francisco	Riacho sem nome	-10.149	-36.959	-	A.bimaculatus/A.lacustrisA	A.bimaculatus/A.lacustrisA GMYC	BOLD:ABY8634	A.bimaculatus/A.lacustrisA ABGD	BAST	BAST1148-13	-
Astyanax lacustris	LBPV-59648	Brazil	Sergipe	Porto da Folha/SE	Rio Sao Francisco	Riacho sem nome	-10.149	-36.959	-	A.bimaculatus/A.lacustrisA	A.bimaculatus/A.lacustrisA GMYC	BOLD:ABY8634	A.bimaculatus/A.lacustrisA ABGD	BAST	BAST1151-13	-
Astyanax lacustris	LBPV-59711	Brazil	Bahia	Jenipatuba/BA	Rio Sao Francisco	Riacho sem nome	-9.925	-37.123	-	A.bimaculatus/A.lacustrisA	A.bimaculatus/A.lacustrisA GMYC	BOLD:ABY8634	A.bimaculatus/A.lacustrisA ABGD	BAST	BAST1154-13	-
Astyanax lacustris	LBPV-68009	Brazil	Paraiba	Mataraca/PB	Costeira Nordeste	Rio Camaratuba	-6.643	-35.117	-	A.bimaculatus/A.lacustrisA	A.bimaculatus/A.lacustrisA GMYC	BOLD:ABY8634	A.bimaculatus/A.lacustrisA ABGD	BAST	BAST1369-13	-
Astyanax lacustris	LBPV-68010	Brazil	Paraiba	Mataraca/PB	Costeira Nordeste	Rio Camaratuba	-6.643	-35.117	-	A.bimaculatus/A.lacustrisA	A.bimaculatus/A.lacustrisA GMYC	BOLD:ABY8634	A.bimaculatus/A.lacustrisA ABGD	BAST	BAST1370-13	-
Astyanax lacustris	LBPV-68012	Brazil	Rio Grande do Norte	Canguaretama/RN	Costeira Nordeste	Rio Levada	-6.416	-35.126	-	A.bimaculatus/A.lacustrisA	A.bimaculatus/A.lacustrisA GMYC	BOLD:ABY8634	A.bimaculatus/A.lacustrisA ABGD	BAST	BAST1371-13	-
Astyanax lacustris	LBPV-68013	Brazil	Rio Grande do Norte	Canguaretama/RN	Costeira Nordeste	Rio Levada	-6.416	-35.126	-	A.bimaculatus/A.lacustrisA	A.bimaculatus/A.lacustrisA GMYC	BOLD:ABY8634	A.bimaculatus/A.lacustrisA ABGD	BAST	BAST1372-13	-
Astyanax lacustris	LBPV-68019	Brazil	Paraiba	Pedras de Fogo/PB	Costeira Nordeste	Riacho sem nome	-7.464	-34.978	-	A.bimaculatus/A.lacustrisA	A.bimaculatus/A.lacustrisA GMYC	BOLD:ABY8634	A.bimaculatus/A.lacustrisA ABGD	BAST	BAST1373-13	-
Astyanax lacustris	LBPV-68036	Brazil	Rio Grande do Norte	Nisia Floresta/RN	Costeira Nordeste	Riacho do Lago Papari	-6.104	-35.191	-	A.bimaculatus/A.lacustrisA	A.bimaculatus/A.lacustrisA GMYC	BOLD:ABY8634	A.bimaculatus/A.lacustrisA ABGD	BAST	BAST1383-13	-
Astyanax lacustris	LBPV-68037	Brazil	Rio Grande do Norte	Nisia Floresta/RN	Costeira Nordeste	Riacho do Lago Papari	-6.104	-35.191	-	A.bimaculatus/A.lacustrisA	A.bimaculatus/A.lacustrisA GMYC	BOLD:ABY8634	A.bimaculatus/A.lacustrisA ABGD	BAST	BAST1384-13	-
Astyanax lacustris	LBPV-68038	Brazil	Rio Grande do Norte	Nisia Floresta/RN	Costeira Nordeste	Riacho do Lago Papari	-6.104	-35.191	-	A.bimaculatus/A.lacustrisA	A.bimaculatus/A.lacustrisA GMYC	BOLD:ABY8634	A.bimaculatus/A.lacustrisA ABGD	BAST	BAST1385-13	-
Astyanax lacustris	LBPV-68039	Brazil	Rio Grande do Norte	Nisia Floresta/RN	Costeira Nordeste	Riacho do Lago Papari	-6.104	-35.191	-	A.bimaculatus/A.lacustrisA	A.bimaculatus/A.lacustrisA GMYC	BOLD:ABY8634	A.bimaculatus/A.lacustrisA ABGD	BAST	BAST1386-13	-
Astyanax lacustris	LBPV-68549	Brazil	Goias	Cabeceiras/GO	Rio Sao Francisco	Riacho sem nome	-15.511	-47.044	-	A.bimaculatus/A.lacustrisA	A.bimaculatus/A.lacustrisA GMYC	BOLD:ABY8634	A.bimaculatus/A.lacustrisA ABGD	BAST	BAST1424-13	-
Astyanax lacustris	LBPV-68550	Brazil	Goias	Cabeceiras/GO	Rio Sao Francisco	Riacho sem nome	-15.511	-47.044	-	A.bimaculatus/A.lacustrisA	A.bimaculatus/A.lacustrisA GMYC	BOLD:ABY8634	A.bimaculatus/A.lacustrisA ABGD	BAST	BAST1425-13	-
Astyanax lacustris	LBPV-68551	Brazil	Goias	Cabeceiras/GO	Rio Sao Francisco	Riacho sem nome	-15.511	-47.044	-	A.bimaculatus/A.lacustrisA	A.bimaculatus/A.lacustrisA GMYC	BOLD:ABY8634	A.bimaculatus/A.lacustrisA ABGD	BAST	BAST1426-13	-
Astyanax lacustris	LBPV-48872	Brazil	Minas Gerais	Pirapora/MG	Rio Sao Francisco	Lagoa do Saco	-17.289	-44.786	-	A.bimaculatus/A.lacustrisA	A.bimaculatus/A.lacustrisA GMYC	BOLD:ABY8634	A.bimaculatus/A.lacustrisA ABGD	BAST	BAST1513-14	-
Astyanax lacustris	LBPV-38287	Brazil	-	LuizlandiaMG	Rio Sao Francisco	Rio Santo Antonio	-17.96	-45.704	-	A.bimaculatus/A.lacustrisA	A.bimaculatus/A.lacustrisA GMYC	BOLD:ABY8634	A.bimaculatus/A.lacustrisA ABGD	BAST	BAST280-12	-
Astyanax lacustris	LBPV-38320	Brazil	-	JaibaMG	Sao Francisco	Rio Verde Grande	-15.323	-43.665	-	A.bimaculatus/A.lacustrisA	A.bimaculatus/A.lacustrisA GMYC	BOLD:ABY8634	A.bimaculatus/A.lacustrisA ABGD	BAST	BAST286-12	-
Astyanax lacustris	LBPV-38321	Brazil	-	JaibaMG	Sao Francisco	Rio Verde Grande	-15.323	-43.665	-	A.bimaculatus/A.lacustrisA	A.bimaculatus/A.lacustrisA GMYC	BOLD:ABY8634	A.bimaculatus/A.lacustrisA ABGD	BAST	BAST287-12	-
Astyanax lacustris	LBPV-38322	Brazil	-	JaibaMG	Sao Francisco	Rio Verde Grande	-15.323	-43.665	-	A.bimaculatus/A.lacustrisA	A.bimaculatus/A.lacustrisA GMYC	BOLD:ABY8634	A.bimaculatus/A.lacustrisA ABGD	BAST	BAST288-12	-
Astyanax lacustris	LBPV-38324	Brazil	-	JaibaMG	Sao Francisco	Rio Verde Grande	-15.323	-43.665	-	A.bimaculatus/A.lacustrisA	A.bimaculatus/A.lacustrisA GMYC	BOLD:ABY8634	A.bimaculatus/A.lacustrisA ABGD	BAST	BAST289-12	-
Astyanax lacustris	LBPV-38351	Brazil	-	Minas NovasMG	Rio Jequitinhonha	Rio Fanado	-17.221	-42.596	-	A.bimaculatus/A.lacustrisA	A.bimaculatus/A.lacustrisA GMYC	BOLD:ABY8634	A.bimaculatus/A.lacustrisA ABGD	BAST	BAST290-12	-
Astyanax lacustris	LBPV-38389	Brazil	-	ItaobimMG	Rio Jequitinhonha	Rio Jequitinhonha	-16.51	-41.334	-	A.bimaculatus/A.lacustrisA	A.bimaculatus/A.lacustrisA GMYC	BOLD:ABY8634	A.bimaculatus/A.lacustrisA ABGD	BAST	BAST292-12	-
Astyanax lacustris	LBPV-38391	Brazil	-	ItaobimMG	Rio Jequitinhonha	Rio Jequitinhonha	-16.51	-41.334	-	A.bimaculatus/A.lacustrisA	A.bimaculatus/A.lacustrisA GMYC	BOLD:ABY8634	A.bimaculatus/A.lacustrisA ABGD	BAST	BAST294-12	-
Astyanax lacustris	LBPV-38392	Brazil	-	ItaobimMG	Rio Jequitinhonha	Rio Jequitinhonha	-16.51	-41.334	-	A.bimaculatus/A.lacustrisA	A.bimaculatus/A.lacustrisA GMYC	BOLD:ABY8634	A.bimaculatus/A.lacustrisA ABGD	BAST	BAST295-12	-
Astyanax lacustris	LBPV-4181	Brazil	-	Tres Marias - MG	-	Represa de Tres Marias	-18.228	-45.248	-	A.bimaculatus/A.lacustrisA	A.bimaculatus/A.lacustrisA GMYC	BOLD:ABY8634	A.bimaculatus/A.lacustrisA ABGD	BAST	BAST355-12	-
Astyanax lacustris	LBPV-4183	Brazil	-	Tres Marias - MG	-	Represa de Tres Marias	-18.228	-45.248	-	A.bimaculatus/A.lacustrisA	A.bimaculatus/A.lacustrisA GMYC	BOLD:ABY8634	A.bimaculatus/A.lacustrisA ABGD	BAST	BAST356-12	-
Astyanax lacustris	LBPV-41832	Brazil	-	Fortuna de MinasMG	Rio Paraopeba/Rio Sao Francisco	Riacho sem nome	-19.626	-44.489	-	A.bimaculatus/A.lacustrisA	A.bimaculatus/A.lacustrisA GMYC	BOLD:ABY8634	A.bimaculatus/A.lacustrisA ABGD	BAST	BAST357-12	-
Astyanax lacustris	LBPV-41834	Brazil	-	Fortuna de MinasMG	Rio Paraopeba/Rio Sao Francisco	Riacho sem nome	-19.626	-44.489	-	A.bimaculatus/A.lacustrisA	A.bimaculatus/A.lacustrisA GMYC	BOLD:ABY8634	A.bimaculatus/A.lacustrisA ABGD	BAST	BAST358-12	-
Astyanax lacustris	LBPV-41835	Brazil	-	Fortuna de MinasMG	Rio Paraopeba/Rio Sao Francisco	Riacho sem nome	-19.626	-44.489	-	A.bimaculatus/A.lacustrisA	A.bimaculatus/A.lacustrisA GMYC	BOLD:ABY8634	A.bimaculatus/A.lacustrisA ABGD	BAST	BAST359-12	-
Astyanax lacustris	LBPV-41836	Brazil	-	Fortuna de MinasMG	Rio Paraopeba/Rio Sao Francisco	Riacho sem nome	-19.626	-44.489	-	A.bimaculatus/A.lacustrisA	A.bimaculatus/A.lacustrisA GMYC	BOLD:ABY8634	A.bimaculatus/A.lacustrisA ABGD	BAST	BAST360-12	-
Astyanax lacustris	LBPV-41887	Brazil	-	CurveloMG	Rio das Velhas/Rio Sao Francisco	Corrego Amendoim	-18.721	-44.346	-	A.bimaculatus/A.lacustrisA	A.bimaculatus/A.lacustrisA GMYC	BOLD:ABY8634	A.bimaculatus/A.lacustrisA ABGD	BAST	BAST363-12	-
Astyanax lacustris	LBPV-41888	Brazil	-	CurveloMG	Rio das Velhas/Rio Sao Francisco	Corrego Amendoim	-18.721	-44.346	-	A.bimaculatus/A.lacustrisA	A.bimaculatus/A.lacustrisA GMYC	BOLD:ABY8634	A.bimaculatus/A.lacustrisA ABGD	BAST	BAST364-12	-
Astyanax lacustris	LBPV-4288	Brazil	-	MoemaMG	-	Ribeirao Santo Inacio	-19.878	-45.435	-	A.bimaculatus/A.lacustrisA	A.bimaculatus/A.lacustrisA GMYC	BOLD:ABY8634	A.bimaculatus/A.lacustrisA ABGD	BAST	BAST371-12	-
Astyanax lacustris	LBPV-47246	Brazil	-	Sao Roque de MinasMG	Rio Sao Francisco	Baia da Inhuma	-20.184	-45.849	-	A.bimaculatus/A.lacustrisA	A.bimaculatus/A.lacustrisA GMYC	BOLD:ABY8634	A.bimaculatus/A.lacustrisA ABGD	BAST	BAST461-12	-
Astyanax lacustris	LBPV-47266	Brazil	-	PiraporaMG	Rio Sao Francisco	Lagoa do Pivo	-17.217	-44.804	-	A.bimaculatus/A.lacustrisA	A.bimaculatus/A.lacustrisA GMYC	BOLD:ABY8634	A.bimaculatus/A.lacustrisA ABGD	BAST	BAST466-12	-
Astyanax lacustris	LBPV-47267	Brazil	-	PiraporaMG	Rio Sao Francisco	Lagoa do Pivo	-17.217	-44.804	-	A.bimaculatus/A.lacustrisA	A.bimaculatus/A.lacustrisA GMYC	BOLD:ABY8634	A.bimaculatus/A.lacustrisA ABGD	BAST	BAST467-12	-
Astyanax lacustris	LBPV-47268	Brazil	-	PiraporaMG	Rio Sao Francisco	Lagoa do Pivo	-17.217	-44.804	-	A.bimaculatus/A.lacustrisA	A.bimaculatus/A.lacustrisA GMYC	BOLD:ABY8634	A.bimaculatus/A.lacustrisA ABGD	BAST	BAST468-12	-
Astyanax lacustris	LBPV-47269	Brazil	-	PiraporaMG	Rio Sao Francisco	Lagoa do Pivo	-17.217	-44.804	-	A.bimaculatus/A.lacustrisA	A.bimaculatus/A.lacustrisA GMYC	BOLD:ABY8634	A.bimaculatus/A.lacustrisA ABGD	BAST	BAST469-12	-
Astyanax lacustris	LBPV-47310	Brazil	-	PiraporaMG	Rio Sao Francisco	Lagoa da Tiririca	-17.226	-44.808	-	A.bimaculatus/A.lacustrisA	A.bimaculatus/A.lacustrisA GMYC	BOLD:ABY8634	A.bimaculatus/A.lacustrisA ABGD	BAST	BAST470-12	-
Astyanax lacustris	LBPV-47311	Brazil	-	PiraporaMG	Rio Sao Francisco	Lagoa da Tiririca	-17.226	-44.808	-	A.bimaculatus/A.lacustrisA	A.bimaculatus/A.lacustrisA GMYC	BOLD:ABY8634	A.bimaculatus/A.lacustrisA ABGD	BAST	BAST471-12	-
Astyanax lacustris	LBPV-47312	Brazil	-	PiraporaMG	Rio Sao Francisco	Lagoa da Tiririca	-17.226	-44.808	-	A.bimaculatus/A.lacustrisA	A.bimaculatus/A.lacustrisA GMYC	BOLD:ABY8634	A.bimaculatus/A.lacustrisA ABGD	BAST	BAST472-12	-
Astyanax lacustris	LBPV-47440	Brazil	-	PiraporaMG	Rio Sao Francisco	Lagoa Maria Joana	-17.325	-44.766	-	A.bimaculatus/A.lacustrisA	A.bimaculatus/A.lacustrisA GMYC	BOLD:ABY8634	A.bimaculatus/A.lacustrisA ABGD	BAST	BAST473-12	-
Astyanax lacustris	LBPV-47441	Brazil	-	PiraporaMG	Rio Sao Francisco	Lagoa Maria Joana	-17.325	-44.766	-	A.bimaculatus/A.lacustrisA	A.bimaculatus/A.lacustrisA GMYC	BOLD:ABY8634	A.bimaculatus/A.lacustrisA ABGD	BAST	BAST474-12	-
Astyanax lacustris	LBPV-47442	Brazil	-	PiraporaMG	Rio Sao Francisco	Lagoa Maria Joana	-17.325	-44.766	-	A.bimaculatus/A.lacustrisA	A.bimaculatus/A.lacustrisA GMYC	BOLD:ABY8634	A.bimaculatus/A.lacustrisA ABGD	BAST	BAST475-12	-
Astyanax lacustris	LBPV-47443	Brazil	-	PiraporaMG	Rio Sao Francisco	Lagoa Maria Joana	-17.325	-44.766	-	A.bimaculatus/A.lacustrisA	A.bimaculatus/A.lacustrisA GMYC	BOLD:ABY8634	A.bimaculatus/A.lacustrisA ABGD	BAST	BAST476-12	-
Astyanax lacustris	LBPV-47444	Brazil	-	PiraporaMG	Rio Sao Francisco	Lagoa Maria Joana	-17.325	-44.766	-	A.bimaculatus/A.lacustrisA	A.bimaculatus/A.lacustrisA GMYC	BOLD:ABY8634	A.bimaculatus/A.lacustrisA ABGD	BAST	BAST477-12	-
Astyanax lacustris	LBPV-48835	Brazil	-	BuritizeiroMG	Rio Sao Francisco	Corrego Formoso	-17.448	-44.021	-	A.bimaculatus/A.lacustrisA	A.bimaculatus/A.lacustrisA GMYC	BOLD:ABY8634	A.bimaculatus/A.lacustrisA ABGD	BAST	BAST496-12	-
Astyanax lacustris	LBPV-48836	Brazil	-	BuritizeiroMG	Rio Sao Francisco	Corrego Formoso	-17.448	-44.021	-	A.bimaculatus/A.lacustrisA	A.bimaculatus/A.lacustrisA GMYC	BOLD:ABY8634	A.bimaculatus/A.lacustrisA ABGD	BAST	BAST497-12	-
Astyanax lacustris	LBPV-48839	Brazil	-	BuritizeiroMG	Rio Sao Francisco	Corrego Formoso	-17.448	-44.021	-	A.bimaculatus/A.lacustrisA	A.bimaculatus/A.lacustrisA GMYC	BOLD:ABY8634	A.bimaculatus/A.lacustrisA ABGD	BAST	BAST498-12	-
Astyanax lacustris	LBPV-48869	Brazil	-	PiraporaMG	Rio Sao Francisco	Lagoa do Saco	-17.289	-44.786	-	A.bimaculatus/A.lacustrisA	A.bimaculatus/A.lacustrisA GMYC	BOLD:ABY8634	A.bimaculatus/A.lacustrisA ABGD	BAST	BAST499-12	-
Astyanax lacustris	LBPV-48870	Brazil	-	PiraporaMG	Rio Sao Francisco	Lagoa do Saco	-17.289	-44.786	-	A.bimaculatus/A.lacustrisA	A.bimaculatus/A.lacustrisA GMYC	BOLD:ABY8634	A.bimaculatus/A.lacustrisA ABGD	BAST	BAST500-12	-
Astyanax lacustris	LBPV-48871	Brazil	-	PiraporaMG	Rio Sao Francisco	Lagoa do Saco	-17.289	-44.786	-	A.bimaculatus/A.lacustrisA	A.bimaculatus/A.lacustrisA GMYC	BOLD:ABY8634	A.bimaculatus/A.lacustrisA ABGD	BAST	BAST501-12	-
Astyanax lacustris	LBPV-48873	Brazil	-	PiraporaMG	Rio Sao Francisco	Lagoa do Saco	-17.289	-44.786	-	A.bimaculatus/A.lacustrisA	A.bimaculatus/A.lacustrisA GMYC	BOLD:ABY8634	A.bimaculatus/A.lacustrisA ABGD	BAST	BAST502-12	-
Astyanax lacustris	LBPV-48898	Brazil	-	BuritizeiroMG	Rio Sao Francisco	Corrego Joaninha	-17.326	-44.767	-	A.bimaculatus/A.lacustrisA	A.bimaculatus/A.lacustrisA GMYC	BOLD:ABY8634	A.bimaculatus/A.lacustrisA ABGD	BAST	BAST505-12	-
Astyanax lacustris	LBPV-48899	Brazil	-	BuritizeiroMG	Rio Sao Francisco	Corrego Joaninha	-17.326	-44.767	-	A.bimaculatus/A.lacustrisA	A.bimaculatus/A.lacustrisA GMYC	BOLD:ABY8634	A.bimaculatus/A.lacustrisA ABGD	BAST	BAST506-12	-
Astyanax lacustris	LBPV-48935	Brazil	-	BuritizeiroMG	Rio Sao Francisco	Rio Sao Francisco	-17.35	-44.952	-	A.bimaculatus/A.lacustrisA	A.bimaculatus/A.lacustrisA GMYC	BOLD:ABY8634	A.bimaculatus/A.lacustrisA ABGD	BAST	BAST507-12	-
Astyanax lacustris	LBPV-48936	Brazil	-	BuritizeiroMG	Rio Sao Francisco	Rio Sao Francisco	-17.35	-44.952	-	A.bimaculatus/A.lacustrisA	A.bimaculatus/A.lacustrisA GMYC	BOLD:ABY8634	A.bimaculatus/A.lacustrisA ABGD	BAST	BAST508-12	-
Astyanax lacustris	LBPV-48937	Brazil	-	BuritizeiroMG	Rio Sao Francisco	Rio Sao Francisco	-17.35	-44.952	-	A.bimaculatus/A.lacustrisA	A.bimaculatus/A.lacustrisA GMYC	BOLD:ABY8634	A.bimaculatus/A.lacustrisA ABGD	BAST	BAST509-12	-
Astyanax lacustris	LBPV-49072	Brazil	-	ParacatuMG	Rio Sao Francisco	Lagoa Marginal	-17.222	-46.418	-	A.bimaculatus/A.lacustrisA	A.bimaculatus/A.lacustrisA GMYC	BOLD:ABY8634	A.bimaculatus/A.lacustrisA ABGD	BAST	BAST511-12	-
Astyanax lacustris	LBPV-49073	Brazil	-	ParacatuMG	Rio Sao Francisco	Lagoa Marginal	-17.222	-46.418	-	A.bimaculatus/A.lacustrisA	A.bimaculatus/A.lacustrisA GMYC	BOLD:ABY8634	A.bimaculatus/A.lacustrisA ABGD	BAST	BAST512-12	-
Astyanax lacustris	LBPV-49074	Brazil	-	ParacatuMG	Rio Sao Francisco	Lagoa Marginal	-17.222	-46.418	-	A.bimaculatus/A.lacustrisA	A.bimaculatus/A.lacustrisA GMYC	BOLD:ABY8634	A.bimaculatus/A.lacustrisA ABGD	BAST	BAST513-12	-
Astyanax lacustris	LBPV-49125	Brazil	-	ParacatuMG	Rio Sao Francisco	Lagoa Marginal	-17.25	-46.423	-	A.bimaculatus/A.lacustrisA	A.bimaculatus/A.lacustrisA GMYC	BOLD:ABY8634	A.bimaculatus/A.lacustrisA ABGD	BAST	BAST514-12	-
Astyanax lacustris	LBPV-38290	Brazil	-	BocaiuvaMG	Sao Francisco	Corrego Cachoeira	-17.148	-43.826	-	A.bimaculatus/A.lacustrisA	A.bimaculatus/A.lacustrisA GMYC	BOLD:ABY8634	A.bimaculatus/A.lacustrisA ABGD	BAST	BAST570-12	-
Astyanax lacustris	LBPV-38291	Brazil	-	BocaiuvaMG	Sao Francisco	Corrego Cachoeira	-17.148	-43.826	-	A.bimaculatus/A.lacustrisA	A.bimaculatus/A.lacustrisA GMYC	BOLD:ABY8634	A.bimaculatus/A.lacustrisA ABGD	BAST	BAST571-12	-
Astyanax lacustris	LBPV-49071	Brazil	-	ParacatuMG	Rio Sao Francisco	Lagoa Marginal	-17.222	-46.418	-	A.bimaculatus/A.lacustrisA	A.bimaculatus/A.lacustrisA GMYC	BOLD:ABY8634	A.bimaculatus/A.lacustrisA ABGD	BAST	BAST575-12	-
Astyanax lacustris	LBPV-21408	Brazil	Bahia	Canavieiras/BA	Atlantico	Riacho Rosario	-15.443	-38.991	-	A.bimaculatus/A.lacustrisA	A.bimaculatus/A.lacustrisA GMYC	BOLD:ABY8634	A.bimaculatus/A.lacustrisA ABGD	BAST	BAST627-13	-
Astyanax lacustris	LBPV-34683	Brazil	Bahia	Lencois/BA	Rio Paraguacu/Atlantico	Rio Coite	-12.372	-41.518	-	A.bimaculatus/A.lacustrisA	A.bimaculatus/A.lacustrisA GMYC	BOLD:ABY8634	A.bimaculatus/A.lacustrisA ABGD	BAST	BAST799-13	-
Astyanax lacustris	LBPV-34684	Brazil	Bahia	Lencois/BA	Rio Paraguacu/Atlantico	Rio Coite	-12.372	-41.518	-	A.bimaculatus/A.lacustrisA	A.bimaculatus/A.lacustrisA GMYC	BOLD:ABY8634	A.bimaculatus/A.lacustrisA ABGD	BAST	BAST800-13	-
Astyanax lacustris	LBPV-34685	Brazil	Bahia	Lencois/BA	Rio Paraguacu/Atlantico	Rio Coite	-12.372	-41.518	-	A.bimaculatus/A.lacustrisA	A.bimaculatus/A.lacustrisA GMYC	BOLD:ABY8634	A.bimaculatus/A.lacustrisA ABGD	BAST	BAST801-13	-
Astyanax lacustris	LBPV-34686	Brazil	Bahia	Lencois/BA	Rio Paraguacu/Atlantico	Rio Coite	-12.372	-41.518	-	A.bimaculatus/A.lacustrisA	A.bimaculatus/A.lacustrisA GMYC	BOLD:ABY8634	A.bimaculatus/A.lacustrisA ABGD	BAST	BAST802-13	-
Astyanax lacustris	LBPV-38390	Brazil	-	ItaobimMG	Rio Jequitinhonha	Rio Jequitinhonha	-16.51	-41.334	-	A.bimaculatus/A.lacustrisB	A.bimaculatus/A.lacustrisB GMYC subgroup 01	BOLD:ABZ1711	A.bimaculatus/A.lacustrisB ABGD subgroup 01	BAST	BAST293-12	-
Astyanax lacustris	LBPV-40041	Brazil	-	IlheusBA	Costeira	Rio Almada	-14.664	-39.224	-	A.bimaculatus/A.lacustrisB	A.bimaculatus/A.lacustrisB GMYC subgroup 01	BOLD:ABZ1711	A.bimaculatus/A.lacustrisB ABGD subgroup 01	BAST	BAST303-12	-
Astyanax lacustris	LBPV-40043	Brazil	-	IlheusBA	Costeira	Rio Almada	-14.664	-39.224	-	A.bimaculatus/A.lacustrisB	A.bimaculatus/A.lacustrisB GMYC subgroup 01	BOLD:ABZ1711	A.bimaculatus/A.lacustrisB ABGD subgroup 03	BAST	BAST304-12	-
Astyanax lacustris	LBPV-40044	Brazil	-	IlheusBA	Costeira	Rio Almada	-14.664	-39.224	-	A.bimaculatus/A.lacustrisB	A.bimaculatus/A.lacustrisB GMYC subgroup 01	BOLD:ABZ1711	A.bimaculatus/A.lacustrisB ABGD subgroup 04	BAST	BAST305-12	-
Astyanax lacustris	LBPV-40045	Brazil	-	IlheusBA	Costeira	Rio Almada	-14.664	-39.224	-	A.bimaculatus/A.lacustrisB	A.bimaculatus/A.lacustrisB GMYC subgroup 01	BOLD:ABZ1711	A.bimaculatus/A.lacustrisB ABGD subgroup 01	BAST	BAST306-12	-
Astyanax lacustris	LBPV-40074	Brazil	-	IheusBA	Costeira	Rio do Braco	-14.686	-39.274	-	A.bimaculatus/A.lacustrisB	A.bimaculatus/A.lacustrisB GMYC subgroup 01	BOLD:ABZ1711	A.bimaculatus/A.lacustrisB ABGD subgroup 01	BAST	BAST315-12	-
Astyanax lacustris	LBPV-40075	Brazil	-	IheusBA	Costeira	Rio do Braco	-14.686	-39.274	-	A.bimaculatus/A.lacustrisB	A.bimaculatus/A.lacustrisB GMYC subgroup 01	BOLD:ABZ1711	A.bimaculatus/A.lacustrisB ABGD subgroup 01	BAST	BAST316-12	-
Astyanax lacustris	LBPV-40076	Brazil	-	IheusBA	Costeira	Rio do Braco	-14.686	-39.274	-	A.bimaculatus/A.lacustrisB	A.bimaculatus/A.lacustrisB GMYC subgroup 01	BOLD:ABZ1711	A.bimaculatus/A.lacustrisB ABGD subgroup 01	BAST	BAST317-12	-
Astyanax lacustris	LBPV-40077	Brazil	-	IheusBA	Costeira	Rio do Braco	-14.686	-39.274	-	A.bimaculatus/A.lacustrisB	A.bimaculatus/A.lacustrisB GMYC subgroup 01	BOLD:ABZ1711	A.bimaculatus/A.lacustrisB ABGD subgroup 01	BAST	BAST318-12	-
Astyanax lacustris	LBPV-47248	Brazil	-	Sao Roque de MinasMG	Rio Sao Francisco	Baia da Inhuma	-20.184	-45.849	-	A.sp/A.abramis/A.altiparanae/A.asuncionensis/A.lacustris	A.sp/A.abramis/A.altiparanae/A.asuncionensis/A.lacustris GMYC subgroup 01	BOLD:ACK7589	A.sp/A.abramis/A.altiparanae/A.asuncionensis/A.lacustris ABGD	BAST	BAST463-12	-
Astyanax lacustris	LBPV-47249	Brazil	-	Sao Roque de MinasMG	Rio Sao Francisco	Baia da Inhuma	-20.184	-45.849	-	A.sp/A.abramis/A.altiparanae/A.asuncionensis/A.lacustris	A.sp/A.abramis/A.altiparanae/A.asuncionensis/A.lacustris GMYC subgroup 01	BOLD:ACK7589	A.sp/A.abramis/A.altiparanae/A.asuncionensis/A.lacustris ABGD	BAST	BAST464-12	-
Astyanax lacustris voucher DCC4181	-	-	-	-	-	-	-	-	-	A.bimaculatus/A.lacustrisA	A.bimaculatus/A.lacustrisA GMYC	-	A.bimaculatus/A.lacustrisA ABGD	-	-	HM4049031/gi-300198546
Astyanax lacustris voucher DCC4182	-	-	-	-	-	-	-	-	-	A.bimaculatus/A.lacustrisA	A.bimaculatus/A.lacustrisA GMYC	-	A.bimaculatus/A.lacustrisA ABGD	-	-	HM4049041/gi-300198548
Astyanax lacustris voucher DCC4184	-	-	-	-	-	-	-	-	-	A.bimaculatus/A.lacustrisA	A.bimaculatus/A.lacustrisA GMYC	-	A.bimaculatus/A.lacustrisA ABGD	-	-	HM4049051/gi-300198550
Astyanax lacustris voucher DCC4185	-	-	-	-	-	-	-	-	-	A.bimaculatus/A.lacustrisA	A.bimaculatus/A.lacustrisA GMYC	-	A.bimaculatus/A.lacustrisA ABGD	-	-	HM4049061/gi-300198552
Astyanax laticeps	LBPV-13949	Brazil	-	JoinvileSC	-	Rio Canela	-26.176	-48.91	-	A.cremnobates/A.laticeps/A.serratus	A.cremnobates/A.laticeps/A.serratus GMYC	BOLD:ABU7559	A.cremnobates/A.laticeps/A.serratus ABGD	BAST	BAST037-12	-
Astyanax laticeps	LBPV-13950	Brazil	-	JoinvileSC	-	Rio Canela	-26.176	-48.91	-	A.cremnobates/A.laticeps/A.serratus	A.cremnobates/A.laticeps/A.serratus GMYC	BOLD:ABU7559	A.cremnobates/A.laticeps/A.serratus ABGD	BAST	BAST038-12	-
Astyanax laticeps	LBPV-13951	Brazil	-	JoinvileSC	-	Rio Canela	-26.176	-48.91	-	A.cremnobates/A.laticeps/A.serratus	A.cremnobates/A.laticeps/A.serratus GMYC	BOLD:ABU7559	A.cremnobates/A.laticeps/A.serratus ABGD	BAST	BAST039-12	-
Astyanax laticeps	LBPV-13952	Brazil	-	JoinvileSC	-	Rio Canela	-26.176	-48.91	-	A.cremnobates/A.laticeps/A.serratus	A.cremnobates/A.laticeps/A.serratus GMYC	BOLD:ABU7559	A.cremnobates/A.laticeps/A.serratus ABGD	BAST	BAST040-12	-
Astyanax laticeps	LBPV-13964	Brazil	-	GaruvaSC	-	Rio Garuva	-26.004	-48.868	-	A.cremnobates/A.laticeps/A.serratus	A.cremnobates/A.laticeps/A.serratus GMYC	BOLD:ABU7559	A.cremnobates/A.laticeps/A.serratus ABGD	BAST	BAST041-12	-
Astyanax laticeps	LBPV-17405	Brazil	-	CampinhosPR	Rio Ribeira de Iguape	Rio Pulador	-25.046	-49.093	-	A.cremnobates/A.laticeps/A.serratus	A.cremnobates/A.laticeps/A.serratus GMYC	BOLD:ABU7559	A.cremnobates/A.laticeps/A.serratus ABGD	BAST	BAST078-12	-
Astyanax laticeps	LBPV-17406	Brazil	-	CampinhosPR	Rio Ribeira de Iguape	Rio Pulador	-25.046	-49.093	-	A.cremnobates/A.laticeps/A.serratus	A.cremnobates/A.laticeps/A.serratus GMYC	BOLD:ABU7559	A.cremnobates/A.laticeps/A.serratus ABGD	BAST	BAST079-12	-
Astyanax laticeps	LBPV-60633	Brazil	Rio Grande do Sul	Maquine/RS	Costeira Atlantico	Riacho sem nome	-29.72	-50.199	-	A.cremnobates/A.laticeps/A.serratus	A.cremnobates/A.laticeps/A.serratus GMYC	BOLD:ABU7559	A.cremnobates/A.laticeps/A.serratus ABGD	BAST	BAST1271-13	-
Astyanax laticeps	LBPV-60642	Brazil	Rio Grande do Sul	Maquine/RS	Costeira Atlantico	Riacho sem nome	-29.72	-50.199	-	A.cremnobates/A.laticeps/A.serratus	A.cremnobates/A.laticeps/A.serratus GMYC	BOLD:ABU7559	A.cremnobates/A.laticeps/A.serratus ABGD	BAST	BAST1272-13	-
Astyanax laticeps	LBPV-13891	Brazil	Santa Catarina	Garuva/SC	-	Rio Garuva	-26.003	-48.866	-	A.cremnobates/A.laticeps/A.serratus	A.cremnobates/A.laticeps/A.serratus GMYC	BOLD:ABU7559	A.cremnobates/A.laticeps/A.serratus ABGD	BAST	BAST591-13	-
Astyanax laticeps	LBPV-21680	Brazil	Santa Catarina	Jaragua do Sul/SC	Atlantico	Ribeirao Cavalo	-26.471	-49.182	-	A.cremnobates/A.laticeps/A.serratus	A.cremnobates/A.laticeps/A.serratus GMYC	BOLD:ABU7559	A.cremnobates/A.laticeps/A.serratus ABGD	BAST	BAST633-13	-
Astyanax laticeps	LBPV-21681	Brazil	Santa Catarina	Jaragua do Sul/SC	Atlantico	Ribeirao Cavalo	-26.471	-49.182	-	A.cremnobates/A.laticeps/A.serratus	A.cremnobates/A.laticeps/A.serratus GMYC	BOLD:ABU7559	A.cremnobates/A.laticeps/A.serratus ABGD	BAST	BAST634-13	-
Astyanax laticeps	LBPV-21682	Brazil	Santa Catarina	Jaragua do Sul/SC	Atlantico	Ribeirao Cavalo	-26.471	-49.182	-	A.cremnobates/A.laticeps/A.serratus	A.cremnobates/A.laticeps/A.serratus GMYC	BOLD:ABU7559	A.cremnobates/A.laticeps/A.serratus ABGD	BAST	BAST635-13	-
Astyanax laticeps	LBPV-21714	Brazil	Santa Catarina	Garuva/SC	Atlantico	Rio Garuva	-26.003	-48.873	-	A.cremnobates/A.laticeps/A.serratus	A.cremnobates/A.laticeps/A.serratus GMYC	BOLD:ABU7559	A.cremnobates/A.laticeps/A.serratus ABGD	BAST	BAST639-13	-
Astyanax laticeps	LBPV-21738	Brazil	Parana	Morretes/PR	Atlantico	Rio Passa Sete	-25.521	-48.798	-	A.cremnobates/A.laticeps/A.serratus	A.cremnobates/A.laticeps/A.serratus GMYC	BOLD:ABU7559	A.cremnobates/A.laticeps/A.serratus ABGD	BAST	BAST640-13	-
Astyanax laticeps	LBPV-8288	Brazil	-	Jaragua do SulSC	-	Rio Itapucu	-26.447	-49.165	-	A.sp/A.laticeps/A.obscurus/A.rivularis/A.scabripinnis	A.sp/A.laticeps/A.obscurus/A.rivularis/A.scabripinnis GMYC subgroup 02	BOLD:AAC5910	A.sp./A.bockmanni/A.aff.bockmanni/A.bifasciatus/A.dissimlis/A.cf.fasciatus/A.fasciatus/A.aff.intermedius/A.minor/A.paranae/A.rivularis/A.scabripinnis-A.sp/A.laticeps/A.obscurus/A.rivularis/A.scabripinnis-A.fasciatus/A.rivularis/A.scabripinnis ABGD	BAST	BAST536-12	-
Astyanax laticeps	LBPV-8289	Brazil	-	Jaragua do SulSC	-	Rio Itapucu	-26.447	-49.165	-	A.sp/A.laticeps/A.obscurus/A.rivularis/A.scabripinnis	A.sp/A.laticeps/A.obscurus/A.rivularis/A.scabripinnis GMYC subgroup 02	BOLD:AAC5910	A.sp./A.bockmanni/A.aff.bockmanni/A.bifasciatus/A.dissimlis/A.cf.fasciatus/A.fasciatus/A.aff.intermedius/A.minor/A.paranae/A.rivularis/A.scabripinnis-A.sp/A.laticeps/A.obscurus/A.rivularis/A.scabripinnis-A.fasciatus/A.rivularis/A.scabripinnis ABGD	BAST	BAST537-12	-
Astyanax laticeps	LBPV-8290	Brazil	-	Jaragua do SulSC	-	Rio Itapucu	-26.447	-49.165	-	A.sp/A.laticeps/A.obscurus/A.rivularis/A.scabripinnis	A.sp/A.laticeps/A.obscurus/A.rivularis/A.scabripinnis GMYC subgroup 02	BOLD:AAC5910	A.sp./A.bockmanni/A.aff.bockmanni/A.bifasciatus/A.dissimlis/A.cf.fasciatus/A.fasciatus/A.aff.intermedius/A.minor/A.paranae/A.rivularis/A.scabripinnis-A.sp/A.laticeps/A.obscurus/A.rivularis/A.scabripinnis-A.fasciatus/A.rivularis/A.scabripinnis ABGD	BAST	BAST538-12	-
Astyanax laticeps	LBPV-8291	Brazil	-	Jaragua do SulSC	-	Rio Itapucu	-26.447	-49.165	-	A.sp/A.laticeps/A.obscurus/A.rivularis/A.scabripinnis	A.sp/A.laticeps/A.obscurus/A.rivularis/A.scabripinnis GMYC subgroup 02	BOLD:AAC5910	A.sp./A.bockmanni/A.aff.bockmanni/A.bifasciatus/A.dissimlis/A.cf.fasciatus/A.fasciatus/A.aff.intermedius/A.minor/A.paranae/A.rivularis/A.scabripinnis-A.sp/A.laticeps/A.obscurus/A.rivularis/A.scabripinnis-A.fasciatus/A.rivularis/A.scabripinnis ABGD	BAST	BAST539-12	-
Astyanax laticeps	LBPV-8292	Brazil	-	Jaragua do SulSC	-	Rio Itapucu	-26.447	-49.165	-	A.sp/A.laticeps/A.obscurus/A.rivularis/A.scabripinnis	A.sp/A.laticeps/A.obscurus/A.rivularis/A.scabripinnis GMYC subgroup 02	BOLD:AAC5910	A.sp./A.bockmanni/A.aff.bockmanni/A.bifasciatus/A.dissimlis/A.cf.fasciatus/A.fasciatus/A.aff.intermedius/A.minor/A.paranae/A.rivularis/A.scabripinnis-A.sp/A.laticeps/A.obscurus/A.rivularis/A.scabripinnis-A.fasciatus/A.rivularis/A.scabripinnis ABGD	BAST	BAST540-12	-
Astyanax laticeps	LBPV-8327	Brazil	Santa Catarina	Jaragua do Sul/SC	-	Corrego Ribeirao Cavalo	-26.471	-49.183	-	A.sp/A.laticeps/A.ribeiraeD	A.sp/A.laticeps/A.ribeiraeD GMYC	BOLD:AAB3435	A.sp/A.laticeps/A.ribeiraeD ABGD	BAST	BAST1206-13	-
Astyanax laticeps	LBPV-21684	Brazil	Santa Catarina	Jaragua do Sul/SC	Atlantico	Ribeirao Cavalo	-26.471	-49.182	-	A.sp/A.laticeps/A.ribeiraeD	A.sp/A.laticeps/A.ribeiraeD GMYC	BOLD:AAB3435	A.sp/A.laticeps/A.ribeiraeD ABGD	BAST	BAST636-13	-
Astyanax laticeps	LBPV-34323	Brazil	Parana	Matinhos/PR	Atlantico	Ribeirao Jacarei	-25.54	-48.689	-	A.sp/A.laticeps/A.ribeiraeD	A.sp/A.laticeps/A.ribeiraeD GMYC	BOLD:AAB3435	A.sp/A.laticeps/A.ribeiraeD ABGD	BAST	BAST780-13	-
Astyanax magdalenae	LBPV-29556	Venezuela	-	Machiques de PerijaZulia	Rio Santa Rosa	Lago Maracaibo	9.648	-72.582	-	A.magdalenae	A.magdalenae GMYC	BOLD:ABU9326	A.magdalenae ABGD	BAST	BAST223-12	-
Astyanax magdalenae	LBPV-29557	Venezuela	-	Machiques de PerijaZulia	Rio Santa Rosa	Lago Maracaibo	9.648	-72.582	-	A.magdalenae	A.magdalenae GMYC	BOLD:ABU9326	A.magdalenae ABGD	BAST	BAST224-12	-
Astyanax magdalenae	LBPV-29559	Venezuela	-	Machiques de PerijaZulia	Rio Santa Rosa	Lago Maracaibo	9.648	-72.582	-	A.magdalenae	A.magdalenae GMYC	BOLD:ABU9326	A.magdalenae ABGD	BAST	BAST225-12	-
Astyanax magdalenae	LBPV-29582	Venezuela	-	Machiques de PerijaZulia	Lago Maracaibo	Rio Apon	10.162	-72.433	-	A.magdalenae	A.magdalenae GMYC	BOLD:ABU9326	A.magdalenae ABGD	BAST	BAST226-12	-
Astyanax magdalenae	LBPV-29583	Venezuela	-	Machiques de PerijaZulia	Lago Maracaibo	Rio Apon	10.162	-72.433	-	A.magdalenae	A.magdalenae GMYC	BOLD:ABU9326	A.magdalenae ABGD	BAST	BAST227-12	-
Astyanax magdalenae	LBPV-29585	Venezuela	-	Machiques de PerijaZulia	Lago Maracaibo	Rio Apon	10.162	-72.433	-	A.magdalenae	A.magdalenae GMYC	BOLD:ABU9326	A.magdalenae ABGD	BAST	BAST228-12	-
Astyanax marionae	LBPV-40286	Brazil	-	Tangara da SerraMT	Rio Paraguai/La Plata Basin	Corrego Aguas Claras	-14.351	-57.552	-	A.marionae	A.marionae GMYC	BOLD:ABU8768	A.marionae ABGD	BAST	BAST343-12	-
Astyanax marionae	LBPV-40475	Brazil	-	Tangara da SerraMT	Rio Paraguai/La Plata Basin	Corrego Aguas Claras	-14.351	-57.552	-	A.marionae	A.marionae GMYC	BOLD:ABU8768	A.marionae ABGD	BAST	BAST344-12	-
Astyanax marionae	LBPV-40476	Brazil	-	Tangara da SerraMT	Rio Paraguai/La Plata Basin	Corrego Aguas Claras	-14.351	-57.552	-	A.marionae	A.marionae GMYC	BOLD:ABU8768	A.marionae ABGD	BAST	BAST345-12	-
Astyanax marionae	LBPV-40478	Brazil	-	Tangara da SerraMT	Rio Paraguai/La Plata Basin	Corrego Aguas Claras	-14.351	-57.552	-	A.marionae	A.marionae GMYC	BOLD:ABU8768	A.marionae ABGD	BAST	BAST347-12	-
Astyanax metae	LBPV-74627-LBP-18700	Colombia	Meta	Villavicencio/Meta	Rio Meta/Orinoco	Cano Rio Negro	-	-	-	A.metae	A.metae GMYC	BOLD:ACM7428	A.metae ABGD	BAST	BAST1577-14	-
Astyanax metae	LBPV-74628-LBP-18700	Colombia	Meta	Villavicencio/Meta	Rio Meta/Orinoco	Cano Rio Negro	-	-	-	A.metae	A.metae GMYC	BOLD:ACM7428	A.metae ABGD	BAST	BAST1578-14	-
Astyanax metae	LBPV-74629-LBP-18700	Colombia	Meta	Villavicencio/Meta	Rio Meta/Orinoco	Cano Rio Negro	-	-	-	A.metae	A.metae GMYC	BOLD:ACM7428	A.metae ABGD	BAST	BAST1579-14	-
Astyanax metae	LBPV-74630-LBP-18700	Colombia	Meta	Villavicencio/Meta	Rio Meta/Orinoco	Cano Rio Negro	-	-	-	A.metae	A.metae GMYC	BOLD:ACM7428	A.metae ABGD	BAST	BAST1580-14	-
Astyanax metae	LBPV-74631-LBP-18700	Colombia	Meta	Villavicencio/Meta	Rio Meta/Orinoco	Cano Rio Negro	-	-	-	A.metae	A.metae GMYC	BOLD:ACM7428	A.metae ABGD	BAST	BAST1581-14	-
Astyanax mexicanus voucher A1474	-	-	-	-	-	-	-	-	-	A.mexicanus/A.jordani	A.mexicanus/A.jordani GMYC	-	A.mexicanus/A.jordani ABGD	-	-	FJ4394051/gi-229609272
Astyanax mexicanus voucher A1476	-	-	-	-	-	-	-	-	-	A.mexicanus/A.jordani	A.mexicanus/A.jordani GMYC	-	A.mexicanus/A.jordani ABGD	-	-	FJ4393611/gi-229609184
Astyanax mexicanus voucher A441	-	-	-	-	-	-	-	-	-	A.mexicanus/A.jordani	A.mexicanus/A.jordani GMYC	-	A.mexicanus/A.jordani ABGD	-	-	FJ4393621/gi-229609186
Astyanax mexicanus voucher MX002A	-	-	-	-	-	-	-	-	-	A.mexicanus/A.jordani	A.mexicanus/A.jordani GMYC	-	A.mexicanus/A.jordani ABGD	-	-	EU7516511/gi-189164624
Astyanax mexicanus voucher MX002B	-	-	-	-	-	-	-	-	-	A.mexicanus/A.jordani	A.mexicanus/A.jordani GMYC	-	A.mexicanus/A.jordani ABGD	-	-	EU7516471/gi-189164616
Astyanax mexicanus voucher MX002C	-	-	-	-	-	-	-	-	-	A.mexicanus/A.jordani	A.mexicanus/A.jordani GMYC	-	A.mexicanus/A.jordani ABGD	-	-	EU7516551/gi-189164632
Astyanax mexicanus voucher MX002D	-	-	-	-	-	-	-	-	-	A.mexicanus/A.jordani	A.mexicanus/A.jordani GMYC	-	A.mexicanus/A.jordani ABGD	-	-	EU7516501/gi-189164622
Astyanax mexicanus voucher MX002E	-	-	-	-	-	-	-	-	-	A.mexicanus/A.jordani	A.mexicanus/A.jordani GMYC	-	A.mexicanus/A.jordani ABGD	-	-	EU7516491/gi-189164620
Astyanax mexicanus voucher MX003A	-	-	-	-	-	-	-	-	-	A.mexicanus/A.jordani	A.mexicanus/A.jordani GMYC	-	A.mexicanus/A.jordani ABGD	-	-	EU7516521/gi-189164626
Astyanax mexicanus voucher MX003B	-	-	-	-	-	-	-	-	-	A.mexicanus/A.jordani	A.mexicanus/A.jordani GMYC	-	A.mexicanus/A.jordani ABGD	-	-	EU7516451/gi-189164612
Astyanax mexicanus voucher MX003C	-	-	-	-	-	-	-	-	-	A.mexicanus/A.jordani	A.mexicanus/A.jordani GMYC	-	A.mexicanus/A.jordani ABGD	-	-	EU7516441/gi-189164610
Astyanax mexicanus voucher MX003D	-	-	-	-	-	-	-	-	-	A.mexicanus/A.jordani	A.mexicanus/A.jordani GMYC	-	A.mexicanus/A.jordani ABGD	-	-	EU7516431/gi-189164608
Astyanax mexicanus voucher MX003E	-	-	-	-	-	-	-	-	-	A.mexicanus/A.jordani	A.mexicanus/A.jordani GMYC	-	A.mexicanus/A.jordani ABGD	-	-	EU7516461/gi-189164614
Astyanax mexicanus voucher MX009A	-	-	-	-	-	-	-	-	-	A.mexicanus/A.jordani	A.mexicanus/A.jordani GMYC	-	A.mexicanus/A.jordani ABGD	-	-	EU7516391/gi-189164600
Astyanax mexicanus voucher MX009B	-	-	-	-	-	-	-	-	-	A.mexicanus/A.jordani	A.mexicanus/A.jordani GMYC	-	A.mexicanus/A.jordani ABGD	-	-	EU7516421/gi-189164606
Astyanax mexicanus voucher MX009C	-	-	-	-	-	-	-	-	-	A.mexicanus/A.jordani	A.mexicanus/A.jordani GMYC	-	A.mexicanus/A.jordani ABGD	-	-	EU7516531/gi-189164628
Astyanax mexicanus voucher MX009D	-	-	-	-	-	-	-	-	-	A.mexicanus/A.jordani	A.mexicanus/A.jordani GMYC	-	A.mexicanus/A.jordani ABGD	-	-	EU7516361/gi-189164594
Astyanax mexicanus voucher MX009E	-	-	-	-	-	-	-	-	-	A.mexicanus/A.jordani	A.mexicanus/A.jordani GMYC	-	A.mexicanus/A.jordani ABGD	-	-	EU7516371/gi-189164596
Astyanax mexicanus voucher MX010A	-	-	-	-	-	-	-	-	-	A.mexicanus/A.jordani	A.mexicanus/A.jordani GMYC	-	A.mexicanus/A.jordani ABGD	-	-	EU7516381/gi-189164598
Astyanax mexicanus voucher MX010B	-	-	-	-	-	-	-	-	-	A.mexicanus/A.jordani	A.mexicanus/A.jordani GMYC	-	A.mexicanus/A.jordani ABGD	-	-	EU7516481/gi-189164618
Astyanax mexicanus voucher MX010C	-	-	-	-	-	-	-	-	-	A.mexicanus/A.jordani	A.mexicanus/A.jordani GMYC	-	A.mexicanus/A.jordani ABGD	-	-	EU7516401/gi-189164602
Astyanax mexicanus voucher MX010D	-	-	-	-	-	-	-	-	-	A.mexicanus/A.jordani	A.mexicanus/A.jordani GMYC	-	A.mexicanus/A.jordani ABGD	-	-	EU7516341/gi-189164590
Astyanax mexicanus voucher MX010E	-	-	-	-	-	-	-	-	-	A.mexicanus/A.jordani	A.mexicanus/A.jordani GMYC	-	A.mexicanus/A.jordani ABGD	-	-	EU7516351/gi-189164592
Astyanax mexicanus voucher MX262	-	-	-	-	-	-	-	-	-	A.mexicanus/A.jordani	A.mexicanus/A.jordani GMYC	-	A.mexicanus/A.jordani ABGD	-	-	EU7516611/gi-189164644
Astyanax mexicanus voucher MX263	-	-	-	-	-	-	-	-	-	A.mexicanus/A.jordani	A.mexicanus/A.jordani GMYC	-	A.mexicanus/A.jordani ABGD	-	-	EU7516601/gi-189164642
Astyanax mexicanus voucher MX264	-	-	-	-	-	-	-	-	-	A.mexicanus/A.jordani	A.mexicanus/A.jordani GMYC	-	A.mexicanus/A.jordani ABGD	-	-	EU7516591/gi-189164640
Astyanax mexicanus voucher MX265	-	-	-	-	-	-	-	-	-	A.mexicanus/A.jordani	A.mexicanus/A.jordani GMYC	-	A.mexicanus/A.jordani ABGD	-	-	EU7516571/gi-189164636
Astyanax mexicanus voucher MX266	-	-	-	-	-	-	-	-	-	A.mexicanus/A.jordani	A.mexicanus/A.jordani GMYC	-	A.mexicanus/A.jordani ABGD	-	-	EU7516581/gi-189164638
Astyanax mexicanus voucher MX267	-	-	-	-	-	-	-	-	-	A.mexicanus/A.jordani	A.mexicanus/A.jordani GMYC	-	A.mexicanus/A.jordani ABGD	-	-	EU7516331/gi-189164588
Astyanax mexicanus voucher MX268	-	-	-	-	-	-	-	-	-	A.mexicanus/A.jordani	A.mexicanus/A.jordani GMYC	-	A.mexicanus/A.jordani ABGD	-	-	EU7516291/gi-189164580
Astyanax mexicanus voucher MX269	-	-	-	-	-	-	-	-	-	A.mexicanus/A.jordani	A.mexicanus/A.jordani GMYC	-	A.mexicanus/A.jordani ABGD	-	-	EU7516541/gi-189164630
Astyanax mexicanus voucher MX270	-	-	-	-	-	-	-	-	-	A.mexicanus/A.jordani	A.mexicanus/A.jordani GMYC	-	A.mexicanus/A.jordani ABGD	-	-	EU7516411/gi-189164604
Astyanax mexicanus voucher MX271	-	-	-	-	-	-	-	-	-	A.mexicanus/A.jordani	A.mexicanus/A.jordani GMYC	-	A.mexicanus/A.jordani ABGD	-	-	EU7516311/gi-189164584
Astyanax mexicanus voucher MX272	-	-	-	-	-	-	-	-	-	A.mexicanus/A.jordani	A.mexicanus/A.jordani GMYC	-	A.mexicanus/A.jordani ABGD	-	-	EU7516301/gi-189164582
Astyanax mexicanus voucher MX273	-	-	-	-	-	-	-	-	-	A.mexicanus/A.jordani	A.mexicanus/A.jordani GMYC	-	A.mexicanus/A.jordani ABGD	-	-	EU7516321/gi-189164586
Astyanax mexicanus voucher MX274	-	-	-	-	-	-	-	-	-	A.mexicanus/A.jordani	A.mexicanus/A.jordani GMYC	-	A.mexicanus/A.jordani ABGD	-	-	EU7516561/gi-189164634
Astyanax mexicanus voucher NAFF 3083	-	-	-	-	-	-	-	-	-	A.mexicanus/A.jordani	A.mexicanus/A.jordani GMYC	-	A.mexicanus/A.jordani ABGD	-	-	HQ5571521/gi-324023026
Astyanax mexicanus voucher NAFF 3084	-	-	-	-	-	-	-	-	-	A.mexicanus/A.jordani	A.mexicanus/A.jordani GMYC	-	A.mexicanus/A.jordani ABGD	-	-	HQ5571531/gi-324023028
Astyanax mexicanus voucher OM493	-	-	-	-	-	-	-	-	-	A.mexicanus/A.jordani	A.mexicanus/A.jordani GMYC	-	A.mexicanus/A.jordani ABGD	-	-	FJ4394021/gi-229609266
Astyanax mexicanus voucher OM550	-	-	-	-	-	-	-	-	-	A.mexicanus/A.jordani	A.mexicanus/A.jordani GMYC	-	A.mexicanus/A.jordani ABGD	-	-	FJ4394091/gi-229609280
Astyanax mexicanus voucher OM551	-	-	-	-	-	-	-	-	-	A.mexicanus/A.jordani	A.mexicanus/A.jordani GMYC	-	A.mexicanus/A.jordani ABGD	-	-	FJ4394031/gi-229609268
Astyanax mexicanus voucher OM574	-	-	-	-	-	-	-	-	-	A.mexicanus/A.jordani	A.mexicanus/A.jordani GMYC	-	A.mexicanus/A.jordani ABGD	-	-	FJ4394041/gi-229609270
Astyanax minor	LBPV-69198	Brazil	Parana	Saudade do Iguacu/PR	-	Rio Iguacu	-25.601	-52.572	-	A.sp./A.bockmanni/A.aff.bockmanni/A.bifasciatus/A.dissimlis/A.cf.fasciatus/A.fasciatus/A.aff.intermedius/A.minor/A.paranae/A.rivularis/A.scabripinnis	A.sp./A.bockmanni/A.aff.bockmanni/A.bifasciatus/A. biotae/A.dissimlis/A.cf.fasciatus/A.fasciatus/A.aff.intermedius/A.minor/A.paranae/A.rivularis/A.scabripinnis GMYC subgroup 01	BOLD:AAC5910	A.sp./A.bockmanni/A.aff.bockmanni/A.bifasciatus/A.dissimlis/A.cf.fasciatus/A.fasciatus/A.aff.intermedius/A.minor/A.paranae/A.rivularis/A.scabripinnis-A.sp/A.laticeps/A.obscurus/A.rivularis/A.scabripinnis-A.fasciatus/A.rivularis/A.scabripinnis ABGD	BAST	BAST1443-13	-
Astyanax minor	LBPV-69199	Brazil	Parana	Saudade do Iguacu/PR	-	Rio Iguacu	-25.601	-52.572	-	A.sp./A.bockmanni/A.aff.bockmanni/A.bifasciatus/A.dissimlis/A.cf.fasciatus/A.fasciatus/A.aff.intermedius/A.minor/A.paranae/A.rivularis/A.scabripinnis	A.sp./A.bockmanni/A.aff.bockmanni/A.bifasciatus/A. biotae/A.dissimlis/A.cf.fasciatus/A.fasciatus/A.aff.intermedius/A.minor/A.paranae/A.rivularis/A.scabripinnis GMYC subgroup 01	BOLD:AAC5910	A.sp./A.bockmanni/A.aff.bockmanni/A.bifasciatus/A.dissimlis/A.cf.fasciatus/A.fasciatus/A.aff.intermedius/A.minor/A.paranae/A.rivularis/A.scabripinnis-A.sp/A.laticeps/A.obscurus/A.rivularis/A.scabripinnis-A.fasciatus/A.rivularis/A.scabripinnis ABGD	BAST	BAST1444-13	-
Astyanax minor	LBPV-69200	Brazil	Parana	Saudade do Iguacu/PR	-	Rio Iguacu	-25.601	-52.572	-	A.sp./A.bockmanni/A.aff.bockmanni/A.bifasciatus/A.dissimlis/A.cf.fasciatus/A.fasciatus/A.aff.intermedius/A.minor/A.paranae/A.rivularis/A.scabripinnis	A.sp./A.bockmanni/A.aff.bockmanni/A.bifasciatus/A. biotae/A.dissimlis/A.cf.fasciatus/A.fasciatus/A.aff.intermedius/A.minor/A.paranae/A.rivularis/A.scabripinnis GMYC subgroup 01	BOLD:AAC5910	A.sp./A.bockmanni/A.aff.bockmanni/A.bifasciatus/A.dissimlis/A.cf.fasciatus/A.fasciatus/A.aff.intermedius/A.minor/A.paranae/A.rivularis/A.scabripinnis-A.sp/A.laticeps/A.obscurus/A.rivularis/A.scabripinnis-A.fasciatus/A.rivularis/A.scabripinnis ABGD	BAST	BAST1445-13	-
Astyanax minor	LBPV-69201	Brazil	Parana	Saudade do Iguacu/PR	-	Rio Iguacu	-25.601	-52.572	-	A.sp./A.bockmanni/A.aff.bockmanni/A.bifasciatus/A.dissimlis/A.cf.fasciatus/A.fasciatus/A.aff.intermedius/A.minor/A.paranae/A.rivularis/A.scabripinnis	A.sp./A.bockmanni/A.aff.bockmanni/A.bifasciatus/A. biotae/A.dissimlis/A.cf.fasciatus/A.fasciatus/A.aff.intermedius/A.minor/A.paranae/A.rivularis/A.scabripinnis GMYC subgroup 01	BOLD:AAC5910	A.sp./A.bockmanni/A.aff.bockmanni/A.bifasciatus/A.dissimlis/A.cf.fasciatus/A.fasciatus/A.aff.intermedius/A.minor/A.paranae/A.rivularis/A.scabripinnis-A.sp/A.laticeps/A.obscurus/A.rivularis/A.scabripinnis-A.fasciatus/A.rivularis/A.scabripinnis ABGD	BAST	BAST1446-13	-
Astyanax minor	LBPV-69202	Brazil	Parana	Saudade do Iguacu/PR	-	Rio Iguacu	-25.601	-52.572	-	A.sp./A.bockmanni/A.aff.bockmanni/A.bifasciatus/A.dissimlis/A.cf.fasciatus/A.fasciatus/A.aff.intermedius/A.minor/A.paranae/A.rivularis/A.scabripinnis	A.sp./A.bockmanni/A.aff.bockmanni/A.bifasciatus/A. biotae/A.dissimlis/A.cf.fasciatus/A.fasciatus/A.aff.intermedius/A.minor/A.paranae/A.rivularis/A.scabripinnis GMYC subgroup 01	BOLD:AAC5910	A.sp./A.bockmanni/A.aff.bockmanni/A.bifasciatus/A.dissimlis/A.cf.fasciatus/A.fasciatus/A.aff.intermedius/A.minor/A.paranae/A.rivularis/A.scabripinnis-A.sp/A.laticeps/A.obscurus/A.rivularis/A.scabripinnis-A.fasciatus/A.rivularis/A.scabripinnis ABGD	BAST	BAST1447-13	-
Astyanax mutator	LBPV-69006	Guyana	-	Potaro-Siparuni	rio Potaro/rio Essequibo	Kuribrong River	5.352	-59.546	-	A.mutator	A.mutator GMYC subgroup 01	BOLD:ACJ1960	A.mutator ABGD	BAST	BAST1427-13	-
Astyanax mutator	LBPV-69022	Guyana	-	Potaro-Siparuni	rio Potaro/rio Essequibo	Kuribrong River	5.342	-59.542	-	A.mutator	A.mutator GMYC subgroup 02	BOLD:ACJ1960	A.mutator ABGD	BAST	BAST1428-13	-
Astyanax mutator	LBPV-69023	Guyana	-	Potaro-Siparuni	rio Potaro/rio Essequibo	Kuribrong River	5.342	-59.542	-	A.mutator	A.mutator GMYC subgroup 02	BOLD:ACJ1961	A.mutator ABGD	BAST	BAST1429-13	-
Astyanax nasutus voucher A1480	-	-	-	-	-	-	-	-	-	A.nasutus	A.nasutus GMYC	-	A.nasutus ABGD	-	-	FJ4393881/gi-229609238
Astyanax nasutus voucher A1499	-	-	-	-	-	-	-	-	-	A.nasutus	A.nasutus GMYC	-	A.nasutus ABGD	-	-	FJ4393871/gi-229609236
Astyanax nasutus voucher A175	-	-	-	-	-	-	-	-	-	A.nasutus	A.nasutus GMYC	-	A.nasutus ABGD	-	-	FJ4393901/gi-229609242
Astyanax nicaraguensis voucher 1232NI	-	-	-	-	-	-	-	-	-	A.nicaraguensis	A.sp.6-A. nicaraguensis-A. belizanus GMYC	-	A.nicaraguensis ABGD	-	-	FJ4394061/gi-229609274
Astyanax nicaraguensis voucher A55VI	-	-	-	-	-	-	-	-	-	A.nicaraguensis	A.sp.6-A. nicaraguensis-A. belizanus GMYC	-	A.nicaraguensis ABGD	-	-	FJ4393781/gi-229609218
Astyanax nicaraguensis voucher A898NI	-	-	-	-	-	-	-	-	-	A.nicaraguensis	A.sp.6-A. nicaraguensis-A. belizanus GMYC	-	A.nicaraguensis ABGD	-	-	FJ4393791/gi-229609220
Astyanax nicaraguensis voucher CR8	-	-	-	-	-	-	-	-	-	A.nicaraguensis	A.sp.6-A. nicaraguensis-A. belizanus GMYC	-	A.nicaraguensis ABGD	-	-	FJ4393801/gi-229609222
Astyanax obscurus	LBPV-21640	Brazil	Santa Catarina	Jaragua do Sul/SC	Atlantico	Rio Itapucu	-25.447	-49.16	-	A.sp/A.laticeps/A.obscurus/A.rivularis/A.scabripinnis	A.sp/A.laticeps/A.obscurus/A.rivularis/A.scabripinnis GMYC subgroup 02	BOLD:AAC5910	A.sp./A.bockmanni/A.aff.bockmanni/A.bifasciatus/A.dissimlis/A.cf.fasciatus/A.fasciatus/A.aff.intermedius/A.minor/A.paranae/A.rivularis/A.scabripinnis-A.sp/A.laticeps/A.obscurus/A.rivularis/A.scabripinnis-A.fasciatus/A.rivularis/A.scabripinnis ABGD	BAST	BAST628-13	-
Astyanax orthodus voucher JJ28	-	-	-	-	-	-	-	-	-	A.orthodus	A.sp.5-A. orthodus GMYC	-	A.orthodus ABGD	-	-	FJ4394071/gi-229609276
Astyanax pampa	LBPV-21013	Brazil	-	Rio GrandeRS	Atlantico	Pequeno arroio sem nome	-32.11	-52.346	-	A.sp/A.bifasciatus/A.biotae/A.bockmanni/A.cf.fasciatus/A.fasciatus/A.eigenmanniorium/A.cf.pampa/A.pampa./A.parahybae/A.scabripinnis	A.sp/A.bifasciatus/A.biotae/A.bockmanni/A.cf.fasciatus/A.fasciatus/A.eigenmanniorium/A.cf.pampa/A.pampa./A.parahybae/A.scabripinnis GMYC subgroup 02	BOLD:ACK7514	A.sp/A.bifasciatus/A.biotae/A.bockmanni/A.cf.fasciatus/A.fasciatus/A.eigenmanniorium/A.cf.pampa/A.pampa./A.parahybae/A.scabripinnis ABGD subgroup 05	BAST	BAST127-12	-
Astyanax pampa	LBPV-21014	Brazil	-	Rio GrandeRS	Atlantico	Pequeno arroio sem nome	-32.11	-52.346	-	A.sp/A.bifasciatus/A.biotae/A.bockmanni/A.cf.fasciatus/A.fasciatus/A.eigenmanniorium/A.cf.pampa/A.pampa./A.parahybae/A.scabripinnis	A.sp/A.bifasciatus/A.biotae/A.bockmanni/A.cf.fasciatus/A.fasciatus/A.eigenmanniorium/A.cf.pampa/A.pampa./A.parahybae/A.scabripinnis GMYC subgroup 02	BOLD:ACK7514	A.sp/A.bifasciatus/A.biotae/A.bockmanni/A.cf.fasciatus/A.fasciatus/A.eigenmanniorium/A.cf.pampa/A.pampa./A.parahybae/A.scabripinnis ABGD subgroup 05	BAST	BAST128-12	-
Astyanax pampa	LBPV-21016	Brazil	-	Rio GrandeRS	Atlantico	Pequeno arroio sem nome	-32.11	-52.346	-	A.sp/A.bifasciatus/A.biotae/A.bockmanni/A.cf.fasciatus/A.fasciatus/A.eigenmanniorium/A.cf.pampa/A.pampa./A.parahybae/A.scabripinnis	A.sp/A.bifasciatus/A.biotae/A.bockmanni/A.cf.fasciatus/A.fasciatus/A.eigenmanniorium/A.cf.pampa/A.pampa./A.parahybae/A.scabripinnis GMYC subgroup 02	BOLD:ACK7514	A.sp/A.bifasciatus/A.biotae/A.bockmanni/A.cf.fasciatus/A.fasciatus/A.eigenmanniorium/A.cf.pampa/A.pampa./A.parahybae/A.scabripinnis ABGD subgroup 05	BAST	BAST130-12	-
Astyanax pampa	LBPV-21017	Brazil	-	Rio GrandeRS	Atlantico	Pequeno arroio sem nome	-32.11	-52.346	-	A.sp/A.bifasciatus/A.biotae/A.bockmanni/A.cf.fasciatus/A.fasciatus/A.eigenmanniorium/A.cf.pampa/A.pampa./A.parahybae/A.scabripinnis	A.sp/A.bifasciatus/A.biotae/A.bockmanni/A.cf.fasciatus/A.fasciatus/A.eigenmanniorium/A.cf.pampa/A.pampa./A.parahybae/A.scabripinnis GMYC subgroup 02	BOLD:ACK7514	A.sp/A.bifasciatus/A.biotae/A.bockmanni/A.cf.fasciatus/A.fasciatus/A.eigenmanniorium/A.cf.pampa/A.pampa./A.parahybae/A.scabripinnis ABGD subgroup 05	BAST	BAST131-12	-
Astyanax parahybae	LBPV-7072	Brazil	-	PindamonhangabaSP	-	Afluente do Riacho Borboleta	-22.067	-45.467	-	A.sp/A.bifasciatus/A.biotae/A.bockmanni/A.cf.fasciatus/A.fasciatus/A.eigenmanniorium/A.cf.pampa/A.pampa./A.parahybae/A.scabripinnis	A.sp/A.bifasciatus/A.biotae/A.bockmanni/A.cf.fasciatus/A.fasciatus/A.eigenmanniorium/A.cf.pampa/A.pampa./A.parahybae/A.scabripinnis GMYC subgroup 11	BOLD:ACK7514	A.sp/A.bifasciatus/A.biotae/A.bockmanni/A.cf.fasciatus/A.fasciatus/A.eigenmanniorium/A.cf.pampa/A.pampa./A.parahybae/A.scabripinnis ABGD subgroup 04	BAST	BAST528-12	-
Astyanax parahybae voucher LBP-16047	-	-	-	-	-	-	-	-	-	A.sp/A.bifasciatus/A.biotae/A.bockmanni/A.cf.fasciatus/A.fasciatus/A.eigenmanniorium/A.cf.pampa/A.pampa./A.parahybae/A.scabripinnis	A.sp/A.bifasciatus/A.biotae/A.bockmanni/A.cf.fasciatus/A.fasciatus/A.eigenmanniorium/A.cf.pampa/A.pampa./A.parahybae/A.scabripinnis GMYC subgroup 11	-	A.sp/A.bifasciatus/A.biotae/A.bockmanni/A.cf.fasciatus/A.fasciatus/A.eigenmanniorium/A.cf.pampa/A.pampa./A.parahybae/A.scabripinnis ABGD subgroup 04	-	-	GU7020881/gi-295081546
Astyanax parahybae voucher LBP-29088	-	-	-	-	-	-	-	-	-	A.sp/A.bifasciatus/A.biotae/A.bockmanni/A.cf.fasciatus/A.fasciatus/A.eigenmanniorium/A.cf.pampa/A.pampa./A.parahybae/A.scabripinnis	A.sp/A.bifasciatus/A.biotae/A.bockmanni/A.cf.fasciatus/A.fasciatus/A.eigenmanniorium/A.cf.pampa/A.pampa./A.parahybae/A.scabripinnis GMYC subgroup 11	-	A.sp/A.bifasciatus/A.biotae/A.bockmanni/A.cf.fasciatus/A.fasciatus/A.eigenmanniorium/A.cf.pampa/A.pampa./A.parahybae/A.scabripinnis ABGD subgroup 04	-	-	HM0649741/gi-294997840
Astyanax parahybae voucher LBP-29089	-	-	-	-	-	-	-	-	-	A.sp/A.bifasciatus/A.biotae/A.bockmanni/A.cf.fasciatus/A.fasciatus/A.eigenmanniorium/A.cf.pampa/A.pampa./A.parahybae/A.scabripinnis	A.sp/A.bifasciatus/A.biotae/A.bockmanni/A.cf.fasciatus/A.fasciatus/A.eigenmanniorium/A.cf.pampa/A.pampa./A.parahybae/A.scabripinnis GMYC subgroup 11	-	A.sp/A.bifasciatus/A.biotae/A.bockmanni/A.cf.fasciatus/A.fasciatus/A.eigenmanniorium/A.cf.pampa/A.pampa./A.parahybae/A.scabripinnis ABGD subgroup 04	-	-	HM0649751/gi-294997842
Astyanax parahybae voucher LBP-29090	-	-	-	-	-	-	-	-	-	A.sp/A.bifasciatus/A.biotae/A.bockmanni/A.cf.fasciatus/A.fasciatus/A.eigenmanniorium/A.cf.pampa/A.pampa./A.parahybae/A.scabripinnis	A.sp/A.bifasciatus/A.biotae/A.bockmanni/A.cf.fasciatus/A.fasciatus/A.eigenmanniorium/A.cf.pampa/A.pampa./A.parahybae/A.scabripinnis GMYC subgroup 11	-	A.sp/A.bifasciatus/A.biotae/A.bockmanni/A.cf.fasciatus/A.fasciatus/A.eigenmanniorium/A.cf.pampa/A.pampa./A.parahybae/A.scabripinnis ABGD subgroup 04	-	-	HM0649761/gi-294997844
Astyanax parahybae voucher LBP-29091	-	-	-	-	-	-	-	-	-	A.sp/A.bifasciatus/A.biotae/A.bockmanni/A.cf.fasciatus/A.fasciatus/A.eigenmanniorium/A.cf.pampa/A.pampa./A.parahybae/A.scabripinnis	A.sp/A.bifasciatus/A.biotae/A.bockmanni/A.cf.fasciatus/A.fasciatus/A.eigenmanniorium/A.cf.pampa/A.pampa./A.parahybae/A.scabripinnis GMYC subgroup 11	-	A.sp/A.bifasciatus/A.biotae/A.bockmanni/A.cf.fasciatus/A.fasciatus/A.eigenmanniorium/A.cf.pampa/A.pampa./A.parahybae/A.scabripinnis ABGD subgroup 04	-	-	HM0649771/gi-294997846
Astyanax parahybae voucher LBP-29128	-	-	-	-	-	-	-	-	-	A.sp/A.bifasciatus/A.biotae/A.bockmanni/A.cf.fasciatus/A.fasciatus/A.eigenmanniorium/A.cf.pampa/A.pampa./A.parahybae/A.scabripinnis	A.sp/A.bifasciatus/A.biotae/A.bockmanni/A.cf.fasciatus/A.fasciatus/A.eigenmanniorium/A.cf.pampa/A.pampa./A.parahybae/A.scabripinnis GMYC subgroup 11	-	A.sp/A.bifasciatus/A.biotae/A.bockmanni/A.cf.fasciatus/A.fasciatus/A.eigenmanniorium/A.cf.pampa/A.pampa./A.parahybae/A.scabripinnis ABGD subgroup 04	-	-	HM0649781/gi-294997848
Astyanax parahybae voucher LBP-36322	-	-	-	-	-	-	-	-	-	A.sp/A.bifasciatus/A.biotae/A.bockmanni/A.cf.fasciatus/A.fasciatus/A.eigenmanniorium/A.cf.pampa/A.pampa./A.parahybae/A.scabripinnis	A.sp/A.bifasciatus/A.biotae/A.bockmanni/A.cf.fasciatus/A.fasciatus/A.eigenmanniorium/A.cf.pampa/A.pampa./A.parahybae/A.scabripinnis GMYC subgroup 11	-	A.sp/A.bifasciatus/A.biotae/A.bockmanni/A.cf.fasciatus/A.fasciatus/A.eigenmanniorium/A.cf.pampa/A.pampa./A.parahybae/A.scabripinnis ABGD subgroup 04	-	-	HM0649791/gi-294997850
Astyanax parahybae voucher LBP-36323	-	-	-	-	-	-	-	-	-	A.sp/A.bifasciatus/A.biotae/A.bockmanni/A.cf.fasciatus/A.fasciatus/A.eigenmanniorium/A.cf.pampa/A.pampa./A.parahybae/A.scabripinnis	A.sp/A.bifasciatus/A.biotae/A.bockmanni/A.cf.fasciatus/A.fasciatus/A.eigenmanniorium/A.cf.pampa/A.pampa./A.parahybae/A.scabripinnis GMYC subgroup 11	-	A.sp/A.bifasciatus/A.biotae/A.bockmanni/A.cf.fasciatus/A.fasciatus/A.eigenmanniorium/A.cf.pampa/A.pampa./A.parahybae/A.scabripinnis ABGD subgroup 04	-	-	HM0649801/gi-294997852
Astyanax parahybae voucher LBP-36324	-	-	-	-	-	-	-	-	-	A.sp/A.bifasciatus/A.biotae/A.bockmanni/A.cf.fasciatus/A.fasciatus/A.eigenmanniorium/A.cf.pampa/A.pampa./A.parahybae/A.scabripinnis	A.sp/A.bifasciatus/A.biotae/A.bockmanni/A.cf.fasciatus/A.fasciatus/A.eigenmanniorium/A.cf.pampa/A.pampa./A.parahybae/A.scabripinnis GMYC subgroup 11	-	A.sp/A.bifasciatus/A.biotae/A.bockmanni/A.cf.fasciatus/A.fasciatus/A.eigenmanniorium/A.cf.pampa/A.pampa./A.parahybae/A.scabripinnis ABGD subgroup 04	-	-	HM0649811/gi-294997854
Astyanax parahybae voucher LBP-36325	-	-	-	-	-	-	-	-	-	A.sp/A.bifasciatus/A.biotae/A.bockmanni/A.cf.fasciatus/A.fasciatus/A.eigenmanniorium/A.cf.pampa/A.pampa./A.parahybae/A.scabripinnis	A.sp/A.bifasciatus/A.biotae/A.bockmanni/A.cf.fasciatus/A.fasciatus/A.eigenmanniorium/A.cf.pampa/A.pampa./A.parahybae/A.scabripinnis GMYC subgroup 11	-	A.sp/A.bifasciatus/A.biotae/A.bockmanni/A.cf.fasciatus/A.fasciatus/A.eigenmanniorium/A.cf.pampa/A.pampa./A.parahybae/A.scabripinnis ABGD subgroup 04	-	-	HM0649821/gi-294997856
Astyanax parahybae voucher LBP-36327	-	-	-	-	-	-	-	-	-	A.sp/A.bifasciatus/A.biotae/A.bockmanni/A.cf.fasciatus/A.fasciatus/A.eigenmanniorium/A.cf.pampa/A.pampa./A.parahybae/A.scabripinnis	A.sp/A.bifasciatus/A.biotae/A.bockmanni/A.cf.fasciatus/A.fasciatus/A.eigenmanniorium/A.cf.pampa/A.pampa./A.parahybae/A.scabripinnis GMYC subgroup 11	-	A.sp/A.bifasciatus/A.biotae/A.bockmanni/A.cf.fasciatus/A.fasciatus/A.eigenmanniorium/A.cf.pampa/A.pampa./A.parahybae/A.scabripinnis ABGD subgroup 04	-	-	HM0649831/gi-294997858
Astyanax paranae	LBPV-45841	Brazil	Mato Grosso do Sul	Miranda/MS	Rio Paraguai	Rio Abobral	-19.434	-57.052	-	A.sp./A.bockmanni/A.aff.bockmanni/A.bifasciatus/A.dissimlis/A.cf.fasciatus/A.fasciatus/A.aff.intermedius/A.minor/A.paranae/A.rivularis/A.scabripinnis	A.sp./A.bockmanni/A.aff.bockmanni/A.bifasciatus/A. biotae/A.dissimlis/A.cf.fasciatus/A.fasciatus/A.aff.intermedius/A.minor/A.paranae/A.rivularis/A.scabripinnis GMYC subgroup 08	BOLD:AAC5910	A.sp./A.bockmanni/A.aff.bockmanni/A.bifasciatus/A.dissimlis/A.cf.fasciatus/A.fasciatus/A.aff.intermedius/A.minor/A.paranae/A.rivularis/A.scabripinnis-A.sp/A.laticeps/A.obscurus/A.rivularis/A.scabripinnis-A.fasciatus/A.rivularis/A.scabripinnis ABGD	BAST	BAST1113-13	-
Astyanax paranae	LBPV-52776	Brazil	Sao Paulo	Botucatu, SP	Rio Tiete	Rio Capivara	-22.898	-48.389	-	A.sp./A.bockmanni/A.aff.bockmanni/A.bifasciatus/A.dissimlis/A.cf.fasciatus/A.fasciatus/A.aff.intermedius/A.minor/A.paranae/A.rivularis/A.scabripinnis	A.sp./A.bockmanni/A.aff.bockmanni/A.bifasciatus/A. biotae/A.dissimlis/A.cf.fasciatus/A.fasciatus/A.aff.intermedius/A.minor/A.paranae/A.rivularis/A.scabripinnis GMYC subgroup 02	BOLD:AAC5910	A.sp./A.bockmanni/A.aff.bockmanni/A.bifasciatus/A.dissimlis/A.cf.fasciatus/A.fasciatus/A.aff.intermedius/A.minor/A.paranae/A.rivularis/A.scabripinnis-A.sp/A.laticeps/A.obscurus/A.rivularis/A.scabripinnis-A.fasciatus/A.rivularis/A.scabripinnis ABGD	BAST	BAST1121-13	-
Astyanax paranae	LBPV-46317	Brazil	Sao Paulo	Botucatu, SP	Rio Tiete	Rio Capivara	-22.898	-48.389	-	A.sp./A.bockmanni/A.aff.bockmanni/A.bifasciatus/A.dissimlis/A.cf.fasciatus/A.fasciatus/A.aff.intermedius/A.minor/A.paranae/A.rivularis/A.scabripinnis	A.sp./A.bockmanni/A.aff.bockmanni/A.bifasciatus/A. biotae/A.dissimlis/A.cf.fasciatus/A.fasciatus/A.aff.intermedius/A.minor/A.paranae/A.rivularis/A.scabripinnis GMYC subgroup 02	-	A.sp./A.bockmanni/A.aff.bockmanni/A.bifasciatus/A.dissimlis/A.cf.fasciatus/A.fasciatus/A.aff.intermedius/A.minor/A.paranae/A.rivularis/A.scabripinnis-A.sp/A.laticeps/A.obscurus/A.rivularis/A.scabripinnis-A.fasciatus/A.rivularis/A.scabripinnis ABGD	BAST	BAST1510-14	-
Astyanax paranae	LBPV-52787	Brazil	-	Botucatu, SP	Rio Tiete	Rio Capivara	-22.898	-48.389	-	A.sp./A.bockmanni/A.aff.bockmanni/A.bifasciatus/A.dissimlis/A.cf.fasciatus/A.fasciatus/A.aff.intermedius/A.minor/A.paranae/A.rivularis/A.scabripinnis	A.sp./A.bockmanni/A.aff.bockmanni/A.bifasciatus/A. biotae/A.dissimlis/A.cf.fasciatus/A.fasciatus/A.aff.intermedius/A.minor/A.paranae/A.rivularis/A.scabripinnis GMYC subgroup 02	BOLD:AAC5910	A.sp./A.bockmanni/A.aff.bockmanni/A.bifasciatus/A.dissimlis/A.cf.fasciatus/A.fasciatus/A.aff.intermedius/A.minor/A.paranae/A.rivularis/A.scabripinnis-A.sp/A.laticeps/A.obscurus/A.rivularis/A.scabripinnis-A.fasciatus/A.rivularis/A.scabripinnis ABGD	BAST	BAST1520-14	-
Astyanax paranae	LBPV-29219	Brazil	-	MuzambinhoMG	Bacia do Prata/Rio Grande	Afluente do Corrego da Prata	-21.361	-46.556	-	A.sp./A.bockmanni/A.aff.bockmanni/A.bifasciatus/A.dissimlis/A.cf.fasciatus/A.fasciatus/A.aff.intermedius/A.minor/A.paranae/A.rivularis/A.scabripinnis	A.sp./A.bockmanni/A.aff.bockmanni/A.bifasciatus/A. biotae/A.dissimlis/A.cf.fasciatus/A.fasciatus/A.aff.intermedius/A.minor/A.paranae/A.rivularis/A.scabripinnis GMYC subgroup 08	BOLD:AAC5910	A.sp./A.bockmanni/A.aff.bockmanni/A.bifasciatus/A.dissimlis/A.cf.fasciatus/A.fasciatus/A.aff.intermedius/A.minor/A.paranae/A.rivularis/A.scabripinnis-A.sp/A.laticeps/A.obscurus/A.rivularis/A.scabripinnis-A.fasciatus/A.rivularis/A.scabripinnis ABGD	AUPRB	BAST211-12	-
Astyanax paranae	LBPV-29220	Brazil	-	MuzambinhoMG	Bacia do Prata/Rio Grande	Afluente do Corrego da Prata	-21.361	-46.556	-	A.sp./A.bockmanni/A.aff.bockmanni/A.bifasciatus/A.dissimlis/A.cf.fasciatus/A.fasciatus/A.aff.intermedius/A.minor/A.paranae/A.rivularis/A.scabripinnis	A.sp./A.bockmanni/A.aff.bockmanni/A.bifasciatus/A. biotae/A.dissimlis/A.cf.fasciatus/A.fasciatus/A.aff.intermedius/A.minor/A.paranae/A.rivularis/A.scabripinnis GMYC subgroup 08	BOLD:AAC5910	A.sp./A.bockmanni/A.aff.bockmanni/A.bifasciatus/A.dissimlis/A.cf.fasciatus/A.fasciatus/A.aff.intermedius/A.minor/A.paranae/A.rivularis/A.scabripinnis-A.sp/A.laticeps/A.obscurus/A.rivularis/A.scabripinnis-A.fasciatus/A.rivularis/A.scabripinnis ABGD	AUPRB	BAST212-12	-
Astyanax paranae	LBPV-29221	Brazil	-	MuzambinhoMG	Bacia do Prata/Rio Grande	Afluente do Corrego da Prata	-21.361	-46.556	-	A.sp./A.bockmanni/A.aff.bockmanni/A.bifasciatus/A.dissimlis/A.cf.fasciatus/A.fasciatus/A.aff.intermedius/A.minor/A.paranae/A.rivularis/A.scabripinnis	A.sp./A.bockmanni/A.aff.bockmanni/A.bifasciatus/A. biotae/A.dissimlis/A.cf.fasciatus/A.fasciatus/A.aff.intermedius/A.minor/A.paranae/A.rivularis/A.scabripinnis GMYC subgroup 08	BOLD:AAC5910	A.sp./A.bockmanni/A.aff.bockmanni/A.bifasciatus/A.dissimlis/A.cf.fasciatus/A.fasciatus/A.aff.intermedius/A.minor/A.paranae/A.rivularis/A.scabripinnis-A.sp/A.laticeps/A.obscurus/A.rivularis/A.scabripinnis-A.fasciatus/A.rivularis/A.scabripinnis ABGD	AUPRB	BAST213-12	-
Astyanax paranae	LBPV-29247	Brazil	-	MuzambinhoMG	Bacia do Prata/Rio Grande	Corrego do Pequimalo	-21.329	-46.501	-	A.sp./A.bockmanni/A.aff.bockmanni/A.bifasciatus/A.dissimlis/A.cf.fasciatus/A.fasciatus/A.aff.intermedius/A.minor/A.paranae/A.rivularis/A.scabripinnis	A.sp./A.bockmanni/A.aff.bockmanni/A.bifasciatus/A. biotae/A.dissimlis/A.cf.fasciatus/A.fasciatus/A.aff.intermedius/A.minor/A.paranae/A.rivularis/A.scabripinnis GMYC subgroup 08	BOLD:AAC5910	A.sp./A.bockmanni/A.aff.bockmanni/A.bifasciatus/A.dissimlis/A.cf.fasciatus/A.fasciatus/A.aff.intermedius/A.minor/A.paranae/A.rivularis/A.scabripinnis-A.sp/A.laticeps/A.obscurus/A.rivularis/A.scabripinnis-A.fasciatus/A.rivularis/A.scabripinnis ABGD	AUPRB	BAST214-12	-
Astyanax paranae	LBPV-29248	Brazil	-	MuzambinhoMG	Bacia do Prata/Rio Grande	Corrego do Pequimalo	-21.329	-46.501	-	A.sp./A.bockmanni/A.aff.bockmanni/A.bifasciatus/A.dissimlis/A.cf.fasciatus/A.fasciatus/A.aff.intermedius/A.minor/A.paranae/A.rivularis/A.scabripinnis	A.sp./A.bockmanni/A.aff.bockmanni/A.bifasciatus/A. biotae/A.dissimlis/A.cf.fasciatus/A.fasciatus/A.aff.intermedius/A.minor/A.paranae/A.rivularis/A.scabripinnis GMYC subgroup 08	BOLD:AAC5910	A.sp./A.bockmanni/A.aff.bockmanni/A.bifasciatus/A.dissimlis/A.cf.fasciatus/A.fasciatus/A.aff.intermedius/A.minor/A.paranae/A.rivularis/A.scabripinnis-A.sp/A.laticeps/A.obscurus/A.rivularis/A.scabripinnis-A.fasciatus/A.rivularis/A.scabripinnis ABGD	AUPRB	BAST215-12	-
Astyanax paranae	LBPV-40213	Brazil	-	CarrancasMG	Rio Grande/La Plata Basin	Afluente corrego Beijinho	-21.444	-44.602	-	A.sp./A.bockmanni/A.aff.bockmanni/A.bifasciatus/A.dissimlis/A.cf.fasciatus/A.fasciatus/A.aff.intermedius/A.minor/A.paranae/A.rivularis/A.scabripinnis	A.sp./A.bockmanni/A.aff.bockmanni/A.bifasciatus/A. biotae/A.dissimlis/A.cf.fasciatus/A.fasciatus/A.aff.intermedius/A.minor/A.paranae/A.rivularis/A.scabripinnis GMYC subgroup 03	BOLD:AAC5910	A.sp./A.bockmanni/A.aff.bockmanni/A.bifasciatus/A.dissimlis/A.cf.fasciatus/A.fasciatus/A.aff.intermedius/A.minor/A.paranae/A.rivularis/A.scabripinnis-A.sp/A.laticeps/A.obscurus/A.rivularis/A.scabripinnis-A.fasciatus/A.rivularis/A.scabripinnis ABGD	AUPRB	BAST336-12	-
Astyanax paranae	LBPV-40214	Brazil	-	CarrancasMG	Rio Grande/La Plata Basin	Afluente corrego Beijinho	-21.444	-44.602	-	A.sp./A.bockmanni/A.aff.bockmanni/A.bifasciatus/A.dissimlis/A.cf.fasciatus/A.fasciatus/A.aff.intermedius/A.minor/A.paranae/A.rivularis/A.scabripinnis	A.sp./A.bockmanni/A.aff.bockmanni/A.bifasciatus/A. biotae/A.dissimlis/A.cf.fasciatus/A.fasciatus/A.aff.intermedius/A.minor/A.paranae/A.rivularis/A.scabripinnis GMYC subgroup 03	BOLD:AAC5910	A.sp./A.bockmanni/A.aff.bockmanni/A.bifasciatus/A.dissimlis/A.cf.fasciatus/A.fasciatus/A.aff.intermedius/A.minor/A.paranae/A.rivularis/A.scabripinnis-A.sp/A.laticeps/A.obscurus/A.rivularis/A.scabripinnis-A.fasciatus/A.rivularis/A.scabripinnis ABGD	AUPRB	BAST337-12	-
Astyanax paranae	LBPV-40215	Brazil	-	CarrancasMG	Rio Grande/La Plata Basin	Afluente corrego Beijinho	-21.444	-44.602	-	A.sp./A.bockmanni/A.aff.bockmanni/A.bifasciatus/A.dissimlis/A.cf.fasciatus/A.fasciatus/A.aff.intermedius/A.minor/A.paranae/A.rivularis/A.scabripinnis	A.sp./A.bockmanni/A.aff.bockmanni/A.bifasciatus/A. biotae/A.dissimlis/A.cf.fasciatus/A.fasciatus/A.aff.intermedius/A.minor/A.paranae/A.rivularis/A.scabripinnis GMYC subgroup 03	BOLD:AAC5910	A.sp./A.bockmanni/A.aff.bockmanni/A.bifasciatus/A.dissimlis/A.cf.fasciatus/A.fasciatus/A.aff.intermedius/A.minor/A.paranae/A.rivularis/A.scabripinnis-A.sp/A.laticeps/A.obscurus/A.rivularis/A.scabripinnis-A.fasciatus/A.rivularis/A.scabripinnis ABGD	AUPRB	BAST338-12	-
Astyanax paranae	LBPV-40216	Brazil	-	CarrancasMG	Rio Grande/La Plata Basin	Afluente corrego Beijinho	-21.444	-44.602	-	A.sp./A.bockmanni/A.aff.bockmanni/A.bifasciatus/A.dissimlis/A.cf.fasciatus/A.fasciatus/A.aff.intermedius/A.minor/A.paranae/A.rivularis/A.scabripinnis	A.sp./A.bockmanni/A.aff.bockmanni/A.bifasciatus/A. biotae/A.dissimlis/A.cf.fasciatus/A.fasciatus/A.aff.intermedius/A.minor/A.paranae/A.rivularis/A.scabripinnis GMYC subgroup 03	BOLD:AAC5910	A.sp./A.bockmanni/A.aff.bockmanni/A.bifasciatus/A.dissimlis/A.cf.fasciatus/A.fasciatus/A.aff.intermedius/A.minor/A.paranae/A.rivularis/A.scabripinnis-A.sp/A.laticeps/A.obscurus/A.rivularis/A.scabripinnis-A.fasciatus/A.rivularis/A.scabripinnis ABGD	AUPRB	BAST339-12	-
Astyanax paranae	LBPV-40217	Brazil	-	CarrancasMG	Rio Grande/La Plata Basin	Afluente corrego Beijinho	-21.444	-44.602	-	A.sp./A.bockmanni/A.aff.bockmanni/A.bifasciatus/A.dissimlis/A.cf.fasciatus/A.fasciatus/A.aff.intermedius/A.minor/A.paranae/A.rivularis/A.scabripinnis	A.sp./A.bockmanni/A.aff.bockmanni/A.bifasciatus/A. biotae/A.dissimlis/A.cf.fasciatus/A.fasciatus/A.aff.intermedius/A.minor/A.paranae/A.rivularis/A.scabripinnis GMYC subgroup 03	BOLD:AAC5910	A.sp./A.bockmanni/A.aff.bockmanni/A.bifasciatus/A.dissimlis/A.cf.fasciatus/A.fasciatus/A.aff.intermedius/A.minor/A.paranae/A.rivularis/A.scabripinnis-A.sp/A.laticeps/A.obscurus/A.rivularis/A.scabripinnis-A.fasciatus/A.rivularis/A.scabripinnis ABGD	AUPRB	BAST340-12	-
Astyanax paranae	LBPV-42122	Brazil	-	CapitolioMG	Rio Grande/La Plata Basin	Rio Turvo	-20.596	-46.221	Astyanax gr. scabripinnis	A.sp./A.bockmanni/A.aff.bockmanni/A.bifasciatus/A.dissimlis/A.cf.fasciatus/A.fasciatus/A.aff.intermedius/A.minor/A.paranae/A.rivularis/A.scabripinnis	A.sp./A.bockmanni/A.aff.bockmanni/A.bifasciatus/A. biotae/A.dissimlis/A.cf.fasciatus/A.fasciatus/A.aff.intermedius/A.minor/A.paranae/A.rivularis/A.scabripinnis GMYC subgroup 13	BOLD:AAC5910	A.sp./A.bockmanni/A.aff.bockmanni/A.bifasciatus/A.dissimlis/A.cf.fasciatus/A.fasciatus/A.aff.intermedius/A.minor/A.paranae/A.rivularis/A.scabripinnis-A.sp/A.laticeps/A.obscurus/A.rivularis/A.scabripinnis-A.fasciatus/A.rivularis/A.scabripinnis ABGD	AUPRB	BAST369-12	-
[truncated: 560 more rows]
