# Supplementary material for: Highlighting Astyanax Species Diversity through DNA Barcoding
Source: PLoS One. 2016 Dec 19;11(12):e0167203. doi: 10.1371/journal.pone.0167203 (PMC5167228; doi:10.1371/journal.pone.0167203)
Supplement: S2 Table — Pairwise distances between the clusters formed based on NJ-K2P. (XLS) [file pone.0167203.s002.xls]

## Sheet: Supplemental table T2
	A.abramis	A.aeneus/A.hubbsi	A.aeneusA	A.aeneusB	A.anterior	A.argyrimarginatus	A.belizanus	A.bifasciatus	A.bimaculatus/A.lacustrisA	A.bimaculatus/A.lacustrisB	A.bimaculatusA	A.bimaculatusB	A.bimaculatusC	A.bimaculatusD	A.bimaculatusE	A.bimaculatusF	A.bimaculatusG	A.bimaculatusH	A.bimaculatusI	A.bimaculatusJ	A.bimaculatusK	A.bimaculatusL	A.bimaculatusM	A.bimaculatusN	A.bimaculatusO	A.bimaculatusR	A.bimaculatusS	A.burgerai	A.cf.anterior/A.anterior	A.cremnobates	A.cremnobates/A.laticeps/A.serratus	A.dissimilis/A.bifasciatus	A.eigenmanniorium	A.fasciatus_A._viejita_sensu_Melo_2005	A.fasciatus/A.intermedius	A.fasciatus/A.rivularis/A.scabripinnis	A.festae	A.goyanensis	A.guaporensis	A.gymnodontus	A.gymnogenys/A.gymnodontus	A.hamatilis	A.hubbsi	A.janeiroensis/A.ribeiraeC	A.magdalenae	A.marionae	A.metae	A.mexicanus/A.jordani	A.mutator
A.abramis		0.0147356	0.0148479	0.0130344	0.0212201	0.0142014	0.0144639	0.0259336	0.007614	0.00613338	0.0159749	0.0137917	0.0142537	0.013784	0.0146256	0.0135458	0.0138221	0.0118695	0.0126363	0.0121576	0.0133847	0.0250077	0.0156177	0.0262921	0.0189811	0.0114441	0.0144376	0.019307	0.0238582	0.0161895	0.0158897	0.0163521	0.0210347	0.0177623	0.0187125	0.0162791	0.0233934	0.0173749	0.0255262	0.0165369	0.0156867	0.0200442	0.0158857	0.017178	0.0215584	0.0228755	0.0176032	0.0142115	0.0206314
A.aeneus/A.hubbsi	0.139903		0.00750385	0.00708271	0.0190336	0.0158336	0.00758992	0.022881	0.0149534	0.0153405	0.0169098	0.016329	0.0154345	0.0154287	0.0133477	0.0129887	0.0141622	0.0137261	0.0139174	0.0158492	0.0147097	0.0259258	0.017745	0.0202271	0.0186345	0.0142035	0.0159143	0.0214114	0.0215305	0.013094	0.013974	0.0153778	0.0205079	0.0119261	0.0210579	0.0140178	0.0219139	0.0149843	0.0251919	0.0146219	0.0152614	0.0214431	0.00698482	0.0196271	0.0205843	0.0194828	0.0165837	0.00632937	0.0188212
A.aeneusA	0.1289	0.0396829		0.00641882	0.0187887	0.0156163	0.00884081	0.0233921	0.0153823	0.0163076	0.0163847	0.0175224	0.0164514	0.015156	0.0144774	0.0145455	0.0161466	0.0160441	0.0153896	0.0168071	0.0164669	0.0256903	0.0181901	0.0229511	0.0190667	0.0158574	0.0174115	0.0213476	0.0220203	0.0159987	0.0160188	0.0172361	0.0224484	0.0127302	0.019822	0.0153632	0.0233809	0.0167011	0.0253105	0.0165126	0.0160001	0.0220514	0.00930904	0.0195972	0.0218387	0.0209705	0.0174236	0.00561311	0.0201214
A.aeneusB	0.126762	0.0351959	0.0267152		0.0199762	0.0148908	0.00925467	0.0225434	0.01418	0.0148774	0.015656	0.0171027	0.0157984	0.0155084	0.0140626	0.0136484	0.0149401	0.0130747	0.0142063	0.0151889	0.0150731	0.0254281	0.0170215	0.0231329	0.0168265	0.0143019	0.0162962	0.0209586	0.0228276	0.0148414	0.0158493	0.0166459	0.0213336	0.0123011	0.0209427	0.0150434	0.0215155	0.0159312	0.0249276	0.0162099	0.0161348	0.0214062	0.00867529	0.0197665	0.0193161	0.020395	0.0163436	0.00483316	0.0194774
A.anterior	0.197229	0.153908	0.166318	0.167221		0.0215651	0.0209729	0.0265531	0.021431	0.0216504	0.0214351	0.0219571	0.0210894	0.0202999	0.019617	0.0194819	0.0198005	0.0208229	0.0204075	0.0208035	0.0211684	0.0236583	0.0208924	0.022162	0.022409	0.021999	0.0206413	0.0223242	0.0135397	0.0160549	0.0154002	0.0154601	0.024104	0.019916	0.0211194	0.0147309	0.0234021	0.0141415	0.024005	0.0167716	0.0159163	0.0235084	0.0203152	0.0201549	0.0225173	0.0220545	0.020341	0.0196102	0.0230605
A.argyrimarginatus	0.0955181	0.139439	0.133899	0.141523	0.1889		0.0175431	0.0243168	0.0121451	0.01404	0.0143457	0.00948412	0.00787128	0.00961937	0.0103823	0.011562	0.0120226	0.0132339	0.0119726	0.0138264	0.0133558	0.026401	0.0195905	0.0244114	0.0207742	0.013557	0.014196	0.0194148	0.0221841	0.0168478	0.0178545	0.018003	0.0201169	0.0152042	0.0178516	0.0161455	0.0228903	0.0176311	0.0224439	0.0182081	0.0175665	0.0200944	0.0163136	0.0194447	0.0219897	0.0232505	0.019326	0.0149707	0.0212708
A.belizanus	0.128995	0.0387179	0.0458314	0.0480486	0.169262	0.149341		0.0236935	0.0145649	0.0147565	0.018635	0.0177545	0.0173833	0.0170407	0.0161042	0.0153932	0.0159759	0.014763	0.0155146	0.0173995	0.0157187	0.0262231	0.0159038	0.0207568	0.0190309	0.0159015	0.0174145	0.0218852	0.0231678	0.0148383	0.0148303	0.015841	0.0204605	0.0126995	0.0222053	0.0158615	0.0220164	0.0163526	0.0246194	0.0153592	0.0157982	0.0223618	0.0105632	0.0196519	0.0220113	0.0218213	0.0162602	0.00823719	0.0182116
A.bifasciatus	0.266087	0.270042	0.264989	0.257795	0.264727	0.268265	0.266706		0.0271572	0.0271252	0.0255808	0.0241913	0.0258835	0.0235677	0.0252765	0.0248419	0.0241268	0.0258578	0.0264347	0.0275783	0.0251174	0.0239909	0.0239568	0.027733	0.026009	0.0278364	0.0263761	0.023733	0.0267652	0.0222711	0.0237538	0.0247461	0.0233865	0.0259573	0.0238665	0.0229735	0.0232448	0.0220464	0.0257041	0.0236909	0.023478	0.0249796	0.0242281	0.0242615	0.0259433	0.0219956	0.0243257	0.0220843	0.0240671
A.bimaculatus/A.lacustrisA	0.0409037	0.136026	0.129605	0.134357	0.192438	0.0822443	0.128199	0.274502		0.00601788	0.0158589	0.0119406	0.012149	0.0123131	0.0132047	0.0129479	0.012765	0.0126747	0.0127643	0.0126427	0.0130139	0.0261161	0.0164016	0.0251603	0.0200263	0.0115737	0.0133397	0.0195142	0.0227354	0.0162192	0.0163245	0.0165381	0.0207397	0.0160189	0.0196631	0.0171927	0.0220532	0.0169354	0.0251653	0.0159771	0.0170652	0.0201509	0.0151374	0.0171846	0.0229886	0.0226759	0.0178462	0.014358	0.0196113
A.bimaculatus/A.lacustrisB	0.0353335	0.142542	0.140614	0.138526	0.198556	0.0940451	0.136518	0.265921	0.0276326		0.0166029	0.0119304	0.0134022	0.0137591	0.0136422	0.0137468	0.0137766	0.0116426	0.0122751	0.0119294	0.013291	0.0267287	0.0167208	0.0253579	0.021423	0.0119474	0.013107	0.0191642	0.0229476	0.0169239	0.0168403	0.0167448	0.0212549	0.016713	0.0181007	0.0175671	0.0226732	0.0169662	0.0246381	0.0163987	0.017079	0.0196591	0.015452	0.0174329	0.023369	0.0235923	0.0182285	0.0150289	0.0213956
A.bimaculatusA	0.124625	0.144913	0.131496	0.140512	0.196503	0.110689	0.151065	0.270633	0.115218	0.126872		0.0138019	0.0145184	0.0146111	0.0119995	0.0139614	0.0159646	0.0160152	0.0151146	0.0142017	0.0160125	0.028745	0.0170147	0.0250494	0.0218469	0.0133033	0.0167674	0.0220844	0.0246632	0.017963	0.0183726	0.0197296	0.022776	0.0174927	0.0228054	0.0182207	0.0243872	0.0195971	0.0235545	0.0205061	0.0191772	0.0234902	0.0165646	0.0208898	0.0235471	0.0217018	0.0170697	0.0160703	0.0190847
A.bimaculatusB	0.0975103	0.146508	0.144199	0.151898	0.177181	0.0644316	0.149175	0.262869	0.0804735	0.0861709	0.112056		0.00795968	0.010228	0.0102316	0.010877	0.0109581	0.0130663	0.0113099	0.0125368	0.0133602	0.0284317	0.0176985	0.0245196	0.0216566	0.0118133	0.0139544	0.0194679	0.022631	0.0174353	0.0185099	0.0178709	0.0215489	0.0141878	0.019702	0.017808	0.0221802	0.0176402	0.0236335	0.0183083	0.0181464	0.0206906	0.0156264	0.0184777	0.0241297	0.0237066	0.0189508	0.0167411	0.0207564
A.bimaculatusC	0.0869462	0.13552	0.136321	0.142319	0.177119	0.0448971	0.146855	0.269317	0.0759291	0.0876148	0.109844	0.0494741		0.00773643	0.0112316	0.0105087	0.0122334	0.0136647	0.012212	0.0135395	0.0128039	0.0263738	0.0177157	0.0232703	0.0207937	0.0125724	0.0132835	0.0218392	0.0221612	0.0158791	0.0172376	0.0180566	0.0211393	0.0145557	0.019673	0.0155778	0.0233573	0.0161881	0.0222723	0.0174034	0.0161868	0.0218641	0.0162123	0.0212331	0.0242011	0.02379	0.0178068	0.0160976	0.0211783
A.bimaculatusD	0.0985231	0.118569	0.118451	0.128045	0.180309	0.0614607	0.12727	0.2557	0.0800493	0.0945405	0.111923	0.0701393	0.0462146		0.012061	0.0118105	0.0131357	0.0137516	0.0134644	0.0146122	0.0130226	0.0252893	0.017332	0.0226614	0.0181112	0.0137747	0.0135153	0.0216849	0.0224131	0.0140939	0.015353	0.0162454	0.0227855	0.0153155	0.0200071	0.0151201	0.0209406	0.015796	0.0233183	0.0157909	0.0155007	0.0209276	0.0158483	0.0204963	0.0219089	0.0201424	0.0172023	0.0155299	0.0186876
A.bimaculatusE	0.0951675	0.133848	0.13726	0.142455	0.175805	0.0728565	0.141601	0.275033	0.086827	0.0929597	0.0964278	0.0722677	0.0640869	0.0775067		0.00963631	0.0110339	0.0133694	0.011305	0.0126025	0.0129124	0.0265132	0.016606	0.0228805	0.0186518	0.0120705	0.0131692	0.0192412	0.0224342	0.0158706	0.0157289	0.0169073	0.0209864	0.0138336	0.0188402	0.0166476	0.0220934	0.0164236	0.0222403	0.0172566	0.0178252	0.0201928	0.0146042	0.0175474	0.0225131	0.0219885	0.0165213	0.0149376	0.0196213
A.bimaculatusF	0.0881807	0.119507	0.119828	0.123613	0.167632	0.0810796	0.130859	0.263401	0.0791115	0.0869995	0.11193	0.0819012	0.0668466	0.0781552	0.0631417		0.00759886	0.0134105	0.0125452	0.0129868	0.0136041	0.0250304	0.0168441	0.0218453	0.0196494	0.0133564	0.0149529	0.0207221	0.0219436	0.0147495	0.0153855	0.0159403	0.0196678	0.0141933	0.0183632	0.0152441	0.0222116	0.0152589	0.0218436	0.0160869	0.0163112	0.0201283	0.0144554	0.0190091	0.021543	0.0199986	0.0172996	0.014378	0.0186675
A.bimaculatusG	0.106329	0.134899	0.14868	0.141494	0.178635	0.0906215	0.145724	0.273556	0.0946809	0.100864	0.129809	0.0830223	0.0831194	0.0979012	0.0754121	0.0364915		0.0134046	0.0143549	0.0137858	0.0138637	0.0240014	0.0193615	0.021777	0.0203778	0.0142255	0.0148077	0.0194804	0.0239487	0.01662	0.0166852	0.0168624	0.0206213	0.0145304	0.0190972	0.0161106	0.0237209	0.016291	0.0222907	0.0171033	0.0172738	0.0191841	0.0154406	0.018152	0.0221968	0.0213015	0.0187401	0.0149802	0.0194357
A.bimaculatusH	0.0810387	0.128939	0.145437	0.128416	0.181167	0.0999373	0.139743	0.27663	0.0801239	0.0804273	0.135305	0.0933388	0.0881082	0.0880975	0.0875823	0.0910309	0.103817		0.0100855	0.0101976	0.0114171	0.0271198	0.0176224	0.0259616	0.019018	0.0101997	0.0122372	0.0210098	0.0230588	0.013927	0.0145732	0.0147267	0.0217809	0.0151137	0.020391	0.0146163	0.0227822	0.0151018	0.0262298	0.0159072	0.0154178	0.01982	0.0133583	0.019332	0.0205534	0.0221972	0.0174319	0.013746	0.021592
A.bimaculatusI	0.0856105	0.120908	0.126181	0.120863	0.183618	0.0895979	0.122774	0.293835	0.0783996	0.0793892	0.119006	0.0904106	0.0848549	0.0941828	0.0804596	0.079926	0.0991007	0.0661664		0.00789871	0.00947787	0.0283033	0.0164668	0.0243623	0.021125	0.00828847	0.0100449	0.0216074	0.0223999	0.0143906	0.0147154	0.0160321	0.021765	0.0155656	0.0202794	0.0146373	0.0220569	0.0167233	0.0250196	0.0162329	0.0151018	0.0206059	0.0143978	0.0201363	0.0230122	0.0224525	0.017107	0.014296	0.0217544
A.bimaculatusJ	0.0779023	0.13182	0.141858	0.13144	0.190635	0.091659	0.142073	0.293842	0.0733441	0.0715427	0.112384	0.0944642	0.0905629	0.0953065	0.0881448	0.085401	0.0987753	0.0772763	0.0483296		0.0117429	0.0278168	0.0169607	0.0244092	0.0221533	0.00937878	0.0123202	0.0224024	0.0226638	0.0154832	0.0157512	0.0167444	0.022312	0.0170003	0.0203077	0.0155703	0.0225859	0.0176513	0.0248295	0.0172274	0.0162472	0.0207319	0.0165422	0.0199279	0.0240008	0.0228698	0.0184409	0.0157479	0.0209785
A.bimaculatusK	0.0893017	0.118347	0.123972	0.119431	0.179609	0.0917971	0.122324	0.276062	0.0784814	0.0841005	0.126325	0.103854	0.0926945	0.0914414	0.0974436	0.087779	0.0991111	0.0932081	0.0513472	0.0685214		0.0277275	0.0168193	0.0241172	0.0196501	0.00740351	0.00467241	0.0215053	0.0240284	0.0155425	0.0162591	0.0175455	0.0220907	0.0148826	0.020942	0.0164994	0.0219334	0.0182168	0.0255052	0.0172854	0.0166961	0.0207467	0.0161049	0.020171	0.0212334	0.0205542	0.0177566	0.0153476	0.0219409
A.bimaculatusL	0.251402	0.256942	0.250143	0.251084	0.254613	0.258931	0.253662	0.275258	0.239389	0.251336	0.271147	0.272305	0.263866	0.259452	0.254711	0.242824	0.240962	0.264071	0.251965	0.254152	0.253977		0.0301196	0.0287476	0.0256839	0.0296245	0.0275285	0.0253912	0.0285581	0.0238277	0.0229165	0.0242346	0.0225675	0.0241538	0.0240605	0.0233	0.0254976	0.0250242	0.0280422	0.0240651	0.0234071	0.0256165	0.0253753	0.0239128	0.0256687	0.0241708	0.0310752	0.0249961	0.024927
A.bimaculatusM	0.157448	0.162529	0.15076	0.154004	0.185917	0.184649	0.149115	0.27245	0.151049	0.160776	0.159716	0.167697	0.176316	0.171964	0.170752	0.169329	0.180767	0.173645	0.159233	0.162546	0.165407	0.278303		0.0200745	0.021185	0.0156832	0.0185515	0.0183039	0.0237075	0.0172372	0.0159822	0.016968	0.0226041	0.0156695	0.0190565	0.0170421	0.0226537	0.0166467	0.0217847	0.0173331	0.0170568	0.0206073	0.0186608	0.0179212	0.0227891	0.0216119	0.0112967	0.0168376	0.021665
A.bimaculatusN	0.254162	0.209917	0.215118	0.223284	0.215103	0.229889	0.212007	0.305146	0.234283	0.23968	0.241119	0.225119	0.229488	0.214631	0.226888	0.209688	0.209481	0.238513	0.22502	0.231065	0.216103	0.289732	0.205502		0.0250963	0.0244972	0.0251273	0.0227364	0.0223345	0.0204379	0.0208808	0.0209524	0.0219478	0.0207256	0.0240338	0.022614	0.0225449	0.0207692	0.0260009	0.0225326	0.0225224	0.0227891	0.0239856	0.0233019	0.0245319	0.0229547	0.0255721	0.0225639	0.0256714
A.bimaculatusO	0.192186	0.190863	0.185955	0.177752	0.23367	0.196902	0.187105	0.289094	0.185875	0.205452	0.216203	0.199763	0.186949	0.180502	0.184482	0.182423	0.194231	0.189055	0.192003	0.207463	0.178176	0.238204	0.216241	0.257336		0.0204579	0.0200521	0.0206584	0.0238792	0.0189499	0.0201046	0.0192367	0.0242375	0.0180243	0.0232462	0.0207891	0.0213109	0.0218644	0.0236744	0.0204121	0.0201318	0.0224279	0.0190392	0.0217437	0.0182503	0.0199303	0.0199042	0.0189701	0.0204277
A.bimaculatusR	0.0817931	0.126548	0.125634	0.123686	0.185048	0.083378	0.136699	0.287804	0.074694	0.0821638	0.106744	0.098717	0.0881736	0.0952365	0.0929372	0.086097	0.103844	0.0827064	0.0457889	0.0539568	0.0346673	0.26699	0.144203	0.22909	0.19102		0.00790603	0.0208604	0.0238564	0.0153249	0.0160253	0.0171772	0.0222311	0.0152164	0.0210081	0.015911	0.0231729	0.0175015	0.025599	0.0175797	0.0166597	0.0204425	0.014641	0.0203832	0.0229834	0.0224868	0.0169138	0.0148958	0.022506
A.bimaculatusS	0.10352	0.118679	0.130015	0.124379	0.185048	0.101922	0.12924	0.288875	0.0806997	0.0886148	0.129343	0.112566	0.102762	0.0990606	0.110832	0.101769	0.107025	0.097117	0.0557641	0.070985	0.0152384	0.253971	0.169648	0.221843	0.186755	0.039822		0.0204201	0.0234342	0.0164657	0.0172911	0.0178016	0.0236604	0.015872	0.0211061	0.0173537	0.0214666	0.0177682	0.0262389	0.0176769	0.0180337	0.0208728	0.0157133	0.0198953	0.021231	0.0204676	0.0182299	0.016205	0.0221792
A.burgerai	0.202776	0.196688	0.205753	0.203626	0.21083	0.198954	0.199727	0.261429	0.200957	0.198966	0.216753	0.199883	0.200674	0.201391	0.201984	0.204644	0.196666	0.208611	0.210896	0.217982	0.210316	0.244354	0.203972	0.243213	0.203657	0.204183	0.209492		0.024003	0.0210486	0.0213182	0.0198742	0.024535	0.0216643	0.00979559	0.0216525	0.0211964	0.0220265	0.0236481	0.019976	0.0227877	0.00906151	0.0209325	0.00714037	0.0219851	0.0211785	0.0195447	0.020645	0.0236096
A.cf.anterior/A.anterior	0.219748	0.207353	0.22235	0.221455	0.0997005	0.195596	0.214243	0.270472	0.212308	0.218295	0.231197	0.200376	0.20916	0.213514	0.207818	0.200919	0.2054	0.219842	0.214495	0.212315	0.207967	0.264329	0.219998	0.228286	0.235909	0.207579	0.209533	0.225857		0.0229044	0.0226173	0.0207865	0.0206827	0.0233442	0.0243185	0.0221995	0.0212691	0.0194092	0.022644	0.0210209	0.022516	0.0245039	0.0226513	0.0220208	0.0223647	0.0187007	0.0216947	0.0223845	0.0249845
A.cremnobates	0.153277	0.128771	0.147597	0.138589	0.130525	0.15583	0.133131	0.25725	0.15479	0.161777	0.164388	0.145779	0.137348	0.139483	0.135705	0.128246	0.145619	0.135796	0.132577	0.149139	0.129487	0.245297	0.143946	0.214842	0.182873	0.142036	0.147676	0.218421	0.201232		0.00506364	0.00721617	0.0231567	0.0126134	0.0205011	0.00733678	0.0209352	0.00969738	0.0224714	0.00825733	0.00738019	0.0193148	0.0139608	0.0203303	0.0218906	0.0194904	0.0176576	0.0143816	0.0201527
A.cremnobates/A.laticeps/A.serratus	0.151551	0.12589	0.135054	0.133585	0.121837	0.160713	0.120188	0.260589	0.146355	0.15703	0.159691	0.145151	0.140602	0.140913	0.13521	0.127572	0.145091	0.1434	0.132071	0.144412	0.125971	0.230877	0.136617	0.209725	0.178077	0.13806	0.1426	0.213453	0.197266	0.020399		0.00714708	0.0229696	0.0125952	0.0200489	0.00802309	0.0220312	0.0106713	0.0231291	0.00849624	0.00693259	0.0190904	0.0148845	0.0201867	0.0216623	0.0194182	0.0181351	0.0152833	0.0201915
A.dissimilis/A.bifasciatus	0.153925	0.142346	0.144429	0.146942	0.124701	0.15396	0.13649	0.274035	0.152024	0.158497	0.163571	0.152267	0.141849	0.147859	0.131603	0.12461	0.142296	0.140512	0.136429	0.154912	0.136662	0.247156	0.151747	0.206694	0.180348	0.152769	0.149998	0.201375	0.205196	0.0391912	0.0331361		0.0234319	0.0131026	0.0194142	0.00687215	0.0202492	0.00962018	0.0226911	0.0067314	0.00783184	0.0192502	0.0160191	0.0190836	0.022106	0.0209182	0.0185063	0.0158731	0.0204786
A.eigenmanniorium	0.21016	0.217397	0.220308	0.217037	0.248798	0.208455	0.225045	0.243308	0.213396	0.210638	0.220155	0.212847	0.202548	0.22166	0.214793	0.199961	0.214027	0.218905	0.220434	0.233525	0.217003	0.230139	0.226387	0.244061	0.237725	0.227553	0.227288	0.222032	0.226402	0.229781	0.230199	0.220044		0.0206954	0.022899	0.0249095	0.0218464	0.0251118	0.02547	0.0241665	0.0253378	0.0240981	0.0206849	0.0232532	0.0226328	0.0229703	0.0248293	0.0210045	0.0247275
A.fasciatus_A._viejita_sensu_Melo_2005	0.136876	0.0884997	0.099234	0.0949079	0.168631	0.138184	0.097202	0.282658	0.126137	0.138727	0.145583	0.121916	0.121011	0.124257	0.108095	0.112814	0.128674	0.124003	0.136432	0.140434	0.134855	0.252018	0.143683	0.214019	0.180569	0.142775	0.14724	0.209206	0.226087	0.109643	0.105251	0.114064	0.218723		0.0201019	0.0136118	0.0205725	0.0142319	0.0222389	0.0141361	0.0144645	0.0193156	0.0127506	0.0194467	0.0219561	0.0224289	0.0180264	0.0119041	0.0178756
A.fasciatus/A.intermedius	0.203835	0.192961	0.19401	0.196018	0.20486	0.188207	0.207929	0.26379	0.202201	0.200034	0.209854	0.193823	0.19885	0.196729	0.206453	0.188848	0.192512	0.215902	0.211686	0.202127	0.206161	0.251282	0.197055	0.238922	0.228203	0.207658	0.210266	0.0524291	0.218936	0.207783	0.199341	0.19612	0.225904	0.20868		0.020602	0.0219012	0.0210002	0.0211577	0.0199616	0.0217663	0.0100746	0.0209722	0.00877493	0.0226758	0.0233184	0.0210612	0.0199465	0.0225642
A.fasciatus/A.rivularis/A.scabripinnis	0.150321	0.146794	0.14586	0.14652	0.117732	0.142646	0.144999	0.256148	0.150472	0.161294	0.151846	0.142255	0.127905	0.136881	0.136211	0.124123	0.145241	0.135577	0.138094	0.149918	0.139233	0.247009	0.146736	0.213115	0.193599	0.14994	0.157118	0.221121	0.220098	0.0419845	0.040346	0.0372184	0.236983	0.122523	0.208161		0.0215848	0.00782023	0.0219782	0.00828922	0.00521942	0.0201117	0.0155417	0.021483	0.0228726	0.0214728	0.0180578	0.0151847	0.0220292
A.festae	0.225936	0.235829	0.241374	0.232103	0.236249	0.222071	0.2264	0.264947	0.219504	0.230047	0.244604	0.219217	0.218509	0.225397	0.224897	0.210613	0.223738	0.220228	0.218428	0.229216	0.214781	0.261471	0.212311	0.241806	0.194925	0.230819	0.216702	0.229465	0.217095	0.193952	0.195556	0.197333	0.201062	0.212265	0.228415	0.203321		0.022459	0.0230623	0.0193558	0.021483	0.0203116	0.0227552	0.0213903	0.0248792	0.0200936	0.0223303	0.0221445	0.0240775
A.goyanensis	0.160746	0.145686	0.148398	0.14754	0.117634	0.158154	0.141606	0.248874	0.152787	0.154519	0.157751	0.145672	0.139277	0.146303	0.141804	0.12838	0.14228	0.151263	0.143188	0.165398	0.140666	0.243617	0.147573	0.191574	0.193379	0.150463	0.150912	0.216041	0.204377	0.0598582	0.0603721	0.0525644	0.233073	0.143992	0.206773	0.0365119	0.206698		0.021319	0.00907233	0.00850865	0.0207044	0.0158247	0.0217679	0.0232169	0.0216056	0.0190096	0.0156235	0.021718
A.guaporensis	0.234911	0.22564	0.226666	0.228062	0.228862	0.196754	0.235658	0.299929	0.23058	0.227976	0.232637	0.21654	0.213504	0.214683	0.21374	0.208156	0.209647	0.238841	0.220924	0.220633	0.21826	0.290952	0.193553	0.251988	0.251652	0.212313	0.219456	0.257131	0.223309	0.199744	0.209879	0.206954	0.280424	0.199195	0.252417	0.206319	0.236265	0.213256		0.0236598	0.0229472	0.0211443	0.0250578	0.0209994	0.0226511	0.023693	0.0226521	0.0250144	0.0228655
A.gymnodontus	0.167373	0.142481	0.152716	0.148384	0.122988	0.158813	0.139831	0.25947	0.153436	0.163366	0.173131	0.154629	0.15011	0.151605	0.144699	0.130015	0.147577	0.145165	0.139771	0.163529	0.139421	0.24277	0.151991	0.221081	0.18709	0.152042	0.153284	0.20509	0.203579	0.0407261	0.0402435	0.0319943	0.237831	0.124766	0.198789	0.0446756	0.185117	0.0524187	0.216243		0.0082968	0.0197225	0.0164407	0.0193881	0.0229318	0.0189713	0.0190277	0.0157934	0.021575
A.gymnogenys/A.gymnodontus	0.149999	0.138716	0.139357	0.135818	0.122592	0.153724	0.130392	0.258222	0.150418	0.157434	0.162527	0.148089	0.130739	0.141535	0.145043	0.133949	0.156667	0.142334	0.133162	0.149247	0.131653	0.234376	0.145203	0.207738	0.177337	0.141535	0.149357	0.216944	0.212952	0.0379915	0.032279	0.0427395	0.233365	0.125986	0.209675	0.021221	0.199375	0.0404758	0.218707	0.0468504		0.0213909	0.0169389	0.0226652	0.0220548	0.0208107	0.0192567	0.015748	0.0214449
A.hamatilis	0.218017	0.198466	0.210432	0.204118	0.222518	0.19404	0.209225	0.26785	0.206808	0.210446	0.207418	0.212348	0.203624	0.200205	0.203963	0.202442	0.192287	0.200122	0.200538	0.20844	0.207181	0.242435	0.213831	0.243325	0.213411	0.202008	0.203932	0.0481285	0.226095	0.212495	0.205803	0.194825	0.224108	0.211826	0.0672013	0.210056	0.225737	0.209196	0.248449	0.202057	0.214368		0.0224419	0.00852258	0.0208556	0.0218737	0.0204571	0.0206717	0.020041
A.hubbsi	0.144982	0.0321785	0.0483843	0.0455137	0.161748	0.139765	0.0529665	0.277696	0.13616	0.143673	0.145697	0.138943	0.139103	0.125398	0.136973	0.125511	0.145791	0.134609	0.128125	0.145267	0.121504	0.260308	0.167743	0.232971	0.195901	0.125368	0.121183	0.195271	0.208075	0.135424	0.131142	0.146593	0.224253	0.0969883	0.195752	0.157007	0.23892	0.15061	0.226162	0.14689	0.149217	0.201957		0.0187749	0.0204301	0.0195681	0.0161225	0.00801723	0.0206001
A.janeiroensis/A.ribeiraeC	0.207654	0.185412	0.195635	0.194883	0.199396	0.204345	0.1971	0.274559	0.199436	0.202103	0.203748	0.20899	0.20638	0.200887	0.200696	0.204034	0.194805	0.204256	0.207039	0.209105	0.203588	0.238928	0.190945	0.242355	0.217476	0.203618	0.196851	0.0411005	0.212818	0.211315	0.205829	0.197372	0.21443	0.213579	0.0519822	0.220187	0.232514	0.212573	0.242899	0.200785	0.217868	0.0514424	0.181153		0.0219823	0.0206167	0.0187315	0.0187763	0.0207785
A.magdalenae	0.226977	0.224333	0.227148	0.213634	0.22252	0.228825	0.228168	0.301295	0.225608	0.237386	0.252772	0.223129	0.226257	0.219942	0.229267	0.214876	0.223022	0.224308	0.220693	0.229516	0.212404	0.257956	0.197468	0.234466	0.155707	0.223171	0.218692	0.225576	0.213247	0.201576	0.196394	0.207224	0.227782	0.207069	0.227669	0.216722	0.221242	0.211075	0.227905	0.208479	0.20224	0.222482	0.229177	0.238796		0.0220054	0.024295	0.0206675	0.023187
A.marionae	0.22327	0.200183	0.213901	0.208502	0.213938	0.219936	0.221718	0.264507	0.215787	0.227289	0.201844	0.226954	0.223728	0.204543	0.207912	0.194459	0.19913	0.217702	0.2306	0.224183	0.207854	0.255495	0.192788	0.234286	0.213938	0.211323	0.206724	0.200226	0.2117	0.19692	0.193131	0.207259	0.225351	0.204943	0.208142	0.212885	0.20463	0.204934	0.231456	0.195437	0.209219	0.193712	0.213383	0.190228	0.193007		0.0225874	0.0200109	0.022741
A.metae	0.178377	0.173965	0.168999	0.168424	0.188067	0.188778	0.169685	0.256434	0.169905	0.175899	0.170475	0.174863	0.168073	0.176232	0.161716	0.177791	0.185443	0.176644	0.173577	0.178725	0.188632	0.277937	0.0939549	0.241877	0.211098	0.171021	0.193058	0.217585	0.204513	0.154226	0.156143	0.170852	0.226306	0.172015	0.218797	0.166212	0.205672	0.168959	0.209164	0.163331	0.169994	0.223241	0.169294	0.210545	0.211725	0.217779		0.0169883	0.0214691
A.mexicanus/A.jordani	0.130703	0.0336854	0.0229012	0.0229703	0.159145	0.133807	0.0445112	0.258756	0.125673	0.13591	0.136266	0.140459	0.137583	0.117402	0.143307	0.122049	0.143356	0.133383	0.125408	0.138211	0.123074	0.247586	0.149487	0.221591	0.186916	0.123544	0.128707	0.192051	0.211056	0.136139	0.132542	0.144126	0.215948	0.0891753	0.1901	0.149645	0.233325	0.148745	0.224266	0.148188	0.135959	0.194933	0.0395369	0.182869	0.218352	0.205351	0.178758		0.0194732
A.mutator	0.184953	0.180317	0.191351	0.190861	0.200438	0.186442	0.179227	0.263311	0.173839	0.18504	0.175757	0.19671	0.18432	0.161251	0.17914	0.166316	0.184983	0.190646	0.197059	0.192129	0.192672	0.230231	0.199952	0.243366	0.183173	0.190078	0.202248	0.192829	0.209094	0.171916	0.164863	0.18182	0.227862	0.159001	0.189021	0.188823	0.226934	0.19478	0.231009	0.191573	0.18712	0.176416	0.185119	0.170788	0.218717	0.199559	0.192972	0.185188
A.nasutus	0.13299	0.0522359	0.0561451	0.0533273	0.167139	0.137551	0.0511576	0.261493	0.138497	0.143982	0.145915	0.139183	0.125957	0.114663	0.127815	0.116282	0.128625	0.126312	0.120142	0.129047	0.123622	0.245086	0.161192	0.213737	0.189261	0.131965	0.130568	0.210564	0.216028	0.127671	0.121298	0.136653	0.228617	0.0929841	0.205701	0.140184	0.232013	0.143704	0.225357	0.139124	0.131402	0.206697	0.0598175	0.200782	0.221454	0.198325	0.164751	0.0590455	0.17092
A.nicaraguensis	0.126263	0.0314566	0.0364008	0.0336806	0.168459	0.141423	0.027549	0.265397	0.129649	0.13296	0.147628	0.141619	0.132869	0.117538	0.1358	0.121128	0.13595	0.129889	0.117119	0.131446	0.120589	0.243831	0.162866	0.217217	0.182007	0.12886	0.127498	0.19927	0.218165	0.135901	0.132205	0.147834	0.219133	0.0936513	0.203746	0.153168	0.240035	0.152569	0.23919	0.147426	0.14276	0.209256	0.0442853	0.197393	0.222979	0.218074	0.165747	0.0357248	0.182845
A.orthodus	0.12189	0.0330457	0.0378745	0.0341997	0.159934	0.136051	0.0387781	0.272186	0.120107	0.130562	0.139397	0.135005	0.129444	0.114162	0.130619	0.121708	0.141687	0.126471	0.110444	0.129733	0.10977	0.236874	0.157204	0.217001	0.17835	0.117793	0.116558	0.192849	0.212479	0.122722	0.116966	0.135798	0.212321	0.0865592	0.189218	0.140253	0.233799	0.150719	0.236233	0.134557	0.1289	0.195075	0.0396301	0.183829	0.219287	0.211274	0.165109	0.0370599	0.189255
A.pelecus	0.20886	0.177403	0.185268	0.187488	0.199909	0.206987	0.1871	0.26165	0.201207	0.211484	0.197239	0.214796	0.208187	0.197672	0.210763	0.194371	0.188011	0.221755	0.213306	0.208662	0.188239	0.245297	0.195484	0.216532	0.200684	0.19812	0.189328	0.0697094	0.220778	0.211661	0.206054	0.201709	0.220893	0.202606	0.0691225	0.229474	0.214677	0.209526	0.256096	0.203982	0.220256	0.0937236	0.189263	0.0644532	0.234315	0.174593	0.217196	0.177239	0.173506
A.petenensis	0.135062	0.0261302	0.0242748	0.0217144	0.168191	0.142022	0.0367146	0.257295	0.133491	0.139883	0.146397	0.150322	0.143341	0.124285	0.147984	0.128898	0.144781	0.135724	0.122758	0.140561	0.12427	0.252756	0.152721	0.214396	0.183917	0.12861	0.127249	0.198716	0.213397	0.141906	0.13696	0.153477	0.22276	0.0980477	0.195657	0.15417	0.238752	0.150914	0.238421	0.150976	0.143185	0.195965	0.035411	0.190532	0.222868	0.211028	0.163954	0.0249011	0.194584
A.pirapuan	0.161249	0.147732	0.151462	0.147511	0.192583	0.17157	0.138726	0.257957	0.145571	0.153395	0.177625	0.165207	0.163495	0.157006	0.163894	0.162937	0.167403	0.162998	0.148877	0.164528	0.159104	0.293888	0.0833104	0.221843	0.218011	0.162955	0.1591	0.199423	0.208208	0.147167	0.14957	0.153426	0.215461	0.137168	0.187335	0.161269	0.197018	0.161822	0.2192	0.145336	0.155192	0.204262	0.163781	0.187699	0.208232	0.206506	0.117829	0.149076	0.180035
A.ribeirae	0.206346	0.190962	0.19782	0.199778	0.205737	0.213521	0.191509	0.274637	0.194474	0.208006	0.219543	0.210709	0.209253	0.204748	0.213157	0.207502	0.198941	0.218593	0.208607	0.208339	0.205674	0.242763	0.192213	0.237886	0.219266	0.208407	0.20429	0.048156	0.215792	0.218414	0.207936	0.202474	0.230102	0.210423	0.0616765	0.223357	0.216666	0.212143	0.242562	0.204856	0.218799	0.0626741	0.18832	0.0373609	0.227672	0.197267	0.213768	0.189031	0.177718
A.serratusA	0.212011	0.228704	0.230167	0.223945	0.230847	0.214379	0.234407	0.259137	0.205081	0.21483	0.235621	0.218636	0.21796	0.222048	0.21996	0.206552	0.219646	0.214604	0.222271	0.222583	0.218402	0.271873	0.215456	0.228285	0.224423	0.224384	0.22882	0.269572	0.225709	0.215204	0.212733	0.208812	0.243611	0.217648	0.263445	0.216742	0.21873	0.209785	0.25131	0.20285	0.216935	0.2631	0.223059	0.266975	0.210517	0.192507	0.226575	0.217627	0.22275
A.serratusB	0.221576	0.215324	0.217224	0.227651	0.242537	0.205869	0.226534	0.261067	0.210826	0.217704	0.210921	0.223598	0.202253	0.210401	0.212459	0.213457	0.224325	0.234132	0.229586	0.22613	0.219254	0.232422	0.218761	0.24921	0.251262	0.229537	0.226946	0.229443	0.226162	0.223781	0.228521	0.222359	0.0307722	0.222776	0.231326	0.235589	0.201161	0.22873	0.280496	0.239435	0.228991	0.235364	0.234765	0.218873	0.248885	0.233822	0.210926	0.217967	0.227506
A.sp./A.bockmanni/A.aff.bockmanni/A.bifasciatus/A.dissimlis/A.cf.fasciatus/A.fasciatus/A.aff.intermedius/A.minor/A.paranae/A.rivularis/A.scabripinnis	0.154539	0.144168	0.148134	0.145104	0.122258	0.149817	0.140309	0.257542	0.153432	0.162077	0.154869	0.146649	0.135934	0.141448	0.139291	0.127336	0.149201	0.139083	0.134999	0.153256	0.135851	0.255012	0.145526	0.205161	0.191929	0.145982	0.152105	0.218507	0.213758	0.041006	0.0390431	0.0356537	0.228431	0.124038	0.206876	0.0137035	0.197486	0.0359405	0.213083	0.0403252	0.0248296	0.20921	0.153498	0.214004	0.213879	0.21286	0.163663	0.146168	0.186109
A.sp./A.paranae/A.rivularis	0.15292	0.14553	0.14051	0.144946	0.128625	0.150048	0.135303	0.253582	0.15369	0.164419	0.149419	0.148561	0.135749	0.148054	0.14393	0.131017	0.152935	0.15435	0.141641	0.161685	0.142219	0.234385	0.15065	0.214422	0.194768	0.148673	0.160383	0.207954	0.220709	0.047337	0.0447393	0.0419847	0.228693	0.128402	0.19944	0.0166903	0.215219	0.0392096	0.213725	0.0532126	0.0256527	0.196447	0.150899	0.205584	0.221015	0.222587	0.172561	0.141146	0.180084
A.sp.1	0.148946	0.030988	0.0331085	0.0337355	0.162912	0.143223	0.0384042	0.261482	0.147445	0.155017	0.146887	0.155707	0.141284	0.121775	0.137366	0.132442	0.152606	0.140323	0.125235	0.144929	0.130746	0.244319	0.153759	0.211558	0.185528	0.135203	0.133763	0.202907	0.211147	0.1343	0.129914	0.145672	0.219947	0.0983179	0.195657	0.147491	0.237571	0.149364	0.235327	0.14858	0.136572	0.196436	0.0427158	0.185091	0.227429	0.206504	0.169305	0.0356926	0.187451
A.sp.10	0.166073	0.14057	0.147338	0.140372	0.130089	0.148424	0.143001	0.255145	0.163411	0.17405	0.161328	0.144257	0.13421	0.137034	0.148232	0.134864	0.151822	0.141979	0.141771	0.166194	0.141656	0.246689	0.154446	0.197063	0.180829	0.155708	0.160326	0.209322	0.216791	0.0409767	0.0456027	0.0487189	0.226387	0.12354	0.205175	0.0238875	0.196165	0.049016	0.216332	0.0504095	0.0330439	0.198646	0.149556	0.217065	0.196139	0.203812	0.177433	0.139636	0.191157
A.sp.11	0.154142	0.157348	0.15832	0.156398	0.192741	0.171697	0.148843	0.261105	0.142805	0.150477	0.171272	0.160449	0.163029	0.165325	0.160959	0.159862	0.175144	0.156521	0.142142	0.162357	0.164735	0.284997	0.0806672	0.238013	0.219227	0.156697	0.169299	0.195687	0.222058	0.146817	0.147057	0.149973	0.221354	0.140558	0.189277	0.154311	0.197682	0.167495	0.20518	0.150506	0.152038	0.206939	0.166825	0.182692	0.21268	0.203949	0.109375	0.150701	0.174795
A.sp.12	0.163923	0.164135	0.157215	0.161488	0.175636	0.182572	0.158579	0.27519	0.156084	0.164741	0.177858	0.180789	0.178723	0.176561	0.173525	0.163147	0.172288	0.167434	0.153177	0.163168	0.167735	0.258564	0.044381	0.210661	0.225838	0.15055	0.16773	0.207653	0.213871	0.134992	0.132472	0.138176	0.231211	0.163444	0.206041	0.139939	0.208002	0.137511	0.191477	0.13605	0.137206	0.209517	0.165818	0.188953	0.195576	0.189713	0.0847734	0.160631	0.193794
A.sp.13	0.24075	0.219238	0.231622	0.222699	0.241283	0.230059	0.226356	0.280457	0.22321	0.234337	0.249258	0.245929	0.236419	0.223368	0.23302	0.222243	0.215593	0.256331	0.252359	0.247756	0.23316	0.118967	0.240353	0.265891	0.235306	0.233461	0.221382	0.213157	0.236049	0.204024	0.204199	0.221131	0.242949	0.223725	0.218711	0.227812	0.243711	0.216101	0.260476	0.203999	0.216316	0.210937	0.218425	0.221725	0.245405	0.248909	0.240008	0.219694	0.203792
A.sp.14	0.249591	0.231288	0.232569	0.234879	0.255108	0.254798	0.233816	0.279305	0.24071	0.252006	0.264636	0.24862	0.250527	0.247177	0.244265	0.223647	0.232178	0.246058	0.250446	0.259473	0.246795	0.135281	0.252944	0.285856	0.250021	0.25532	0.238308	0.217113	0.23324	0.206644	0.21556	0.222508	0.258926	0.225561	0.23282	0.229483	0.216483	0.225784	0.272234	0.200962	0.227073	0.221925	0.234136	0.229782	0.252301	0.249303	0.252598	0.230015	0.227438
A.sp.15	0.239965	0.232406	0.231943	0.235915	0.242427	0.245377	0.232301	0.270125	0.223546	0.240521	0.24805	0.260809	0.238902	0.229525	0.234194	0.216949	0.222277	0.256153	0.242369	0.249283	0.244605	0.0518343	0.276909	0.267862	0.243399	0.254819	0.24715	0.244712	0.259721	0.232224	0.222361	0.243736	0.242774	0.234458	0.244074	0.233896	0.267091	0.230371	0.296954	0.2235	0.233564	0.246696	0.24456	0.239726	0.275076	0.272824	0.269859	0.230002	0.22624
A.sp.16	0.21088	0.19994	0.204078	0.20787	0.211001	0.206701	0.201137	0.250728	0.198658	0.212197	0.235942	0.215527	0.207055	0.197456	0.209092	0.19493	0.207102	0.211818	0.191051	0.208068	0.186559	0.195913	0.215338	0.246689	0.228555	0.199689	0.186559	0.215243	0.21774	0.18701	0.177735	0.197741	0.230139	0.187656	0.211047	0.202583	0.177708	0.20724	0.219456	0.196178	0.203351	0.210224	0.208692	0.213659	0.228443	0.203812	0.219655	0.19354	0.200482
A.sp.17	0.202257	0.242248	0.224093	0.229981	0.251478	0.195858	0.216161	0.241707	0.202503	0.206214	0.233914	0.211608	0.203601	0.203401	0.220162	0.20526	0.21245	0.224183	0.224213	0.231352	0.201806	0.240188	0.229543	0.242676	0.244431	0.210881	0.21305	0.237078	0.209883	0.226701	0.221007	0.229196	0.229096	0.221325	0.242165	0.226789	0.226295	0.222276	0.260428	0.226177	0.220272	0.234986	0.243246	0.250473	0.248832	0.23683	0.22719	0.22688	0.215666
A.sp.18	0.207802	0.247467	0.222112	0.233571	0.235961	0.201908	0.226366	0.240821	0.208175	0.212854	0.227065	0.218681	0.210953	0.215033	0.227882	0.209912	0.222506	0.234349	0.231336	0.224326	0.209227	0.240461	0.2383	0.241068	0.233836	0.210829	0.219864	0.23431	0.195453	0.222136	0.206281	0.216638	0.233778	0.231945	0.231665	0.216633	0.230582	0.219894	0.261293	0.220021	0.214742	0.226233	0.247416	0.24503	0.254435	0.227117	0.22624	0.234511	0.213267
A.sp.19	0.209404	0.202637	0.192657	0.193083	0.201869	0.227709	0.192907	0.241853	0.223744	0.213509	0.213924	0.224418	0.225636	0.210161	0.207808	0.206267	0.216847	0.194818	0.205671	0.225188	0.218233	0.239367	0.189807	0.25493	0.205603	0.223763	0.227644	0.203254	0.212625	0.190248	0.18415	0.182727	0.233079	0.210078	0.207927	0.199805	0.226965	0.186141	0.228673	0.18271	0.202103	0.195102	0.198901	0.19177	0.231257	0.220539	0.198133	0.191717	0.195553
A.sp.2	0.11796	0.0319253	0.031787	0.0307677	0.157531	0.133268	0.0379306	0.269742	0.121522	0.124364	0.138981	0.137768	0.131449	0.124103	0.136265	0.119726	0.139578	0.128471	0.11573	0.12762	0.12115	0.255497	0.144857	0.221589	0.189126	0.121442	0.128073	0.209532	0.205768	0.135988	0.126927	0.146703	0.220893	0.0923561	0.199911	0.151422	0.238502	0.154871	0.233201	0.146405	0.140959	0.210258	0.0396301	0.193627	0.227897	0.215334	0.160868	0.0339058	0.197877
A.sp.20	0.221661	0.213091	0.224514	0.221894	0.185471	0.229379	0.22264	0.267933	0.234166	0.232869	0.236076	0.232245	0.212475	0.216118	0.214202	0.200062	0.211782	0.231094	0.217066	0.217798	0.218283	0.246789	0.211916	0.233525	0.247603	0.230237	0.227602	0.235761	0.217504	0.195485	0.194575	0.194996	0.254629	0.196954	0.208948	0.196944	0.23723	0.195495	0.245363	0.206544	0.201511	0.224734	0.22227	0.213231	0.247817	0.215499	0.220219	0.219648	0.196169
A.sp.21	0.257136	0.23348	0.240298	0.243239	0.252874	0.233421	0.232848	0.308682	0.242512	0.249617	0.260239	0.247149	0.243006	0.237072	0.240014	0.241562	0.250833	0.254827	0.239411	0.242506	0.240914	0.265354	0.20995	0.258479	0.258351	0.255966	0.243305	0.239532	0.246661	0.236979	0.233514	0.249155	0.245908	0.223704	0.224234	0.249699	0.228333	0.257288	0.235513	0.247628	0.248859	0.240179	0.234552	0.227503	0.238745	0.220573	0.203501	0.23787	0.242029
A.sp.22	0.223511	0.218158	0.222217	0.216777	0.200751	0.232382	0.218714	0.280184	0.218195	0.220281	0.243074	0.239407	0.233536	0.23259	0.220271	0.215969	0.219517	0.228649	0.22167	0.224222	0.211356	0.281548	0.220548	0.255053	0.223373	0.212477	0.216	0.221807	0.219154	0.214665	0.206926	0.210036	0.257075	0.221454	0.211373	0.211771	0.248827	0.205439	0.24484	0.196666	0.224463	0.220109	0.220957	0.229453	0.222044	0.207822	0.200275	0.222383	0.23029
A.sp.23	0.210201	0.193758	0.204097	0.199359	0.213189	0.202778	0.201145	0.27283	0.202322	0.209685	0.209805	0.206104	0.210068	0.206047	0.202771	0.193115	0.187426	0.211742	0.212731	0.218394	0.200432	0.240551	0.20519	0.23231	0.184356	0.19931	0.195682	0.0463058	0.217323	0.201844	0.19792	0.189528	0.213789	0.206429	0.0671349	0.216574	0.215703	0.210205	0.247775	0.201426	0.209978	0.057178	0.19421	0.035833	0.223907	0.185841	0.221722	0.186803	0.160563
A.sp.24	0.213623	0.19335	0.20238	0.202259	0.204183	0.205675	0.200718	0.26468	0.205836	0.210073	0.224469	0.209258	0.207072	0.206923	0.209388	0.198872	0.204657	0.208232	0.206439	0.22247	0.205103	0.252214	0.191734	0.227288	0.210204	0.207423	0.205098	0.0373258	0.215499	0.201681	0.198265	0.186917	0.225583	0.212084	0.0510681	0.204189	0.215763	0.201245	0.248765	0.190458	0.202818	0.0511684	0.188658	0.0349894	0.219391	0.195259	0.207989	0.188468	0.173803
A.sp.26	0.218459	0.195734	0.194211	0.195836	0.213546	0.20076	0.200925	0.262095	0.206598	0.21041	0.222408	0.2095	0.207314	0.20717	0.207332	0.194649	0.186375	0.220738	0.208979	0.215291	0.207623	0.238709	0.207108	0.242178	0.216311	0.214611	0.207618	0.0440539	0.22543	0.208751	0.204243	0.198419	0.250925	0.212706	0.0708934	0.209689	0.222193	0.207737	0.248443	0.19863	0.200371	0.0524795	0.20215	0.056479	0.245361	0.201694	0.218662	0.184422	0.198878
A.sp.27	0.245718	0.247807	0.258938	0.254922	0.255529	0.237101	0.241065	0.253722	0.236527	0.242034	0.248539	0.273292	0.250505	0.249771	0.241866	0.238981	0.248536	0.242481	0.251245	0.246408	0.250483	0.251739	0.211855	0.265602	0.253511	0.247367	0.251679	0.257852	0.249409	0.236671	0.22789	0.23033	0.221438	0.239504	0.265911	0.227731	0.212159	0.242896	0.262876	0.227659	0.232963	0.265772	0.283976	0.258831	0.270463	0.227578	0.232355	0.25855	0.246371
A.sp.28	0.272927	0.255404	0.237891	0.248521	0.269934	0.26014	0.253696	0.267443	0.253583	0.266133	0.259508	0.259505	0.263205	0.246997	0.269738	0.265652	0.271091	0.27383	0.271366	0.279908	0.270682	0.265382	0.249591	0.285534	0.255466	0.273863	0.265827	0.2574	0.268077	0.264142	0.262082	0.27328	0.239601	0.261613	0.260128	0.256981	0.242515	0.259299	0.304566	0.261573	0.259674	0.253172	0.262251	0.258743	0.301594	0.269254	0.269143	0.239585	0.275795
A.sp.29	0.2702	0.254183	0.277044	0.270614	0.257944	0.251434	0.258935	0.227573	0.25331	0.270091	0.241631	0.259286	0.25911	0.257039	0.270808	0.250645	0.258678	0.257957	0.276943	0.278095	0.264124	0.260805	0.235168	0.263198	0.254023	0.269674	0.259299	0.263226	0.225429	0.222728	0.232515	0.246653	0.240861	0.263079	0.270528	0.248088	0.201704	0.228968	0.248096	0.235098	0.242747	0.263327	0.264551	0.261218	0.270062	0.220036	0.23947	0.266213	0.216428
A.sp.3	0.131672	0.0285547	0.0351385	0.0308039	0.149168	0.129593	0.0455521	0.267106	0.12229	0.12952	0.145367	0.133547	0.128873	0.112046	0.128376	0.111975	0.131277	0.122563	0.113161	0.131323	0.113217	0.25764	0.157016	0.205502	0.180675	0.117346	0.116121	0.203945	0.198963	0.127807	0.123162	0.143761	0.221069	0.099181	0.19969	0.147959	0.23639	0.150532	0.233479	0.142527	0.136742	0.203287	0.0361513	0.189075	0.213047	0.204261	0.168303	0.0304485	0.189725
A.sp.30	0.210004	0.230469	0.220251	0.227422	0.22695	0.206521	0.216474	0.270987	0.206199	0.220184	0.20303	0.207403	0.209668	0.214951	0.200915	0.19312	0.206337	0.230119	0.229386	0.23961	0.222546	0.26034	0.205373	0.253472	0.231444	0.232041	0.230634	0.226284	0.210152	0.216016	0.213015	0.205356	0.0898315	0.216235	0.228718	0.214557	0.162466	0.220659	0.248552	0.211945	0.213691	0.227997	0.242974	0.220394	0.21006	0.223678	0.216759	0.216381	0.23356
A.sp.31	0.152589	0.156975	0.162954	0.163655	0.161352	0.148146	0.1664	0.277212	0.140889	0.143901	0.16737	0.160595	0.144827	0.143504	0.156671	0.135085	0.160794	0.145841	0.145785	0.156372	0.148717	0.238992	0.171498	0.232323	0.19807	0.156705	0.154337	0.235335	0.205961	0.0922301	0.0912181	0.0914579	0.24139	0.131135	0.217832	0.0871689	0.19784	0.0919027	0.222004	0.0927477	0.0857999	0.233011	0.162326	0.23212	0.216167	0.210506	0.16647	0.155835	0.173671
A.sp.32	0.21555	0.222164	0.221712	0.22474	0.244709	0.225228	0.216209	0.231048	0.208419	0.219605	0.207942	0.223705	0.220277	0.210398	0.217795	0.222403	0.226554	0.228304	0.231466	0.230472	0.229129	0.243182	0.192314	0.243721	0.222037	0.224774	0.229129	0.210499	0.247551	0.218025	0.216267	0.226148	0.224104	0.223114	0.206763	0.222677	0.194477	0.223839	0.241428	0.228887	0.238528	0.209761	0.230346	0.215844	0.231521	0.206646	0.191742	0.21694	0.193328
A.sp.33	0.242176	0.240563	0.255572	0.241839	0.246879	0.245597	0.239553	0.266764	0.245286	0.247864	0.24096	0.258518	0.245692	0.242593	0.23577	0.222493	0.234882	0.229138	0.219293	0.235064	0.22509	0.2707	0.21074	0.262811	0.232236	0.233181	0.233181	0.236063	0.22454	0.201792	0.20418	0.19922	0.209244	0.239067	0.227803	0.204589	0.196793	0.218101	0.244014	0.204497	0.204325	0.233739	0.259453	0.227852	0.264873	0.247128	0.206564	0.253231	0.229773
A.sp.34	0.198924	0.222286	0.208994	0.21069	0.238857	0.185239	0.222671	0.240868	0.20251	0.198166	0.206436	0.204168	0.192866	0.182905	0.196455	0.188751	0.196016	0.20495	0.211964	0.219284	0.199954	0.242298	0.22497	0.269279	0.251308	0.220468	0.206465	0.259811	0.234725	0.201384	0.201543	0.19019	0.212252	0.220176	0.237921	0.203904	0.237527	0.205072	0.240103	0.206613	0.215336	0.24735	0.236766	0.246817	0.256179	0.252508	0.211206	0.212461	0.222516
A.sp.35	0.158022	0.163789	0.158703	0.159836	0.150376	0.1536	0.161079	0.273981	0.150425	0.157222	0.170305	0.166712	0.148	0.154022	0.158508	0.133971	0.160063	0.163513	0.157436	0.16267	0.146134	0.244874	0.167185	0.232969	0.200151	0.158268	0.152354	0.222321	0.209099	0.0841532	0.0863723	0.0880918	0.240309	0.125574	0.21252	0.0850775	0.193641	0.101228	0.202728	0.0945527	0.0801628	0.212639	0.171319	0.221462	0.22574	0.206047	0.184584	0.151778	0.175681
A.sp.36	0.144956	0.132031	0.142877	0.127521	0.152372	0.170933	0.12386	0.260024	0.144565	0.147007	0.162163	0.158264	0.150515	0.154447	0.148825	0.122727	0.136613	0.142826	0.144654	0.158681	0.140125	0.234014	0.136418	0.213416	0.187794	0.156151	0.152392	0.213076	0.208192	0.108719	0.10785	0.110626	0.215663	0.135511	0.22633	0.110827	0.201777	0.108864	0.226362	0.110665	0.103091	0.21971	0.136046	0.216743	0.209952	0.209449	0.167443	0.130124	0.183965
A.sp.37	0.232391	0.220715	0.227114	0.23531	0.240171	0.238375	0.223644	0.262419	0.226233	0.233439	0.220384	0.228103	0.236562	0.220389	0.217788	0.228962	0.227174	0.25272	0.251084	0.237386	0.231216	0.254353	0.220631	0.249035	0.226825	0.240952	0.228902	0.235208	0.220671	0.234336	0.223541	0.237973	0.215828	0.21992	0.23781	0.244628	0.255575	0.238564	0.26575	0.233011	0.238361	0.238972	0.219709	0.221867	0.227643	0.203167	0.22979	0.231937	0.201505
A.sp.38	0.168687	0.125124	0.141092	0.135888	0.0483982	0.167291	0.130454	0.248666	0.160914	0.167307	0.165948	0.148634	0.15332	0.152519	0.15295	0.13958	0.150594	0.159727	0.153913	0.149219	0.150209	0.24516	0.143113	0.215893	0.197213	0.157824	0.160388	0.192588	0.134899	0.0672181	0.0506404	0.0831101	0.241372	0.11646	0.178398	0.0899545	0.229732	0.0990996	0.211202	0.0935055	0.0845165	0.198686	0.133425	0.181918	0.210956	0.193	0.160269	0.129614	0.154329
A.sp.39	0.23565	0.208531	0.219115	0.222581	0.075829	0.213319	0.230408	0.275389	0.228138	0.234262	0.229968	0.209548	0.213621	0.220389	0.219496	0.204387	0.21374	0.224589	0.219582	0.221296	0.218815	0.258651	0.221098	0.235052	0.247424	0.221301	0.221098	0.224656	0.0509338	0.207274	0.198891	0.206455	0.240066	0.232604	0.205613	0.205606	0.223163	0.197987	0.214683	0.200887	0.203983	0.228161	0.206788	0.196997	0.214613	0.21999	0.212381	0.215067	0.221577
A.sp.4	0.154658	0.146177	0.15013	0.151003	0.158183	0.149423	0.151421	0.266888	0.142611	0.152856	0.159854	0.166485	0.154028	0.141307	0.153867	0.136321	0.16079	0.150644	0.1403	0.146904	0.141477	0.254286	0.15677	0.230358	0.194209	0.145061	0.147608	0.213897	0.200851	0.0840388	0.0829973	0.090164	0.247159	0.120631	0.205892	0.0920984	0.200407	0.100996	0.231028	0.0868649	0.0911965	0.215202	0.153947	0.212475	0.218786	0.186468	0.17116	0.146955	0.168101
A.sp.40	0.246256	0.23276	0.238317	0.231604	0.231183	0.237936	0.228191	0.275026	0.239581	0.242617	0.268074	0.250703	0.234473	0.227566	0.250397	0.221729	0.215145	0.252229	0.256637	0.262582	0.244027	0.130791	0.264588	0.270349	0.234784	0.251843	0.236792	0.207805	0.22388	0.213743	0.211412	0.22263	0.251943	0.235547	0.225858	0.221392	0.224785	0.197482	0.25767	0.191497	0.205772	0.201169	0.24008	0.214263	0.247269	0.245977	0.254193	0.230654	0.202661
A.sp.5	0.134879	0.0272048	0.0394677	0.0349561	0.154733	0.140776	0.0396277	0.268962	0.125817	0.132301	0.152845	0.136397	0.132053	0.119109	0.137145	0.118992	0.135962	0.123714	0.112334	0.131008	0.112388	0.251853	0.16244	0.209532	0.181559	0.122437	0.11919	0.202224	0.211356	0.125982	0.123941	0.141232	0.229197	0.0916737	0.205557	0.140628	0.225884	0.139824	0.241856	0.136327	0.126231	0.209128	0.0353532	0.196934	0.224807	0.207874	0.171759	0.0365479	0.189702
A.sp.6	0.124528	0.033527	0.0427941	0.0424853	0.151346	0.128292	0.0338019	0.25851	0.124414	0.125716	0.146821	0.133724	0.129904	0.113856	0.129705	0.121867	0.142169	0.127908	0.117389	0.131683	0.113086	0.246398	0.167317	0.21929	0.177998	0.119171	0.121832	0.186554	0.201852	0.125982	0.121554	0.134459	0.220893	0.0909426	0.192502	0.14268	0.229382	0.140838	0.235658	0.133284	0.136041	0.201797	0.0475635	0.186012	0.229434	0.208523	0.174527	0.0428095	0.17865
A.sp.7	0.132026	0.0353335	0.0455922	0.0460723	0.155612	0.135328	0.0482625	0.27487	0.124441	0.13172	0.137124	0.12988	0.127221	0.114322	0.12892	0.113986	0.13227	0.122885	0.119305	0.122324	0.119341	0.250933	0.149114	0.214962	0.178533	0.123591	0.126251	0.202852	0.205571	0.125826	0.121048	0.135278	0.216594	0.0733222	0.213824	0.141558	0.23639	0.144737	0.221343	0.138371	0.135058	0.21441	0.0466269	0.198242	0.228031	0.213301	0.161934	0.0409999	0.179273
A.sp.8	0.121882	0.0358478	0.0334835	0.0374892	0.157531	0.13837	0.0447509	0.270184	0.122204	0.129396	0.143076	0.139987	0.131449	0.120103	0.134934	0.115786	0.133281	0.136549	0.123581	0.135934	0.123127	0.250642	0.155125	0.221589	0.184788	0.125427	0.124105	0.204915	0.212062	0.139683	0.134676	0.149446	0.232232	0.0997624	0.199911	0.155692	0.238502	0.148657	0.230756	0.148479	0.145044	0.212528	0.0413514	0.191435	0.232222	0.217625	0.166392	0.0385971	0.189255
A.sp.9	0.124696	0.0291784	0.025651	0.0247139	0.160467	0.12834	0.0368504	0.26996	0.124188	0.134128	0.142316	0.140679	0.134321	0.11301	0.13773	0.118578	0.136974	0.12731	0.114581	0.130319	0.116085	0.245316	0.158093	0.218009	0.179961	0.120277	0.119015	0.197919	0.213019	0.138509	0.129577	0.145517	0.219574	0.0970669	0.194915	0.146778	0.233259	0.148159	0.2343	0.14384	0.135731	0.200763	0.0368337	0.188711	0.223291	0.203516	0.171639	0.0298929	0.189418
A.sp/A.abramis/A.altiparanae/A.asuncionensis/A.lacustris	0.0341046	0.1409	0.136585	0.130937	0.197819	0.0866289	0.132004	0.270733	0.0292683	0.0222394	0.118215	0.0890584	0.0818661	0.0929295	0.0886863	0.0829334	0.0985205	0.0732392	0.0770186	0.0754287	0.089888	0.248046	0.158369	0.240303	0.199309	0.0855339	0.0942628	0.210068	0.223238	0.158818	0.159161	0.152883	0.209929	0.130428	0.208218	0.156057	0.222919	0.153797	0.232584	0.158551	0.159941	0.214948	0.14116	0.211612	0.232242	0.223582	0.170676	0.133737	0.188367
A.sp/A.abramis/A.bimaculatus/A.asuncionensis	0.0361579	0.143781	0.13237	0.13392	0.209307	0.0877948	0.130876	0.257237	0.0429955	0.0340138	0.1238	0.0943253	0.0922181	0.0972573	0.100227	0.0973548	0.106229	0.0926981	0.0799821	0.0759698	0.0722236	0.246631	0.171637	0.24573	0.194316	0.0708273	0.081981	0.199096	0.22424	0.168673	0.163109	0.164325	0.20585	0.142177	0.19992	0.16956	0.22983	0.170471	0.230043	0.168866	0.1653	0.206873	0.14395	0.202662	0.2305	0.23832	0.186194	0.131836	0.1883
A.sp/A.altiparanae/A.asuncionensis/A.bimaculatus/A.jacuhiensis	0.0442726	0.145133	0.146186	0.132467	0.196857	0.0994953	0.141611	0.262682	0.0394214	0.0340265	0.126007	0.0932897	0.0790072	0.0997443	0.091819	0.0945238	0.107662	0.0844958	0.0851646	0.0840534	0.0933859	0.245325	0.16415	0.244172	0.192059	0.0924128	0.0976062	0.205483	0.222478	0.163964	0.16604	0.16341	0.20313	0.135383	0.210608	0.162657	0.220808	0.159321	0.236046	0.169396	0.161718	0.215054	0.14346	0.209725	0.225394	0.230094	0.172398	0.13533	0.192714
A.sp/A.bifasciatus/A.biotae/A.bockmanni/A.cf.fasciatus/A.fasciatus/A.eigenmanniorium/A.cf.pampa/A.pampa./A.parahybae/A.scabripinnis	0.154901	0.143082	0.147172	0.140585	0.12408	0.152804	0.145217	0.242674	0.16122	0.166507	0.150327	0.15038	0.140451	0.145241	0.144176	0.129539	0.150715	0.146588	0.138693	0.157201	0.134805	0.25088	0.147372	0.196972	0.193522	0.145607	0.151436	0.224216	0.207274	0.0512475	0.0555797	0.051215	0.22831	0.125933	0.212204	0.0352157	0.213662	0.0366287	0.215419	0.0592353	0.0409628	0.217194	0.15442	0.218706	0.217641	0.211492	0.168996	0.142076	0.184745
A.sp/A.bifasciatus/A.dissimilis	0.22136	0.21449	0.218986	0.211861	0.246283	0.226912	0.21767	0.24368	0.224083	0.217462	0.233356	0.220108	0.213551	0.227194	0.22231	0.212406	0.219077	0.225388	0.230791	0.244271	0.220366	0.231422	0.229298	0.252064	0.232593	0.22681	0.230827	0.218458	0.235361	0.232183	0.231373	0.234944	0.0311906	0.217904	0.221069	0.246568	0.188229	0.239066	0.280914	0.246181	0.229904	0.22392	0.223178	0.213445	0.22908	0.226537	0.222738	0.211904	0.242242
A.sp/A.bimaculatus/A.goyacensis	0.254218	0.259776	0.256595	0.25329	0.250605	0.244713	0.269383	0.276704	0.259019	0.256645	0.236161	0.258974	0.238743	0.238174	0.244974	0.251809	0.247522	0.280392	0.258041	0.254508	0.242057	0.30197	0.258058	0.29563	0.260563	0.263189	0.249583	0.262942	0.251005	0.235778	0.235962	0.242178	0.260599	0.249284	0.255696	0.244112	0.229204	0.25227	0.254541	0.255502	0.250136	0.265201	0.263505	0.261708	0.262519	0.243705	0.245855	0.269113	0.247429
A.sp/A.bimaculatus/A.goyacensis/A.varzeae	0.0959782	0.136074	0.136616	0.14304	0.177269	0.0565923	0.146862	0.256895	0.0804804	0.0904804	0.100527	0.0344482	0.0404271	0.0635094	0.0666017	0.0731369	0.0779449	0.0963641	0.0836427	0.0856034	0.0931912	0.275208	0.154041	0.217704	0.190564	0.0890228	0.102291	0.198004	0.195855	0.13928	0.138607	0.143362	0.197294	0.119293	0.191575	0.142609	0.216328	0.148121	0.209195	0.147398	0.143348	0.208295	0.14446	0.208761	0.217447	0.222854	0.149723	0.13786	0.198373
A.sp/A.bimaculatusP	0.203173	0.211284	0.21708	0.215674	0.219375	0.193696	0.22869	0.269716	0.197023	0.206588	0.219922	0.223191	0.205628	0.189451	0.201082	0.184859	0.193359	0.201985	0.204017	0.198583	0.181514	0.261756	0.219368	0.235249	0.195948	0.191821	0.184518	0.21475	0.212826	0.200491	0.206576	0.191525	0.235773	0.201826	0.200475	0.2155	0.225254	0.212783	0.210594	0.204972	0.214759	0.210749	0.216289	0.208699	0.209205	0.18786	0.222058	0.210579	0.188284
A.sp/A.elachylepis	0.110805	0.115471	0.129759	0.117688	0.176871	0.103218	0.121098	0.235605	0.103249	0.111283	0.103539	0.10428	0.0978762	0.0924951	0.0866722	0.0802413	0.0960539	0.0986675	0.0956094	0.11475	0.103123	0.251969	0.188051	0.211232	0.178734	0.11303	0.113403	0.197871	0.220056	0.143589	0.142737	0.141335	0.216746	0.111944	0.198593	0.136577	0.218767	0.141913	0.221488	0.150088	0.135062	0.194617	0.119411	0.199787	0.209469	0.204766	0.189247	0.12259	0.17744
A.sp/A.erythropterus	0.152073	0.157422	0.151703	0.153995	0.127312	0.148512	0.149202	0.259554	0.150417	0.159759	0.162635	0.149039	0.137366	0.146831	0.138792	0.135181	0.148052	0.150379	0.144148	0.162524	0.145128	0.232261	0.155379	0.217295	0.182027	0.155677	0.154575	0.191893	0.189612	0.0712616	0.0647855	0.0614274	0.224817	0.131777	0.182046	0.0573255	0.198724	0.0630355	0.223991	0.0573576	0.0591119	0.196998	0.156337	0.188349	0.20503	0.209864	0.170854	0.152121	0.179497
A.sp/A.fasciatus/A.cf.jequitinhonhae	0.159133	0.144419	0.146925	0.146587	0.12489	0.151971	0.13848	0.265831	0.15844	0.168987	0.157996	0.144298	0.137295	0.141945	0.144726	0.132067	0.154603	0.143033	0.139954	0.157019	0.141003	0.248404	0.155593	0.207666	0.198249	0.151349	0.158936	0.231201	0.218368	0.0465826	0.0437946	0.0405821	0.239794	0.12402	0.219744	0.0192121	0.207141	0.0390608	0.220156	0.0518876	0.0249894	0.218721	0.154567	0.229195	0.216226	0.221957	0.177811	0.145725	0.186196
A.sp/A.fasciatus/A.schubarti	0.170958	0.162679	0.159792	0.158657	0.141271	0.167842	0.157333	0.269176	0.16719	0.171412	0.165223	0.1637	0.14759	0.157526	0.151854	0.147053	0.159657	0.164212	0.154902	0.17113	0.146225	0.251113	0.166026	0.234577	0.199154	0.165183	0.159207	0.214083	0.217363	0.069378	0.0645445	0.0686782	0.242884	0.137985	0.204683	0.0588266	0.216605	0.0649368	0.230493	0.0644468	0.0579203	0.199582	0.152726	0.206187	0.218839	0.222352	0.177574	0.156459	0.177971
A.sp/A.hastatus	0.209741	0.195044	0.207054	0.206937	0.206863	0.210121	0.205379	0.262767	0.200091	0.204994	0.21002	0.209061	0.207661	0.200318	0.203376	0.208478	0.203299	0.20383	0.215719	0.213019	0.210009	0.236832	0.204341	0.246963	0.208221	0.205518	0.205246	0.0487324	0.213809	0.220603	0.215754	0.211503	0.218538	0.214485	0.0661431	0.233205	0.223518	0.226528	0.25314	0.212505	0.228088	0.0597991	0.19326	0.0361004	0.239813	0.188882	0.20928	0.193338	0.161342
A.sp/A.henseli/A.taeniatus	0.20343	0.18228	0.190632	0.19182	0.207919	0.207444	0.193501	0.270384	0.199554	0.200157	0.199973	0.210987	0.203219	0.199808	0.202499	0.194017	0.189477	0.210537	0.211763	0.206587	0.20599	0.243359	0.189474	0.238949	0.210279	0.206603	0.200647	0.0425712	0.222235	0.20501	0.200248	0.19161	0.221992	0.210804	0.0608419	0.217735	0.228959	0.206253	0.24531	0.197342	0.212097	0.0597942	0.180711	0.0199752	0.239475	0.191469	0.207449	0.181312	0.172055
A.sp/A.intermedius/A.scabripinnis	0.213023	0.190574	0.201729	0.200953	0.197515	0.205854	0.203873	0.277809	0.204234	0.206846	0.210749	0.207411	0.20741	0.205708	0.204478	0.199583	0.190141	0.205953	0.209886	0.212026	0.210799	0.238284	0.18861	0.236347	0.213622	0.200683	0.203914	0.0296443	0.214004	0.20784	0.20221	0.194496	0.226051	0.212956	0.0463935	0.219113	0.230134	0.213541	0.246307	0.193318	0.214498	0.0385133	0.187608	0.0208151	0.226446	0.192121	0.212022	0.188703	0.174331
A.sp/A.laticeps/A.obscurus/A.rivularis/A.scabripinnis	0.163151	0.145927	0.151261	0.149135	0.128287	0.149334	0.146881	0.264255	0.160687	0.172114	0.162886	0.152398	0.138586	0.149941	0.144947	0.137192	0.154607	0.142499	0.143266	0.158904	0.146823	0.252997	0.152988	0.211199	0.199273	0.155363	0.159165	0.218166	0.218349	0.0499048	0.0492682	0.0446643	0.230627	0.127964	0.204934	0.0213437	0.205658	0.0427117	0.212781	0.0554846	0.0308196	0.212136	0.158631	0.21987	0.221802	0.2195	0.179617	0.151231	0.195589
A.sp/A.laticeps/A.ribeiraeD	0.201216	0.188617	0.201363	0.196174	0.210937	0.193918	0.201558	0.280868	0.191867	0.201066	0.20602	0.200106	0.195571	0.195259	0.200932	0.188122	0.180297	0.200189	0.198599	0.205278	0.194621	0.236943	0.200279	0.237721	0.197027	0.189562	0.188396	0.0381203	0.222848	0.202762	0.198177	0.18729	0.216799	0.211097	0.0645246	0.209053	0.219895	0.206058	0.245961	0.195153	0.207692	0.0530649	0.179315	0.0301213	0.233848	0.200309	0.211758	0.188421	0.164383
A.sp/A.ribeiraeB	0.215124	0.196242	0.200456	0.203563	0.229869	0.213589	0.20518	0.257846	0.208355	0.210936	0.210662	0.217661	0.215389	0.199692	0.215467	0.206876	0.199409	0.219526	0.212247	0.219285	0.202526	0.246572	0.193076	0.249955	0.204707	0.205327	0.195829	0.0579914	0.240674	0.217972	0.209979	0.207058	0.23749	0.2228	0.0675612	0.230817	0.233518	0.211224	0.241049	0.211055	0.225919	0.0601749	0.195643	0.0435842	0.239611	0.189668	0.224153	0.193889	0.17922
A.sp/A.saguazuA	0.155935	0.14132	0.154279	0.158549	0.142786	0.14466	0.152518	0.278231	0.141993	0.154826	0.156931	0.151359	0.133529	0.131016	0.144678	0.130572	0.158176	0.138946	0.140347	0.150895	0.141119	0.257277	0.170651	0.223002	0.199129	0.145265	0.145899	0.224335	0.198687	0.0863145	0.0856631	0.093509	0.251957	0.128002	0.224429	0.0879713	0.216147	0.0974898	0.223541	0.0979581	0.0867266	0.224264	0.142365	0.21982	0.221988	0.215748	0.17754	0.147026	0.172637
A.sp/A.saguazuB	0.149154	0.139774	0.144279	0.146925	0.134313	0.144618	0.14451	0.27236	0.14004	0.148325	0.158826	0.15294	0.132135	0.12834	0.144279	0.126088	0.153815	0.134682	0.133402	0.144932	0.142699	0.254958	0.168252	0.229963	0.193531	0.142998	0.148553	0.216192	0.20088	0.0886506	0.0839506	0.090497	0.248852	0.130866	0.217077	0.0890257	0.226033	0.0999247	0.232418	0.102842	0.086605	0.213574	0.143785	0.211434	0.217869	0.221192	0.179229	0.135941	0.169675
A.sp25/A.anterior	0.254035	0.234805	0.259957	0.245399	0.251927	0.248413	0.238439	0.269875	0.24877	0.258721	0.263831	0.264234	0.237721	0.24762	0.239254	0.222668	0.235589	0.231551	0.231806	0.24777	0.230406	0.261888	0.218843	0.268279	0.239363	0.242835	0.234454	0.237064	0.227255	0.20767	0.203863	0.201395	0.223129	0.229234	0.229339	0.20879	0.206442	0.216073	0.234581	0.211283	0.211763	0.232363	0.253847	0.237751	0.253591	0.242419	0.223734	0.25367	0.221835
A.taeniatus	0.207778	0.188744	0.197354	0.195038	0.210157	0.197929	0.197231	0.261788	0.196617	0.199457	0.20666	0.200411	0.195959	0.189929	0.20139	0.197001	0.191262	0.198189	0.198503	0.200508	0.201531	0.232439	0.191168	0.226521	0.224378	0.206082	0.201526	0.0316817	0.215077	0.212207	0.204348	0.195838	0.220201	0.212165	0.0481404	0.210842	0.225533	0.211183	0.247416	0.201079	0.211411	0.0413154	0.187397	0.0311368	0.224072	0.201357	0.204622	0.18554	0.171456
A.venezuelae	0.162048	0.148953	0.141002	0.146705	0.181788	0.177375	0.14797	0.263331	0.166536	0.172192	0.168235	0.172515	0.16374	0.170522	0.158717	0.166781	0.176318	0.159568	0.16735	0.168729	0.18038	0.250573	0.0780478	0.226705	0.208777	0.167056	0.184789	0.195469	0.224945	0.132497	0.138444	0.14701	0.239733	0.131128	0.195674	0.137276	0.211705	0.154473	0.179347	0.149698	0.143365	0.203674	0.153975	0.192009	0.207724	0.199195	0.0756541	0.149568	0.189343
A.vermilion	0.211511	0.212064	0.214523	0.209708	0.204888	0.220432	0.220883	0.275889	0.196901	0.207774	0.225619	0.210627	0.212304	0.204257	0.205158	0.203142	0.203308	0.216366	0.206869	0.221761	0.201434	0.238324	0.190037	0.244673	0.238074	0.221988	0.204212	0.224326	0.230657	0.197192	0.19275	0.194777	0.222766	0.199969	0.236048	0.204595	0.208636	0.202876	0.221226	0.201601	0.204113	0.225689	0.217759	0.222668	0.192525	0.159055	0.201912	0.209724	0.194454
A.xavante	0.158058	0.149218	0.148428	0.148855	0.127623	0.149782	0.143441	0.25642	0.158917	0.169077	0.161344	0.150852	0.137111	0.145661	0.150165	0.13018	0.153342	0.147177	0.142055	0.158366	0.138165	0.247222	0.148155	0.205787	0.185255	0.147921	0.156484	0.221904	0.213421	0.0441484	0.0361554	0.0433748	0.233955	0.129042	0.205453	0.0184153	0.200516	0.0445275	0.211556	0.0510369	0.020523	0.210136	0.158585	0.220049	0.208491	0.209177	0.176374	0.149253	0.181687
[truncated: 75 more columns]

## Sheet: Caption
Table. Estimates of Evolutionary Divergence over Sequence Pairs between Groups
The number of base substitutions per site from averaging over all sequence pairs between groups are shown. Standard error estimate(s) are shown above the diagonal. Analyses were conducted using the Kimura 2-parameter model [1]. The analysis involved 1675 nucleotide sequences. Codon positions included were 1st+2nd+3rd+Noncoding. All ambiguous positions were removed for each sequence pair. There we…
1. Kimura M. (1980). A simple method for estimating evolutionary rate of base substitutions through comparative studies of nucleotide sequences. Journal of Molecular Evolution 16:111-120.
2. Tamura K., Stecher G., Peterson D., Filipski A., and Kumar S. (2013). MEGA6: Molecular Evolutionary Genetics Analysis version 6.0. Molecular Biology and Evolution30: 2725-2729.
Disclaimer: Although utmost care has been taken to ensure the correctness of the caption, the caption text is provided "as is" without any warranty of any kind. Authors advise the user to carefully check the caption prior to its use for any purpose and report any errors or problems to the authors immediately (www.megasoftware.net). In no event shall the authors and their employers be liable for a…
