# Supplementary material for: Highlighting Astyanax Species Diversity through DNA Barcoding
Source: PLoS One. 2016 Dec 19;11(12):e0167203. doi: 10.1371/journal.pone.0167203 (PMC5167228; doi:10.1371/journal.pone.0167203)
Supplement: S3 Table — Intra-cluster distances of the cluster formed based on NJ-K2P. (XLS) [file pone.0167203.s003.xls]

## Sheet: Supplemental table T3
Species groups (cutoff 2%)	K2P Distance (%)	Standard deviation
A.abramis	0.609104	0.215029
A.aeneus/A.hubbsi	1.17458	0.325428
A.aeneusA	0.177468	0.087858
A.aeneusB	1.27821	0.44112
A.anterior	n/c	n/c
A.argyrimarginatus	0.0843543	0.041527
A.belizanus	0.079114	0.0792392
A.bifasciatus	0	0
A.bimaculatus/A.lacustrisA	0.48842	0.11958
A.bimaculatus/A.lacustrisB	0.750119	0.198447
A.bimaculatusA	0.389812	0.153808
A.bimaculatusB	0.496942	0.151018
A.bimaculatusC	0.348957	0.155958
A.bimaculatusD	n/c	n/c
A.bimaculatusE	0.599044	0.13424
A.bimaculatusF	0.164691	0.0966518
A.bimaculatusG	0.230711	0.100344
A.bimaculatusH	0.168448	0.0982765
A.bimaculatusI	0.155796	0.0835184
A.bimaculatusJ	0.359743	0.0985009
A.bimaculatusK	0.476194	0.268719
A.bimaculatusL	n/c	n/c
A.bimaculatusM	n/c	n/c
A.bimaculatusN	n/c	n/c
A.bimaculatusO	0.316958	0.21684
A.bimaculatusR	n/c	n/c
A.bimaculatusS	n/c	n/c
A.burgerai	0.245181	0.120929
A.cf.anterior/A.anterior	0.190857	0.110257
A.cremnobates	0.964918	0.25399
A.cremnobates/A.laticeps/A.serratus	0.118177	0.0579076
A.dissimilis/A.bifasciatus	0.216341	0.0954957
A.eigenmanniorium	n/c	n/c
A.fasciatus A. viejita sensu Melo 2005	1.19819	0.240073
A.fasciatus/A.intermedius	0.291556	0.131625
A.fasciatus/A.rivularis/A.scabripinnis	0.155255	0.110622
A.festae	0.0318853	0.0333994
A.goyanensis	0.0949368	0.0931373
A.guaporensis	n/c	n/c
A.gymnodontus	0.0657895	0.056351
A.gymnogenys/A.gymnodontus	0.0638978	0.0591809
A.hamatilis	0.332412	0.138356
A.hubbsi	0	0
A.janeiroensis/A.ribeiraeC	1.18689	0.370672
A.magdalenae	0.414767	0.13941
A.marionae	0.316875	0.149899
A.metae	0.285251	0.138378
A.mexicanus/A.jordani	0.729837	0.189528
A.mutator	0.87615	0.239481
A.nasutus	0.105485	0.0970355
A.nicaraguensis	0.396619	0.189454
A.orthodus	n/c	n/c
A.pelecus	n/c	n/c
A.petenensis	0.583795	0.221808
A.pirapuan	n/c	n/c
A.ribeirae	0.122365	0.0988923
A.serratusA	n/c	n/c
A.serratusB	n/c	n/c
A.sp./A.bockmanni/A.aff.bockmanni/A.bifasciatus/A.dissimlis/A.cf.fasciatus/A.fasciatus/A.aff.intermedius/A.minor/A.paranae/A.rivularis/A.scabripinnis	1.28114	0.238871
A.sp./A.paranae/A.rivularis	0.25776	0.0760044
A.sp.1	0.184767	0.137846
A.sp.10	0	0
A.sp.11	0.412223	0.187183
A.sp.12	n/c	n/c
A.sp.13	0.0790827	0.0860731
A.sp.14	0.158479	0.105351
A.sp.15	0.850361	0.347029
A.sp.16	n/c	n/c
A.sp.17	0.795117	0.361582
A.sp.18	0.317379	0.120557
A.sp.19	0.250735	0.128659
A.sp.2	n/c	n/c
A.sp.20	0	0
A.sp.21	0.237562	0.131258
A.sp.22	0.050988	0.0492011
A.sp.23	0	0
A.sp.24	n/c	n/c
A.sp.26	n/c	n/c
A.sp.27	n/c	n/c
A.sp.28	n/c	n/c
A.sp.29	n/c	n/c
A.sp.3	n/c	n/c
A.sp.30	0.179453	0.168356
A.sp.31	0.0206282	0.0175973
A.sp.32	n/c	n/c
A.sp.33	n/c	n/c
A.sp.34	1.68793	0.406285
A.sp.35	n/c	n/c
A.sp.36	0.158228	0.147999
A.sp.37	n/c	n/c
A.sp.38	n/c	n/c
A.sp.39	0	0
A.sp.4	0	0
A.sp.40	n/c	n/c
A.sp.5	0.158228	0.168762
A.sp.6	0	0
A.sp.7	n/c	n/c
A.sp.8	n/c	n/c
A.sp.9	0.105485	0.0948314
A.sp/A.abramis/A.altiparanae/A.asuncionensis/A.lacustris	0.558217	0.14072
A.sp/A.abramis/A.bimaculatus/A.asuncionensis	0.87522	0.204888
A.sp/A.altiparanae/A.asuncionensis/A.bimaculatus/A.jacuhiensis	0.343645	0.108744
A.sp/A.bifasciatus/A.biotae/A.bockmanni/A.cf.fasciatus/A.fasciatus/A.eigenmanniorium/A.cf.pampa/A.pampa./A.parahybae/A.scabripinnis	1.22558	0.172516
A.sp/A.bifasciatus/A.dissimilis	1.54683	0.314547
A.sp/A.bimaculatus/A.goyacensis	0.168604	0.0861192
A.sp/A.bimaculatus/A.goyacensis/A.varzeae	0.384672	0.118397
A.sp/A.bimaculatusP	0.431449	0.14029
A.sp/A.elachylepis	0.964577	0.216325
A.sp/A.erythropterus	0.454811	0.130856
A.sp/A.fasciatus/A.cf.jequitinhonhae	0.435939	0.103812
A.sp/A.fasciatus/A.schubarti	0.610566	0.17633
A.sp/A.hastatus	0.0952026	0.0516651
A.sp/A.henseli/A.taeniatus	0.23797	0.127726
A.sp/A.intermedius/A.scabripinnis	0.122509	0.0475791
A.sp/A.laticeps/A.obscurus/A.rivularis/A.scabripinnis	1.30695	0.223665
A.sp/A.laticeps/A.ribeiraeD	0.215075	0.0788778
A.sp/A.ribeiraeB	0.438465	0.13476
A.sp/A.saguazuA	0.252075	0.105438
A.sp/A.saguazuB	0.533459	0.137344
A.sp25/A.anterior	0	0
A.taeniatus	0.211599	0.141992
A.venezuelae	0.0949995	0.0936812
A.vermilion	1.03785	0.270382
A.xavante	0.121872	0.0640601

## Sheet: Caption
Table. Estimates of Average Evolutionary Divergence over Sequence Pairs within Groups
The number of base substitutions per site from averaging over all sequence pairs within each group are shown. Standard error estimate(s) are shown above the diagonal. Analyses were conducted using the Kimura 2-parameter model [1]. The analysis involved 1675 nucleotide sequences. Codon positions included were 1st+2nd+3rd+Noncoding. All ambiguous positions were removed for each sequence pair. There…
1. Kimura M. (1980). A simple method for estimating evolutionary rate of base substitutions through comparative studies of nucleotide sequences. Journal of Molecular Evolution 16:111-120.
2. Tamura K., Peterson D., Peterson N., Stecher G., Nei M., and Kumar S. (2011). MEGA5: Molecular Evolutionary Genetics Analysis using Maximum Likelihood, Evolutionary Distance, and Maximum Parsimony Methods. Molecular Biology and Evolution 28: 2731-2739.
Disclaimer: Although utmost care has been taken to ensure the correctness of the caption, the caption text is provided "as is" without any warranty of any kind. Authors advise the user to carefully check the caption prior to its use for any purpose and report any errors or problems to the authors immediately (www.megasoftware.net). In no event shall the authors and their employers be liable for a…
